# Supplementary material for: Early detection of breast cancer based on gene-expression patterns in peripheral blood cells
Source: Breast Cancer Res. 2005 Jun 14;7(5):R634–44. doi: 10.1186/bcr1203 (PMC1242124; doi:10.1186/bcr1203)
Supplement: Additional File 2 — Supplementary Table 1, an Excel file showing the raw data for 1,368 genes. C, breast-cancer class; N, non-breast-cancer class. [file bcr1203-S2.xls]

## Sheet: Ark1
	Sample ID	50	51	52	53	59	54	55	1	20	2	3	4	16	5	21	22	50	60	52	57	53	6	58	2	1	7	4	8	9	5	10	11	56	57	58	59	60	7	12	8	9	3	13	14	49	6	30	17
	Batch Labels	1	1	1	1	1	1	1	2	2	2	2	2	2	2	2	2	3	3	3	3	3	3	3	4	4	4	4	4	4	4	4	4	5	5	5	5	5	6	6	6	6	6	7	7	7	7	7	8
	Class Labels	C	C	N	C	C	N	N	N	N	N	C	N	C	C	N	N	C	C	N	N	C	N	N	N	N	C	N	C	N	C	N	N	N	N	N	C	C	C	N	C	N	C	N	N	C	N	N	C
Number	Gene position on the array
1	1D	24876.1	71207.8	60700.5	109211	62033.3	70257.6	47620.5	62461	97702.3	19569.4	156412	73489.4	133684	230164	92063.2	63262.6	17527.4	72635.4	94676.9	124576	81699.8	41958.2	21569.3	51515.4	64108.4	96417.5	14976.2	80860.3	70963.9	109740	101084	85027.7	37756.2	283481	90922.9	126891	267154	301729	292703	322301	237030	274689	193682	128602	94470.7	143091	89819.9	15953.1
2	1E	2175.03	4452.05	2837.39	5891.63	3926.66	4392.96	4949.71	4056.25	4834.01	1243.05	7067.01	3219.46	4681.97	8443.14	5974.99	4241.81	1090.41	1376.16	3210.26	2065.3	1830.36	999.32	1067.64	3866	4894.69	8140.4	1492.37	7150.98	7176.17	12868.1	13015.2	10596.6	343.717	2372.34	1774.75	2213.37	5631.15	21162.7	16359.5	29875.8	15349.9	26372	5540.92	6598.69	6377.3	11257.8	7074.85	1289.33
3	1F	16822.9	51028.8	24098.7	50030.6	41680.3	39500.6	39784.1	35484.5	66439.7	8459.45	148850	43682.3	133158	211945	186281	69905.3	4388.3	33866.6	41973.7	38217.6	35387.2	24387.4	8227.3	24817.7	46864.9	61434.6	8202.26	70752	105070	121354	118714	72915.8	10286.8	18986.9	24036	15854.4	92199.3	259353	191402	338084	226558	295344	404691	338679	228073	306017	247339	19980.2
4	1H	36545.1	80933.8	38795.6	102689	80129.4	76266.6	68598.3	36897.5	73760.4	14599.4	160048	72458.2	145748	201591	156069	92696	14575.4	58288.4	88172.2	72310.2	61206.1	55080.4	15640	56297.2	71153.7	106365	22513.1	120651	100889	202020	148478	116703	60157.4	127150	158423	167921	293656	685383	519245	699365	452967	554443	236831	215612	202892	230854	273175	20803.2
5	1I	14292.3	31018.4	19053.1	32657	25369.1	21746.3	17484.5	17934.9	24556	3101.33	62946.8	28551.1	62646.5	74926.3	58181.2	33333.7	3814.73	17778.6	16126.4	14999.8	16510.8	14013.9	4628.28	21501.1	28845.9	42804.7	3014.3	46983.8	56140.4	94835.5	81121.8	52753.5	12696.8	26758.1	41967.4	45101.1	100401	29568.9	23530.6	29279.4	22469.1	30531.6	70669.1	73571.8	63010.6	74530.2	63763.2	14323.8
6	1J	5315.32	8752.09	5762.91	8936.21	9591.33	11728.7	6767.82	8287.66	11992.3	2704.76	28362.4	13526.3	22448.6	22986.2	18232.7	16939.7	2035.54	6008.21	9564.77	6768.51	7111.23	6413.13	2117.75	11155.6	15003	23688.8	2162.62	22160.6	17125.3	20198.4	31390.2	27144.7	782.461	3496.18	13851.9	5521.55	20827.3	251089	154938	209082	129620	220461	10520.1	9608.82	17225.1	9646.01	8405.16	1762.74
7	1K	1288.05	4782.62	2413.56	3333.05	1331.18	1476.48	1216.55	5800.5	1929.52	110.841	5183.78	2309.48	3630.44	5279.65	2567.89	2883.31	1467.74	3520.29	3288.81	2352.75	2531.9	1060.63	933.751	4824.72	5542.72	9824.86	988.428	11829.5	8668.17	8745.14	10189.7	9909.85	1352.7	3117.54	2587.82	3176.33	7997.06	41186.3	5100.51	7282.59	6845.95	11709.7	130211	115194	209258	115792	159713	2102.39
8	1L	1513.36	3711.78	2005.26	4082.54	6617.24	4209.87	2713.71	5210.81	3980.21	1541.64	9096.43	3776.62	3859.33	10338.3	4669.66	3282.88	1445.02	2003.03	4216.53	4132.37	3437.33	3561.92	1457.87	3287.32	2839.25	6583.28	1448.12	10160.4	4181.66	3581.05	6215.91	4303.7	2763.8	11191.2	11871.9	24732.2	41865.2	166866	40331	17474.5	27695	21149.8	3937.12	4063.74	2659.23	3292.22	5442.11	1105.4
9	1M	3907.01	11153.7	5246.17	9365.1	2855.25	2597.61	4653.42	7503.43	12022	1535.28	18240.4	7372.41	15831.2	15180.2	7886.35	2843.72	1802.05	2837.03	2063.26	3856.95	1114.47	910.989	534.558	4060.26	4238.79	6633.75	1133.36	5296.28	6356.43	12618.9	8340.5	7532.09	5118.94	8420.63	2702.12	4228.81	11591.7	19202.2	10167.5	6754.75	4974.85	7737.81	37037.8	34516.3	25711.7	25450	24801.7	3704.31
10	1N	2144.94	2285.48	2093.46	2187.63	3094.57	3736.7	1351.84	4325.1	2766.46	545.26	7962.64	3263.9	3246.1	9261.22	4804.02	2031.8	0	1822.08	2153.75	1591.29	1879.37	1472.98	676.874	2916.35	1676.11	1354.26	1281.88	3374.29	1111.01	3348.47	4258.21	2140.01	515.773	2072.99	1123.1	1270.36	3218.67	15348.7	7065.98	7195.6	2666.99	3749.18	14384.1	9591.65	10646.7	7549.24	10784.7	1261.42
11	1O	9050.15	14729.9	9681.95	19923.8	15349.5	16461.3	12158	20263.1	31622.7	6161.52	64185.7	28628.3	67744.4	81410.2	40076.8	28384.3	5040.24	20595.7	27913.1	24610.3	28296.3	19073.6	6265.31	16117.5	27604.4	32806.1	5374.49	39377.5	36242.7	45368.2	57008.8	40684.2	19300.6	57472.9	64541.4	75684.5	202753	84946.5	54034.2	99548.4	77228.6	97399.2	40401	48291.6	43658	33191.6	41336.5	3028.31
12	1R	17751.8	20606.4	8345.59	15743.9	11941.7	22726.9	5926.74	37890.2	76947.5	10313	20236.2	24059.9	19241.6	26713.6	16887.5	31652.3	5838.08	6983	5891.29	4890.92	6595.43	1457.78	2795.41	10105.7	16787.2	9570.09	3507.06	4522.23	8732.34	10406.7	14124.4	13367.1	11658.3	11778.3	20680.9	4203.33	11439.9	69893.1	55234.7	15366.5	24482.6	20576.6	16735.9	15014.3	7507.36	7444.36	7479.25	12108.7
13	1S	36120.8	56044.4	34433.3	71172	64694.1	64419.8	46992.3	49285.9	55790.7	9362.21	158284	63912.8	132996	162222	71961.4	73401.9	9488.29	37561.6	75007.2	65109.6	47802.8	35503.9	15191.3	37179.9	65475.9	79968.2	12790.5	78384.4	97791.1	128744	122266	96789.4	9117.42	29409	74305.1	57104.6	119450	375796	225283	427522	290219	415040	175306	171150	262595	147299	190284	7223.43
14	1U	7835.39	10183.4	6258.92	17001.3	14927	17247.2	10724.2	11920.2	16951.7	2459.08	32078.5	18070	29931	40228.4	19092.8	20115.4	2318.37	5927.28	9749.98	9110.23	7643.44	6639.04	1625.31	7469.26	15506.4	21923.3	2040.4	21929.9	27814.5	32401.7	30125.7	22340.2	2212.72	5526.56	6614.41	7376.58	14817.8	170336	117500	273281	137766	175128	25354.3	33289.9	36534.6	24959	32053.8	4528.02
15	1V	2049.05	5538.61	2240.17	1973.14	1114.61	3653.2	1707.56	3161.14	4910.01	0	4182.81	1412.99	5886.41	7197.86	4960.34	3927.88	467.78	2403.7	1947.55	2193.76	1485.9	137.953	915.571	2434.87	6267.43	847.963	1238.94	2516.21	1627.14	4519.91	2462.25	2513.39	148.35	575.352	434.6	0	195.926	593.964	0	0	0	0	439.8	299.72	759.12	739.633	0	656.172
16	1W	23043.6	35188.4	31152.4	57404.6	53921.2	71880	39803.2	26207.9	52107.6	4907.7	87262.3	50689.2	86101.5	103195	58981.1	57390.2	5579.43	31601.1	65354.9	45339.7	37026.9	37517.5	10261.5	24199.7	54582.4	74280.5	8269.38	76434.2	64642.3	83902.1	105322	85864.3	1850.52	16089.4	20286.6	33924.9	51317	376274	241801	421382	233278	386351	285571	319454	630446	357350	319572	3994.31
17	1X	28321.5	33260.2	13018.6	41050.1	63366.3	45994.3	41439.4	23234.8	59129.9	13788.4	72521.7	38272.2	59838.9	65553.1	46539	53470.2	9496.23	42200	27512	30073.2	34664.8	35978.9	16198.9	34046.4	27455.2	30400.6	14429.6	53185.8	70789.1	77356.1	75249.2	51728.1	12998.3	39237.6	60468.3	47732.1	106532	103579	134674	111497	211224	122543	66536.9	40945	17440.1	41466.5	22396.7	15729.2
18	1Y	5419.45	5118.67	4626.66	7251.79	4997.25	6879.51	5513.13	3597.05	6473.01	1352.39	7032.46	3545.75	7120.2	10152.8	1884.49	5150.8	1540.82	2021.06	2922.67	2132.06	1902.03	763.068	305.588	4130.27	5934.69	9288.43	1710.26	9191.32	9254.03	9907.58	11506.7	10691.5	1473.86	1739.06	1150.15	2236.9	3536.28	63297.3	41948.8	56681.3	34976.6	66729.6	12574.4	12505.3	20568.5	9824.71	11907.2	1892.22
19	1Z	5471.2	3546.63	3971.7	4100.92	8422.91	30592	2512.87	17476.8	18910.8	4192.71	11415.1	7061.87	7822.84	16553	41879.9	7534.62	2802.08	6178.19	5049.68	3509.38	5858.26	3754.2	1431.4	5334.2	7846.18	2061.46	577.935	988.325	2047.96	3126.79	1105.38	1920.06	3947.85	5434.67	40749	8565.77	9156.44	59494.2	9710.22	11853.9	4916.98	11804.1	20257.7	15216.8	17933.7	6506.86	9595.67	6031
20	1AA	30145.1	34024.8	30276	54928.8	52229.3	58947.1	31958.9	31228.1	59600.6	11272.5	106884	56859.1	88962.7	135713	43437.7	58376.7	8368.12	35682.4	46967.9	34447.5	44475.9	44156.9	11499.1	15343.1	31430.2	40915.6	5740.54	38315.5	43679.7	50886.9	50554.4	39765.1	10148.6	35083.6	77150	89043.8	162029	220994	156386	214451	166265	252597	156450	149471	296597	140086	158004	7039.46
21	1AB	22691.8	27984.2	26629.8	37119.6	38768.8	50898.3	35737.8	30142.1	46546.7	6458.82	89184.5	48823.9	77609.5	99284.9	36569.9	38176.3	7297.72	26582.8	47949.8	33722	37557.4	35739.4	7178.19	19476.4	50080.9	57646.6	5398.47	49808.7	78909.2	55443.9	73637.8	61782.4	2043.56	14982.2	21414.6	59496.8	61280.8	492728	359977	494691	351558	467096	96332	117842	282622	99009.8	134491	3454.74
22	1AC	8953.83	10567.7	5466.82	10845.5	5325.77	7234.19	2929.59	19391.8	42118.2	5569.99	25171.9	10171.8	21365.3	35644.5	18068.7	23181.5	4757.82	15155.5	6620.82	9529.49	6678.65	4302.32	1520.18	6333.58	13853.3	24898.4	3778.31	9875.42	10467.3	15567.2	10650.1	12667.5	6693.04	34472.7	8677.44	14071.4	21922.6	47013	17471	12652.3	11964.6	9260.81	24219.9	7996.21	8777.24	8036.69	5151.98	8689.81
23	1AD	6287.77	7334.29	7470.73	7554.16	8932.04	12683.9	4630.59	17430.8	19545.3	2931.14	31136.5	14229.7	21763.9	30227.8	15347	14938.6	2588.72	5280.58	7579.69	7044.98	7297.33	7856.77	870.718	7881.02	13583.3	17356.9	2254.28	13476.4	20540.2	14767.5	16656	17674.1	1311.92	3331.3	4394.04	12354.8	12221.6	246626	158767	217242	144090	215561	57323.2	43923.3	82007.5	34876.5	50605.3	1816.07
24	1AE	9446.91	13208.9	12280.4	18108.4	18554.4	23294.2	11492.5	15703.6	25078.4	3881.15	41698.1	25238.2	42256.3	51634.6	26198.2	25297.3	2995.96	16165.6	25461.8	20508	22218.1	20457	4994.1	12961.6	21909.3	33246.5	4257.96	25853.7	32060.3	27937.9	35757.1	34699	5580.26	8626.68	16585.2	33283.3	32979.4	187701	146418	200757	139357	199464	61857.9	66278.8	120627	44730	72986	2697.88
25	1AF	45092.9	80628.2	50236.8	94527.6	62647.3	74033.6	33135	53419.8	127229	18747.8	176199	75035.3	155222	166396	77911.8	60891.2	10858.8	56034.3	66098	75904.3	80582.9	63453.7	17440.2	38751.9	58401.9	97151	12564.6	87062.5	107858	118562	84203.5	92807.3	27519.3	107455	125148	169745	167308	209446	154480	217972	259005	196532	67850.9	74649.9	61580	31811.6	46560.2	21650.4
26	1AG	12686.7	13762.1	9688.37	13454.4	9779.39	11692.3	5065.38	16737.4	22129.8	4040.87	24424.6	11755.8	22681.8	25775.7	11807.2	8708.8	3719.71	8881.08	8344.33	8362.14	8358.82	5101.08	1861.86	7690.58	18400.7	20613.3	1631.23	18854.7	31980.7	29424.7	18709.1	17495.6	4855.92	17738.4	14586.6	12877.7	40936.1	63193.4	30747.1	39889.4	39309.2	45405.4	33751.5	17525.6	11981.5	7012.3	7353.91	8230.73
27	1AH	8083.39	14808.9	17056.2	7240.64	2318.77	2488.96	2014.74	37902	35427.3	11047.6	24668.6	12183.2	36129.9	25690.7	16035.3	16990.7	2455.96	5200.19	4765.73	4016.7	4858.16	3986.38	1811.68	5423.24	5281.89	5585.36	1079.8	1428.57	6477.6	4080.91	2982.12	4945.34	7778.49	19633.9	5539.26	42857.7	59580.8	92639.6	27866.9	40937.6	9316.73	14187.1	13865.7	4118.25	2666.5	2901.89	4393.22	5704.83
28	1AI	1708.89	1911.58	696.495	6185.92	165.005	1191.16	364.606	5188.57	2166.64	1192.1	2455.6	504.949	477.233	543.589	0	626.719	580.904	378.91	1433.05	2644.76	1295.78	473.304	1305.07	0	0	1642.21	1044.98	78.47	444.244	766.415	942.539	1890.63	643.279	2004.55	778.115	4796.35	532.618	15095.3	5991.67	2138.26	0	1563.83	3259.59	999.139	599.955	241.011	126.129	1330.45
29	1AJ	41664.2	36575.4	20289.3	52398.8	50657.7	26367.7	19690.6	30654.4	68764.5	19162.3	70774.3	31420.6	37128.8	20954.4	15062.6	21541.4	11454.4	37939.6	18823.1	22126.6	35870.9	20116.2	15486.9	37276.8	41659	26233.9	11374.9	35944.9	56814.4	49754	25535.7	29846.6	10662.4	103987	54331.9	23555.6	22241.5	179799	42875.7	79346.4	64585.8	60812.1	100834	48306	21016.7	26254	28908.2	26735.2
30	1AK	29238.2	31943.7	32709	52284.8	51481.4	68713.5	27586.7	30773	54703.5	8118.56	90197	47252.2	87373.3	134751	52831.6	59507.1	7488.21	31352.8	44006.7	34300.1	39388.5	33666.2	9670.4	24260	47189.5	68068.5	9451.92	57823.7	56120.8	62577	71856.6	65118.1	3868.25	22465.1	29240.7	59314.1	49944.7	323552	263855	372213	209582	325353	131114	160251	312116	101348	162331	11695.3
31	1AM	59773.9	70776.6	58627.2	92393	85524.7	100250	51194.6	73833.5	103421	15894.2	178297	85477.1	178928	247520	111667	90551	9443.05	84401.8	77699.1	67898	71077.2	67372.1	15519.8	47167.2	92772.4	109907	12806.5	97201.5	111282	122228	109416	101803	124617	333996	460096	875602	1597293	555530	355861	529036	373346	515472	233805	195994	372187	80539.3	214375	16743.9
32	1AN	6957.38	4817.55	7241.23	7546.41	17676.1	14222.1	6189.46	8843.35	12593.4	895.25	15843.3	10498.5	11144	17450.9	10970.9	8961.91	2109.09	6233.85	9550.37	8924.4	5300.61	8751.16	1644.61	8124.09	10875.6	13099.2	3457.66	12274.8	12741	11305.9	14964.5	13136.9	2461.13	12182.5	10940	33805.1	32189.9	71135.3	28074.9	44991.3	25419.2	35655	23000.5	20779.5	38266.6	12883.5	18418.4	5005.27
33	1AQ	41047.6	41396.4	48892.2	62298	84313.5	98499.8	44998.7	51444.9	89120.1	17302.1	124237	72875.8	115499	196822	77388.8	74546.5	8496.13	37162.7	59592.7	42948.7	55751.4	45679.1	16272.6	25850.6	60417.4	76868.5	10808.6	66446.2	97604.1	64533.8	75686.7	78090.9	11193.9	66927.9	114021	160191	157437	514392	354049	537856	303256	474553	183188	187030	416643	120941	181080	21686.9
34	1AR	13564.6	15257.3	15261.2	20675.1	19602.5	29124.6	12084.4	15590.2	25375	4530.04	40499.5	21264.5	32058	49946.2	17617.3	19401.1	3936.3	15057.1	23987.4	17657.5	22871.5	16782.4	3703.85	14726.2	28161.9	37182.9	4223.46	30152.1	35434.6	29372.4	24795.7	30286.1	2153.47	34275	36110.9	52483.5	63389	183722	114713	189227	121939	163935	53065.6	40609.4	99916	26236.7	57520.9	8969.24
35	1AU	30931.7	40843	22090.7	36548	92183.8	44588	29958.5	40590.4	70763	11188.7	135651	44668.8	130442	215721	107665	55478.9	7017.69	38289.7	48817.9	34633.1	52240.9	37364.4	8535.14	21088.8	48928.8	56674.9	7029.34	109826	102421	54991.5	50897.1	72268.5	20978.4	126155	115649	141878	248871	453027	257583	354009	277402	258275	113610	200991	108341	45038	67224.2	45414.4
36	1AV	10533.7	14804.8	13821.5	15811.4	16812.7	10767.5	8248.74	13138.3	33158.5	7553.42	35946.8	18423.4	28196.6	40769.3	22483.4	6636.91	6639.75	24409.5	31481.1	24050.8	19862.9	10508.7	1719.35	24746.4	12209.8	22150	2914.69	26159	21354.2	44645.9	21822.6	48830.8	13703.5	128435	31451	63708.2	77293.7	223322	118989	144674	118725	162346	16271.7	45806.8	7378.18	7633.5	9559.81	11425.6
37	2B	16234	38415.7	33578.1	66823.7	41962.5	40130.9	17874.5	43708.4	31745.4	8435.24	48117.3	28472.6	54295.2	77446	42295.6	20587.1	9703.67	21931.7	23164.5	34097.7	21002.9	12338.1	7499.55	25988.1	51815.4	57100.4	10100.5	62918.3	53999.8	103839	80841.2	64649	20244.7	314448	49062	171704	222006	190592	208196	173106	203217	319516	101248	65731	101578	133619	87552	11957.2
38	2C	10201.7	24806.2	18370.7	43555.4	12984.9	16920.8	22490.3	21542.9	34785.2	8509.12	67718	39148.5	74214.1	104959	59716.4	32575.8	7705.88	27426.3	23509.1	30143.6	29102.2	17002.9	8392.27	17827.3	22363.6	29328.6	4684.98	31307.8	61760	62639.1	48673.1	26776	1881.59	14471.3	13870.7	19025.9	79215.9	80432.1	85084.1	80970.6	86929.1	100422	76140.9	56776.4	21351.7	62635.7	26329.9	6740.18
39	2D	1452.03	1195.35	2500.75	2083.62	2048.9	2546.45	2074.3	794.887	866.293	722.398	2298.28	1530.33	1800.55	1366.54	2073.12	1529.45	661.026	716.07	1445.77	1961.52	0	2179.28	971.138	3676.74	1644.76	2436.98	422.753	261.23	421.766	1815.73	3389.16	2517.05	273.883	1115.4	919.29	2195.6	7006.38	13244.8	25098.3	31676.8	19800.9	50036.2	10037.2	3842.82	13431	60847.2	17675.5	1450.77
40	2E	13786.2	15694	15769.4	33133	6718.02	9582.47	9531.14	60365.7	32073.5	6631.92	22700.5	31472.2	24494	24941.7	26339.7	27534	5084.81	11755	13061.5	11111.6	6486	14958.8	5657.41	13983.9	70450.2	11177.8	12509.1	14227.1	51244.5	46425.9	43154.1	36991.9	9726.71	43535.8	39989.7	19667	58512.6	68030.1	90099.8	37824.5	74607.1	65596.8	26185.4	57383	12444.2	42508.8	31676	14085.5
41	2F	23873.9	55456.3	42734.5	69939.4	48553.4	61210.8	50125.5	33780.1	44700.1	6168.35	99503.5	51894.4	88391.7	124558	90963.7	62175.9	6594.17	28231.1	55970.6	48967.4	35493.9	36891	10314.4	27362.8	41888.4	58626.9	4744.38	55784.4	47172.7	70851	80512.4	70893	2770.95	16278.8	13179.7	18287.9	42554.7	290622	233267	323682	138780	220669	230015	178862	226955	369706	248283	2040.56
42	2G	11162.7	25448.6	17404.4	17736.1	19818.5	25209.8	18478.3	13658.4	31181.3	2245.07	54170.9	17558.1	36906.8	55495	64240.8	35981.2	3612.72	21122.2	15010.5	24346.4	5272.8	13805.6	4340.52	9673.04	15788.2	13959	1045.59	21965	28072	29524.9	40467.9	18967.6	7562.24	26168.4	24338.1	19049.5	63366	43336.9	74576.8	69373.3	53339.8	51558.7	59754.1	35278.4	20517.5	30605.6	25056.9	7133.61
43	2H	3530.15	13138.3	9222.44	15383.5	10107.9	10929.2	6638.48	8756.76	15952.6	2939.24	22711.5	12537.6	15125.1	29688	15815.8	8758.38	2277.85	4972.93	5737.05	9651.75	1586.79	1919.62	1478.12	7581.79	12935.2	20464.8	1232.74	19329.3	23393.9	61959.2	42609.2	39124	3807.96	33811.6	19726.2	54252.4	60388.4	104400	115105	135412	134606	208739	99051.4	83274.3	112645	124606	110121	13479.1
44	2I	1504.7	2138.14	941.867	1967.33	763.149	1911.05	257.807	5474.75	262.439	822.259	1293.87	1007.03	1441.56	809.906	1254.23	1398.62	861.318	968.961	1374.83	899.838	1307.96	1457.24	412.166	898.642	2530.16	1617.82	442.849	1758.59	354.799	182.975	1208.51	1458.62	0	550.19	2714.02	2228.96	10072.4	2147.56	1352.82	2781.56	2853.35	3797.53	1140.94	2751.28	1718.52	2815.16	2402.78	1065.49
45	2J	459.104	551.02	1563.71	1399.69	1385.72	28.257	762.891	539.584	649.341	202.168	1655.1	1231.7	1336.43	44.364	592.801	1479.3	430.217	192.904	191.519	481.965	1332.6	813.334	835.513	3032.86	1824.99	920.729	835.376	1529.49	430.44	1419.91	2589.97	2071.66	736.409	2230.83	3768.62	6759.29	8912.11	5951.06	4774.35	4362.22	3015.36	8254.72	5351.67	3203.46	3286.01	3447.8	3944.13	979.263
46	2K	5071.28	12836.9	8818.99	17787.6	11676.9	10346.9	11263.8	5125.1	15195.4	2140.7	11698.6	8099.2	13067.1	16922.7	8558.72	10071.5	2408.44	5933.32	5219.11	4673.9	9159.26	5914.84	1364.09	5118.28	9269.45	12898.2	1251.24	13468.7	13554	27130.9	21851.3	12634.5	2314.74	5653.13	14884.6	16731.3	42038.9	116655	103068	122574	95923.1	127216	19232.2	21959.2	20065.9	21359.9	19486.1	3144.93
47	2M	1790.64	1104.34	868.286	0	1562.6	680.675	902.661	14208.6	8288.08	575.054	1828.34	484.293	1813.59	282.108	772.834	1316.65	1049.98	685.398	385.449	434.95	346.881	1047.85	174.358	1919.51	388.973	780.959	244.186	619.731	359.298	689.142	380.135	627.734	592.598	945.465	589.162	282.945	1272.55	10301.3	2356.45	1381.19	1371.62	586.844	1113.81	1080.23	900.986	1094.51	3589.6	871.266
48	2N	3777.44	6069.06	3420.88	8781.13	6459.18	6697.63	5458.98	3380.46	3186.36	382.703	2323.09	1768.29	3879.29	6693.23	4396.16	2810.06	733.352	1452.54	2729.8	2561.43	3033.51	3141.72	964.341	1868.58	2839.18	5190.12	1847.04	5363.32	2004.04	3540.79	6800.63	5087.32	868.913	3105.83	2436.86	7899.57	10174.9	28473.8	13664.8	22446.5	11517.4	21002	4606.04	5287.11	8175.52	3324.92	7562.47	633.364
49	2O	128.067	1677.87	1008.16	0	985.762	1005.72	777.117	3538.87	5606.77	1360.17	7174.09	2694.11	5898.11	7777.42	2169.94	1489.06	1117.39	3171.01	2297.43	1886.1	1645.83	1020.47	1100.88	437.982	2330.13	2836.14	674.797	1808.5	999.235	2940.66	3171.51	3040.53	601.515	1822.4	1147.98	3899.56	5870.42	10691.5	9304.75	13445.5	6389.16	19133.3	6461.39	2158.52	5298.37	5444.45	5599.77	1414.95
50	2P	12499.1	27862.1	13339.1	25981.6	18885.1	15914.8	16399.2	17615.1	23975.2	3830.86	44906.3	16113.9	43951.3	44631.4	22311.4	14594.8	1901.56	19225.3	24161.7	16478.7	19251.7	10465.8	4340.12	9353.4	16218.4	16917.8	1284.24	18364.5	24013.2	27608.3	22008.8	16891.7	2965.79	7023.33	10381.4	14977.3	37242.7	47701	38071	50653	53257	58954	17263.7	20337.8	11944.6	11669.1	12993.6	4511.35
51	2Q	799.286	365.727	383.85	314.409	167.039	1606.12	787.337	5056.11	1594.97	134.781	712.504	598.788	255.394	1637.35	446.851	397.67	357.185	0	1147.9	1096.84	1467.53	395.217	727.926	683.498	1280.52	854.896	1134.08	1757.93	208.857	605.666	184.229	377.074	1188.59	878.318	794.517	272.859	1161.57	3509.55	232.711	1013.69	1248.93	1615.64	743.683	323.415	1433.36	0	113.962	1281.98
52	2R	2675.27	8600.67	2451.49	4202.81	3317.67	993.841	1510.25	3588.78	6378.84	1581.48	13113.4	4017.09	7141.19	11027.3	1769.3	4730.9	847.146	3031.79	2347.08	2164.84	3614.79	1429.5	237.328	4726.38	3113.22	5113.31	648.214	2762.92	814.296	5042.14	1888.41	1978.18	1149.62	3637.3	5816.46	5457.31	12869	9932.34	2651.32	7029.38	7228.16	8896.58	6367.65	2939.96	3284.47	2581.83	2694.34	1769.77
53	2S	9862.83	9995.7	6216.57	9936.79	5038.92	4456	7121.45	5294.53	14356.1	4403.7	10098.5	8584.16	38158.5	26249.6	7776.89	8525.4	2967.95	7144.25	4036.55	7380.96	8490.26	7125.7	1997.95	7686.57	5300.36	12705.2	1505.05	5571.49	9620.77	14114.4	7709.61	5406.54	1940.94	3837.79	9394.8	9279.43	16327.2	13533.1	15415.2	16825.9	15761	23632.4	11904	14628.7	13642.1	8904.85	11264.5	2236.45
54	2T	8399.7	16765.4	13175.3	31135.6	13830.9	14672.1	9494.59	13987.7	18579.4	2089.81	30753.7	17219.9	40506.2	40927.1	13327.9	15541.1	2840.76	11624.9	18315.3	19087	14222.5	13649.1	4378.65	8612.01	14363	18663.1	2628.58	13306.7	19075.6	21754.1	20845.5	17283	1140.1	8128.25	11224	14010.1	28208.3	49861.8	40205.4	60446.2	28835	51245.5	18483.2	18517.8	29737.9	20816	26900.2	2073.74
55	2U	12394.5	10979.2	7495.07	15800.1	14111.5	16539.5	11045.2	21913	23332.4	2819.28	51255.3	27927	42170.7	55831.8	22473.7	26886.8	4137.72	14935.5	25581.2	23086.3	18876.3	17771.9	4936.8	23683.4	36342.2	49894.8	4785.18	40517.6	45404.6	62320.4	51772.8	51846.5	1824.78	6345.29	9694.88	12834.3	23651	551453	381553	674117	290460	429576	101910	83982.3	172599	77008.6	104297	1475.81
56	2V	22688.6	8119.84	3822.94	10690.6	9015.57	8513.49	15349.5	22653.8	56545.1	9457.96	31219.2	24545.9	41782.2	19343.9	19081.3	11588.9	1280.61	9173.66	22020.9	30088.8	19125.6	15675.4	9921.65	15563.6	13319.3	15073.8	9684	14133.9	27232.4	18670.7	22620.4	15025.3	16884.7	54122.9	102419	71688.1	176443	29266.1	44694.8	44433.2	58042.1	40706.3	44660.3	20219	15066.6	19707.7	14229.2	7314.22
57	2W	4241.62	14568.4	4650.38	12513.5	12583.8	7703.98	5799.64	11314.3	11992.5	2660.57	26002	8854.68	19356.3	25859.2	8543.12	10581.6	3251.03	7798.6	7440.19	6369.34	6563.96	5064.96	2231.3	5332.35	4723.27	8607.1	1755.18	7727.49	9535.84	18011.5	11302.3	7267.82	1757.47	6375.65	8490.36	13299.3	28381.3	27419.8	25332.9	27857.3	24661.1	32182.3	11045	10652.5	12638.7	16130.9	13317.5	1488.64
58	2X	17539.4	34678.1	17200.9	29832	27562.3	25121.1	25691.7	14102.6	28402.1	4790.93	50669.2	24481.4	40826.5	55943.2	25735.5	22630.9	3952.8	14607.9	15050.1	15996.7	17828.4	14199.4	6445.74	11907.8	19854.2	32529.9	3311.35	25275.2	32819.3	47036.1	35051.6	21730.5	2868.08	8153.29	30329.5	23929	54871.1	77095.2	57077.6	67393.7	77172.8	75452.9	22327.1	26195.9	19735	18274.3	16468.5	4484.56
59	2Y	6675.95	6749.19	3209.09	17597.3	1825.41	5839.1	3747.06	13876.4	27622.5	2993.52	13284.4	6339.47	10809.5	17240.8	9493.76	6082.05	2185.8	4976.99	3639.96	2738.63	2371.06	1725.38	4692.58	5788.9	7759.13	8269.97	890.437	4062.11	3466.46	7729.3	3681.86	4848.93	2211.37	13368.2	11524.2	18744.8	31999	36962.9	17397.2	17552	16623.9	25198.8	17900.5	13057.5	17620.2	8353.49	11059.7	3372.99
60	2Z	22910.2	9881.66	6534.33	10561.2	9008.32	12939.3	8029.66	10820.5	20205.2	6397.23	25045.6	10408	19628.1	18416.6	10089.6	12787.5	1579.78	13075	8972.48	12566	14953.8	9537.11	7013.48	29554.5	6376.02	16615.3	5918.21	13550.9	19784.6	25891.1	24401.4	20240.3	22533.6	147593	98160.5	137564	204581	53684.8	72445.5	63812.8	61634.4	75633.7	47065.4	22901.3	28646.7	21614.8	16041.3	6762.15
61	2AA	28418.8	36003.2	28294.1	47679.8	35171.2	35733.5	30187.9	28412.4	54965	7449.09	84549.7	41858.4	70030.5	93465.7	41605.7	36001.9	11007.2	32350.2	35477.5	32037.4	42144.5	39303.6	10419.5	20901.9	44307.2	44147.7	7076.11	40273.1	52468.8	70598.8	55531.3	38114.1	5599.19	19364.3	53501.6	55438.2	97976	97126.5	73508.8	89134.7	94160.3	107778	80299.5	69295	86486.7	44684.9	51116.2	6622.41
62	2AB	10611.1	29515.5	10720.3	17789.1	18521.6	18252.3	14508.6	10281.6	20777.9	1642.47	26021.8	12429.8	19364.6	25240.3	16039.5	17554.5	4962.46	14586.4	12222.8	15435.9	13943.2	15327.5	4070.73	14554.9	12572.3	9940.17	4167.77	16049.6	17210.5	19145.5	23062	16789	3797.9	14993.3	22410.2	29545.3	37373.2	32416.5	41393.4	42474.6	49762.1	43172.9	24449.6	19170.6	27689.5	22366.4	22872.2	5926.98
63	2AC	3974.05	8401.58	3885.46	8047.92	6827.95	4711.73	3608.08	7456.58	12909.5	1018.35	20541.5	6910.69	10042.3	14818.7	5758.99	6851.45	1119.85	7082.35	3458.16	3366.48	7208.01	3619.25	1360.83	7853.21	5108.94	8366.9	962.306	11841	8608.82	12931.6	5334.04	7526.34	694.199	2519.61	3608.73	10943.4	13397.6	40933.2	12358	21805	14807.9	21632.3	9490.34	6990.81	9890.04	6117.48	8958.25	2703.51
64	2AD	1094.07	1265.41	1348.01	937.106	880.771	715.144	602.908	2423.06	2312.94	557.567	2999.83	1514.72	1491.92	784.576	470.903	673.27	639.112	491.211	209.231	834.494	38.495	425.361	0	2408.79	667.738	107.385	0	0	0	856.273	624.022	5.342	837.216	813.62	1103.16	3304.25	4700.97	4375.79	1438.42	4458.69	3432.56	4442.46	633.677	1515.74	4055.41	1248.49	1529.79	1174.75
65	2AE	24299.5	41366.6	36852.8	43042.9	39319.2	66304.8	36482.7	25384.6	43813.8	5394.9	72850.7	37906.4	70837	86899.2	39778.4	29442.3	4579.58	28163.2	40872.5	40191.7	36877.2	35195.9	7150.01	20290.9	42570.8	62384.3	5078.51	44684	46732.4	50283.7	51539.7	54667.9	4489.37	26661.6	31625	77957.5	66176.3	73311.4	57960.2	69584.8	43509.2	68013.7	113267	105998	215879	69004.9	116666	7924.73
66	2AF	1492.58	2615.52	1649.4	6249.46	7288.78	5193.72	4293.39	4198.83	6159.55	1388.37	6617.31	2875.89	8062.32	13046.5	4699.97	3036.65	1614.96	3338.47	2468.67	3179.82	2843.6	3229.52	130.467	1702.51	6147.84	1893.18	567.202	2271.75	3323.29	3648.43	4529.75	2985.29	2125.52	2939.12	9496.27	12271	11220.1	24606.1	21483.4	29205.2	31629.6	34710.8	6698.72	7069.34	3633.88	1518.48	3182.06	3217.42
67	2AG	37645	37918.5	10126.8	11387.4	9536.12	11374.3	7107.57	34595.5	31655.2	6278.59	37892.8	18911.6	34527.8	41199.3	17924.5	15218.6	5606.7	7833.07	7551.25	6048.28	8084.47	3475.42	3362.86	14794.8	15449	14688.2	2707.76	15765.1	25159	21843.6	14252	12064.2	2877.79	6797.25	22059.1	20982.8	19669.5	234820	132971	192778	179526	199763	41092.7	3315.26	2998	940.2	2502.17	8969.57
68	2AH	34899	48018.2	53457.6	62535.4	72208.9	85078	56718.2	41686.5	64196.7	7022.17	111658	55885.8	94809.5	140286	56680.8	48351.6	5175.71	32447.2	50935	39051.9	44798.9	45866	10526.6	36426.1	65343.7	105637	11951.2	83013.8	84534.1	91923.5	98399.9	92173.7	1982.36	15518.1	16278.5	35546.6	37930.1	600317	508548	696761	335820	537291	139345	135769	335922	72666	142295	13429.7
69	2AJ	28866	32241.6	29300.8	41561.8	38382.4	43798.3	24571.7	28257.3	37942.3	4400.56	59042.9	32865.3	54967.2	83118.5	30301	34644.3	7891.48	38118.8	49713	39329.1	43590.7	41091.6	9011.71	22460.7	33262.7	51437.8	5232.54	37678	41339.8	49193.4	49073.5	59288.2	2387.22	9579.67	20594.5	44603.8	37392.3	467407	340850	463530	231021	411790	48888.6	51087.1	112664	37219.6	60021.4	5004.75
70	2AK	6490.99	2435.32	3098.01	5751.1	1753.93	4274.16	2031.8	6239.21	9049.1	2273.17	6550.67	2880.78	3999.35	7583.72	3475.29	3569.64	1140.33	2956.33	2758.23	805.999	1883.88	1516.09	1312.09	2481.61	5907.96	4050.01	0	2011.29	2692.86	2107.52	844.456	1405.21	1534.76	2008.61	5630.52	7964.85	6381.04	43816.2	26831.6	36580.3	33658.2	39136.9	9178.76	3975.76	6283.03	4320.67	5417.16	1883.34
71	2AL	1205.12	462.335	1992.27	719.962	764.009	835.488	696.598	1629.62	2381.58	900.43	2400.96	1301.41	2136.61	1546.03	1166.39	78.161	832.362	0	503.944	667.693	1460.45	922.187	1199.09	1473.32	1819.71	1588.31	1517.93	1188.89	959.885	1513.21	1440.91	899.496	1282.6	1546.34	3636.63	7068.09	5559	5013.41	2519.55	5777.8	4923.21	6508.07	2432.13	3778.63	3402.31	717.938	2611.57	634.145
72	2AM	6744.09	7683.67	8761.93	10463.4	10472	12047.8	5955.84	6911.96	10733	1950.9	17333.1	8366.68	12825	21773.5	8987.47	8437.96	1868.41	7849.99	11279.9	9283.07	9488.24	8548.49	1568.39	5079.27	9408.83	12450.2	1846.83	9019.37	10431	13408.2	10896.8	11158.4	1060.87	4453.92	8599.43	13004.8	14197.3	66772	61663.3	67520.1	50084.2	81811.8	20417.5	21108.2	34304.8	12559.4	20391.8	2501.53
73	2AN	1658.98	2096.14	2435.46	6321.66	1241.91	2728.14	2319.17	1659.84	2139.47	513.204	4949.06	1111.11	2230.03	3493.37	3160.67	770.751	466.014	1191.63	1330.06	0.168	657.423	211.908	468.414	2298.86	1304.06	3043.8	0	2702.15	3204.71	4564.4	3606.12	5014.84	1067.67	1737.27	1636.9	3863.39	7482.4	12831.5	13527.3	15355.5	9745.98	16298.3	9199.17	11055.2	20434.3	15754.1	16718.3	1210.67
74	2AO	1401.86	982.908	789.243	482.684	643.873	1123.96	0	1821.41	1233.97	0	420.861	1174.11	599.116	1379.17	30.03	1149.87	267.399	189.038	1059.21	1625.97	1435.7	2863.7	984.996	1186.94	1722.18	520.972	1391.16	323.169	712.615	694.685	544.319	679.192	624.87	554.633	420.575	289.82	1287.73	3511.59	3905.24	5843.74	4192.42	10097.4	635.833	1986.57	1063.46	410.97	1099.82	696.222
75	2AP	2798.49	9288.54	2559.74	2565.19	3072.41	997.151	735.021	5289.61	8936.7	2279.09	14689.7	5328.69	23243.2	18083.5	16939.4	1794.38	622.343	3828.94	2764.07	1324	4891.48	558.684	1126.47	1493.55	3617.35	3980.08	566.957	3961.33	5572.5	6018.01	2885.78	3720.02	11395.5	22389.7	106743	107703	125128	11373.2	7586.15	11759.2	10984.2	12522.1	9294.21	4654.54	3213.41	2826.07	3020.96	3774.09
76	2AQ	1776.26	3250.68	5219.8	3544.14	3295.41	4672.13	3735.59	6039.53	4098.01	517.144	6303.59	3345.09	3610.55	3855.82	3604.37	1048.66	1728.36	1810.04	5290.25	2308.79	426.887	0	1642.2	3167.18	5464.95	6910.4	1069.45	7201	7829.6	15837.9	13591.5	12379.5	0	5435.48	5236.84	11295.2	15689.3	65967.9	95823.5	91721.6	98190.2	135712	8514.1	7167.54	20446.7	22949.1	18746.4	4225.12
77	2AR	6784.91	7561.34	5853.35	9106.78	6530.37	8837.12	7201.11	6132.16	13858.3	2287.06	18047.7	9031.95	21581.7	28500	12793.5	11176.3	1541.44	5817.07	6618.17	5077.25	8498.34	5422.43	1286.78	3803.14	8687.33	9301.33	2118.32	7756.13	13075.7	11723.4	9436.23	7853.91	1065.16	6477.86	20303.2	18836.4	26163.7	67772.8	51650.5	66547.5	69621.3	76425.2	37910.3	23423.1	46923.9	19544.5	31431.1	13041.6
78	2AS	39252	51157.5	47360.6	58443.6	61527.7	92927.9	36278.4	29321.1	51772	5374.69	112193	40725	70185.5	142385	36829.3	31507.3	10001.1	46313.6	77083.4	58670.6	66910.7	45714.3	12371.4	34117.8	64875.3	82017.1	7072.39	84934.5	79411.1	52856.4	63911.6	62631.6	2369.77	14462.3	22174.1	33382.8	34759.4	357071	253980	307682	156315	206722	214958	135416	587724	81022.6	162511	9384.16
79	2AT	9166.89	8418.06	9766.4	14647.7	14544.8	30448.1	25612	11826.4	12700.9	2697.16	25078.8	16013	15737	36235	26021.8	15572.5	1937.04	6567.85	7736.5	7559.87	3551.21	1930.64	2234.81	8549.5	27638.5	28537.7	7681.65	29841.1	30503.7	30878.3	27623.7	35760	9996.51	83984.5	83558.2	53990.7	90971.1	111462	150669	159110	213522	212989	20302.4	29264.4	22332.2	20889.9	43147.1	11180.1
80	2AV	30831.1	86480	49547.7	91098	299162	74675.7	182439	32172.6	69314.4	11245.6	162159	72116.2	164867	643485	131180	70586.1	7023.81	36795.4	40782	33552.9	59862	41498.3	9646.51	28131.2	40916	54412.5	11352.2	267476	237001	222111	98608.4	163104	13636.1	74544.2	86278.2	199250	165584	273141	283500	265765	222651	259741	79220.8	142310	127564	108551	110308	36688
81	3A	12091	18231	40295.4	51758.5	14003.6	18625.3	22598.5	18335.2	32398.2	6863.47	80645.2	29552	39703.6	55820.3	39889.6	19614.1	2576.64	9363.99	14680.6	11278.3	7629.76	10111.8	2573.13	9130.23	11629	21945.2	3293.53	24192.6	23229	31510.3	34406.6	25312	1442.69	16488.9	9180.82	23919.9	43611.1	103900	87351.2	116748	72898.4	111522	78995.7	68173.1	89847	131598	87085.4	2195.63
82	3B	11651.5	17239.4	19849	33101.9	12133.5	14581.3	18957	14770	22508.7	6432.49	31958.8	19750.8	47149.4	63635.8	42383.4	18884.8	3535.37	20303.6	13966.7	19821	11643.6	12638.7	3593.58	23552.8	31685.3	39557.2	3734.72	46165.3	40787.4	61275.4	70367.3	37348.1	8271.87	54382.2	25476.3	54946.6	93358.1	178484	155423	210924	138579	160209	123960	109485	106778	206119	88524.5	9927.81
83	3C	24617.1	75968.5	60738.9	105370	70331	69614.9	39995.1	37494.6	72049.8	19882.5	110377	56847	96724.3	166434	76500.3	41349.1	6568.43	43245.4	42367	73406.9	38673.4	66712.9	17330.7	58670.3	91007.3	108117	19627	105255	93847.9	151964	117500	107422	31818.9	152769	46765.4	107249	161981	216740	233229	241625	168356	239731	229492	111612	846266	391705	305926	20056.3
84	3D	38792.8	104867	115890	161256	116402	115933	53274.8	63821.1	124971	30236.4	165724	84623.7	135915	259991	88822.7	42224.4	14956.2	78733.6	81065.1	131440	66679.2	39361.6	19318.9	75432.5	94208.6	120199	19370.1	119845	99515.6	170048	132911	115359	30561.3	219040	44100.9	115414	150867	212496	270914	284385	257752	341359	335503	141553	226470	249314	128863	57148.9
85	3E	2355.38	6835.25	7348.89	8663.49	6614.52	7183.79	8826.37	3253.32	5557.71	914.218	11135.5	6010.52	8103.53	12268.7	12930.8	7843.7	603.122	2219.09	3234.88	4193.93	403.558	4233.93	710.402	13119.6	19530.5	27803.8	2263.33	26356	28390.5	46530.9	49907.1	39614.6	2448.89	17734.2	18908	26347.1	58658.3	60283.9	65846	70474.9	52899.4	105733	41345	40623.3	85657	162913	68441.6	4303.54
86	3G	22474.3	65123.1	40509.5	63940.6	49638.9	44960.2	46211.8	29984.9	49157.6	9456.38	93160.7	53589.8	86638.8	159521	94053.4	58640.6	8404.3	42262.5	45356.8	45597.5	17457.7	37991.8	12639.8	38957.8	53592.5	63413.2	10459	65749.5	86634.4	135037	107230	58955.2	13291.5	53385	53232.4	60289.1	162391	158742	166958	183586	138997	165881	131671	110093	79528.2	96452.6	74309	18399.4
87	3H	1508.61	2570.98	9468.74	2664.16	3934.78	3625.77	2773.35	1211.31	2520.6	674.262	2629.96	84.542	1152.54	3359.94	1452.46	2607.74	546.397	573.234	837.561	194.721	26.518	1275.23	1057.99	6170.17	7359.95	8946.36	1568.07	8856.98	10126.1	17478	14233.8	12404.3	1069.91	2746.77	4398.94	8481.72	13484.4	62075.2	67880.5	62539.8	45300.7	76644.1	48306.8	34277.1	58472.4	73092	45936.4	1587.08
88	3I	787.137	2685.09	1436.59	2397.79	1721.82	3108.59	1919.87	2370.29	2702.22	981.725	1361.29	2881.5	2416.65	3341.47	3120.66	3230.82	236.366	732.972	2032.78	1241.09	1460.59	1541.81	1517.09	3547.77	2128.69	2286.79	879.204	1720.95	2242.32	3394.64	3901.34	3737.64	832.224	1101.17	2150.06	2558.68	4109.34	7927.07	9510.69	7671.98	7635.1	11349	3900.02	3876.77	4140.54	6007.72	5400.12	1553.48
89	3K	1985.47	9163.45	3572.71	3067.84	3511.36	4394.65	1514.33	8852.88	8773.35	1172.97	13446.7	7828.15	7758.23	15520.3	8079.59	4919.33	1660.8	7067.35	9103.78	10127.7	6640.16	4209.43	1635.63	8152.65	7061.55	10168.4	2906.92	9740.7	8067.3	14695.5	10049.5	10854.7	7510.58	12783.8	8108.5	15656.1	20496.1	16037.7	25960	24496.4	16907	27827.1	7462.32	6602.84	6480.79	8803.41	6375.59	3174.52
90	3L	8602.3	16293.1	16688.4	22447.3	14904.5	17903.6	14181.5	110416	120217	12431.3	200297	97739.5	170493	230392	121297	78174	13226.1	65595.8	98566.2	72848.9	57791.1	38816.9	7536.32	16697.1	21077	23993.5	3375.83	20777.9	24895.8	31674	28600.8	28456.4	5211.83	21649.3	23386.5	38552.1	65981.6	103988	98931.8	95945.2	67798.2	99406.6	48496.6	37979	72893.4	68010.4	53084.8	3772.13
91	3M	1132.61	1933.94	1576.36	1230.84	1485.76	1578.26	585.875	2297.07	792.987	0	4228.67	1359.68	2931.06	3632.17	2693.91	2142.15	1127.83	1730.63	1432.72	858.5	813.774	1898.42	550.812	3481.97	37.466	1510.25	892.139	948.838	1714.69	917.053	2853.24	1821.21	1104.98	704.331	2171.55	2719.01	5672.29	7647.11	4736.94	6040.25	5155.09	5889.93	3595.66	4777.94	5827.12	3301.7	3082.87	1452.91
92	3N	1605.39	3675.91	5198.81	5087.49	4656.84	5816.38	3420.39	12196	6398.95	1034.39	12130.3	5223.09	9525.01	17413.3	6065.24	5000.66	1293.5	2923.17	6500.24	4108.8	2601.29	4079.11	1135.48	4319.17	10294	11307.7	591.217	8658.01	15899.4	19432.5	18510.3	19271.8	1705.96	3413.3	4424.11	9600.99	15765	50987.1	63086.4	82442.2	51573.6	84378.4	16804.5	18419.4	48042	34479	25851.7	1831.52
93	3O	23003.5	79060.5	57502.7	94404.8	65685.6	86219.9	44957.6	66081.3	97613.3	18607.8	170691	74562.5	144251	237580	103490	63909.8	9321.82	70982.9	93482.5	91844.3	76632.4	27782.2	17853.8	72273.1	115598	139908	22916.8	107716	133172	206060	112950	139687	19721.8	92498.6	29414.3	98977.7	165526	198493	199966	233715	161672	250736	178200	141833	187324	183577	151499	54122.8
94	3P	10641.6	22854.4	16871.5	29096.9	22266.4	20530.1	22135.3	22356.1	27235.2	5923.88	42013.6	19726.6	31791	46441.7	22690.8	16617.5	3753.5	16043.2	21515.1	16246.6	17326.9	10237	4810.46	23469.6	33755.5	39329.9	6288.48	35664.4	69523.9	64907.1	48212	41096.6	9924.11	31554.6	20807.3	45873.6	86261.5	116001	106409	106156	103491	142169	70383.1	64181	82885.7	87529.6	78077.3	15281.9
95	3Q	5844.34	6780.34	6955.48	6327.29	8300.92	8886.36	4878.07	8604.5	13655	2109.16	21221.4	11380.1	17964.7	23586.9	9387.93	10279	1190.8	3874.48	7047.9	6651.44	5305.98	5986.54	903.004	5464.29	7085.3	10175.5	1423.5	8818.18	9618.82	10585.1	12422.8	10602.6	830.715	4869.9	4382.94	7968	15672.2	91382.3	77090.4	94192.4	47446.8	91176.2	7167.38	6902.46	12558.3	7783.23	10232.2	1733.63
96	3R	24947.1	58408.8	35759.1	40944.6	38539.9	39151	32896	69816.2	99832	11132.4	203555	100563	231652	216688	86040	78789.8	9841.85	55564.2	78453.3	76919.3	65344.8	51348.1	13317.8	30059.2	48301.9	70820	7503.96	66842.1	118003	144730	111219	82594.8	10961.2	38936.4	48418.2	53775.5	127311	206423	172220	193792	194658	230255	122658	145279	137486	103994	102644	24957.6
97	3S	1432.81	210.468	191.804	1352.32	270.599	1150.17	425.109	915.084	467.171	398.545	1778.11	114.378	0	2076.65	0	572.502	793.448	0	1045.45	333.811	75.658	0	301.708	2576.96	636.122	520.435	979.513	839.656	16.095	852.051	2051.99	1011.05	411.624	517.232	575.926	1418.58	2487.4	23399.1	20336.5	25422.7	15658.8	28478.6	2614.43	1847.15	5576.64	3170.88	6091.07	360.919
98	3T	38423.7	351951	81991.4	228721	157055	97576.7	77406	62959.3	149359	25492.5	401166	84965.6	261791	367912	98722.9	60620.7	13565.3	151112	91392.8	122910	125743	29618.9	15824.9	72855.6	93984.5	145536	23288.7	136390	132476	441399	131555	143526	47035.2	175798	102478	260441	620920	286492	229623	364460	267201	483417	184650	162816	195958	164544	149168	50705.9
99	3U	1683.63	8553.6	4717.06	8111.23	5537.64	6423.48	4050.74	6939.52	8466.57	1245.22	13054.3	9395.52	13721	21974.7	8315.32	6405.81	1943.09	3491.67	4992.14	5273.11	4196.19	2133.36	1656.27	5106.15	4348.33	8090.75	429.652	6211.66	6032.97	11982.8	7914.62	7872.27	1344.2	7076.08	4218.04	7608.93	11252	15332.8	12653.7	28011.6	12804.1	12601.5	10287.1	10157.6	13589	9248.27	11718.6	982.017
100	3W	4689.3	8174.96	6075.56	9401.14	7616.49	9195.47	12432.5	5044.82	6151.47	1535.86	8162.5	5939.2	7792.03	11449	5836.51	4330.85	1854.3	2666.9	4977.06	6881.14	4087.82	4996.89	2294.19	11966	16405.2	19368.5	3075.09	14781.3	18956.5	25006.8	29025.9	27976.2	2513.24	7721.92	9536.75	17522.1	26008.4	93345.4	92708.4	89915.1	50022	87773.7	22741.5	25382.5	43428.8	44535.1	53974.5	3621.45
101	3X	21073.5	40872.3	20935.3	36432.7	30521	32532.4	45943.2	7371.9	14007.6	2427.45	21176.2	11906.5	23478.2	25288.4	14284.8	12777.8	3838.43	7772.57	6921.02	8159.46	9100.96	6964.28	2949.19	33133.4	40768.4	72615.7	9909.3	52696.2	79435.1	139787	88696.6	64235.1	15908.2	42479.7	98340.9	60775.7	197640	159963	152167	167486	239282	226398	93437	96240.3	67087.9	71835.8	56507.7	18881.7
102	3Y	4434.22	26106.8	9985.63	11064.7	9922.67	10520	5867.56	12768.8	20686	4240.61	38723.1	16187.4	30125.9	48061.3	17172.4	13175.7	1136.75	12202.5	5941.7	14332.5	13282.5	6628.96	1654.8	4028.38	5836.15	10327.1	1163.45	8064.42	6898.81	19660.5	8117.94	11798.2	3945.44	16514.4	8850.28	18225	36795.1	15988.1	16252.7	20165.5	12742.8	38063.5	7507.08	7429.38	10792	6615.15	6621.41	4307.75
103	3Z	2933.57	2805.9	5278.4	4665.56	4600.22	4846.3	4999.53	6162.2	10636.1	1085.38	12448.2	8517.33	10604.4	15192.8	5622.57	5306.07	2084.92	4081.54	5498.46	7844.09	5566.08	6350.4	1973.53	6092.11	6149.38	8599.04	2714.28	5732.59	5912.93	11302.5	9223.51	9352.93	1530.47	8126.06	6993.79	11254.4	15443.7	73423.2	88046.9	97396.8	58966.2	115117	59011.6	54877.7	120702	88685.2	72471.4	3630.4
104	3AA	6633.53	9568.56	8574.47	12754.9	14103.5	15068.5	12010.7	5934.55	3803.51	852.617	2046.14	1808.02	2479.27	4849.7	3565.04	3338.6	1627.02	5337.35	4241.87	6674.35	4655.19	4772.74	2906.91	7737.91	8406.87	6956.79	1760.18	9304.48	9399.31	18654.5	13598.3	16157.5	1928.53	13112.9	7838.63	16429.5	18103.5	21900.2	37188.3	32073.2	31216.3	43860.4	13503.4	11072.2	14194	14233.9	11297.9	4386.96
105	3AB	82632.4	195829	68461.7	223948	231967	92623.4	87189.2	109280	174989	43214.6	393302	111950	281539	372908	144771	95953	32998.7	205102	81945.5	72339.1	135798	88172.1	33412.8	90401.8	77902.4	131466	34987	170441	108952	358439	118804	163094	61880.2	109798	150677	319419	575636	242616	164887	326021	241352	439900	173659	121240	152674	150164	116306	69722.6
106	3AC	1878.54	2004.58	3732.1	3166.04	3916.08	3616.69	2913.88	3617.82	3855.66	498.449	4225.03	4502.52	3509.48	9054.18	4854.86	3186.96	1569.91	1658.26	1214.34	821.169	1429.94	1040.51	414.804	3936.07	4769.63	5702.52	1436.72	5215.42	4603.74	5201.91	6824.45	8186.88	312.781	2942.3	4719.63	12670.2	13892.1	13163.6	18134.7	19737.6	13084.9	29090.4	8398.04	11348.6	28876.8	18913.8	22181.3	937.467
107	3AD	49175.5	52639.4	36392.3	64995.5	51384.7	49150.4	66510.6	68332.3	117396	28536.3	163418	79105.5	130589	178875	94188.6	54421.5	13664.8	41492.1	35584.9	36588.5	46425	44181.2	17836.9	35012.1	76787.8	82087.3	17947.4	82835.6	108055	154970	93961.9	69842.6	24375.1	64252.5	130424	92007.2	160538	137815	177598	148207	205350	164188	110035	121462	74570.1	70632.7	62553	28550.4
108	3AE	19331.6	22007.3	17217.6	23955.2	20649.1	21330.5	19074.6	32450.8	56157.3	8808.76	93358.1	41690	76787.1	86977.5	45822.9	35496.7	7210.04	28790.8	28080.2	28366.8	25681.9	27422.3	9367.9	17710.8	29408.5	34443.9	5862.92	31025.8	36129.4	45608.7	34860.1	28400.8	11751.9	36861.8	56191.6	69613.8	89941.6	156945	148257	141344	120486	171359	71675	71999.3	89117.3	60426.8	58621.6	9680.8
109	3AF	865.577	3904.35	2804.94	5416.2	47868.1	3991.58	4656.88	2985.31	4339.13	935.304	9008.08	2761.62	6145.62	9693.3	5325.46	3580.28	2091.38	4011.35	3150.3	2391.98	4099.08	1686.73	2286.11	5742.65	6214.04	8248.17	3065.89	6199.91	7920.12	15856.4	10783.4	9582.01	1564.74	4773.38	6155.98	14477.5	19490.5	29675.5	26379.9	28576.1	20370.6	44709.9	16687.7	16174.5	33012.3	22821.6	23452.2	2284.96
110	3AG	9085.68	23368.8	19119.6	32237.9	27067.6	29114.9	22802.4	6498.66	22777.6	2592.22	22777.3	8569.46	14290.5	36732.8	20428.8	11498.4	2397.82	4381.67	4463.16	6395.87	5534.21	3552.46	1765.76	10631.8	22412.8	22158.8	4065.85	19022	17763.8	51986.5	31856.3	38982.9	9575.57	86417.1	36774.7	73522.2	82955.4	59585.5	81324	81325.7	99458.7	171596	20687.8	26576.1	62739.6	51787.1	58443.4	19429.3
111	3AH	7813.09	9064.35	10048.8	11649.9	13921.1	14415.3	10840	15906.2	24782.1	3813.26	34380.4	19052.7	24226.4	34817.3	14173.7	11405.5	2363.75	10645.4	13274.9	12072.1	11950.3	9581.34	2834.65	9730.17	16406.5	15885.5	3365.04	13773.7	13603.1	22317.8	18542.3	19122.1	2209.85	12122.1	11853.7	22178.3	27080.2	65753.5	66460.3	69778.2	47048.2	72963.6	36382.1	37214.8	70776.1	46318.3	43761.5	3412.47
112	3AI	38253.8	99279.6	73192.5	123380	97327.6	94790.2	57078.3	53902.1	137576	19717.8	160550	75836.9	138898	161703	106622	50275.3	14594.2	57304.3	74539.2	76497.5	66425.5	45634.3	15823.2	55555.8	93317	120232	19136.8	84727.5	93603.5	157650	102339	117127	18063.6	156470	64707.5	139364	153572	267951	254978	234613	234021	352395	179283	161741	209013	168367	150795	72133.6
113	3AJ	9269.58	13385.9	9597.16	16784.5	16461.3	12986.5	15080.4	9389.81	12621.9	5575.2	16466.9	8758.29	16202.6	26451	13508	7979.42	1929.73	7771.46	6410.23	5139.55	8531.22	6161.08	2245.52	14346.2	17615.7	20493.2	1514.75	14491.3	17164.4	34587.9	28146.6	24732	2631.33	11805.4	13847.3	35840.5	51218.5	139619	136420	140304	108646	169623	48832	48232.5	96772.9	82236.5	73250.7	6109.89
114	3AK	6482.5	10436.9	4436.01	7666.29	5623.88	5798.15	3608.1	18421.8	24600.3	2911.84	39637.8	18029.8	42796.3	74386.4	25539	17617.6	849.781	5037.35	3979.73	2546.39	5806.76	2799.12	1451.06	2385.46	5199.71	7614.89	503.298	7805.41	10108	14093.5	9380.61	6937.67	2726.61	2873.7	9903.1	11969.4	13364.6	29754.5	11719.7	10083.2	11574.5	12483.8	61143.2	74590.7	73979.1	28292.6	32305.5	6766.25
115	3AL	25022.2	39305.3	25059.5	38114.9	29717.7	36683.2	34260.9	51337.1	64657.8	8947.86	99508.6	40086.7	100304	176615	69626.3	49702.6	11495.8	71371	57514.5	44861.2	59757.2	42431.5	9063.45	18651.7	37318.3	51538.4	7061.47	46107.2	79043.8	113972	75807.8	55012.6	11990.9	27665.5	75694.7	80196.5	97168.7	226858	228158	198656	256028	299517	127816	135725	123527	89678.9	78931.6	29725.4
116	3AM	20809.1	18420.7	24994	24764	28422.3	40848.5	24502.4	44070.4	43491	14356.9	34595.5	25009.7	34013.6	65760.3	31175.9	20445	14990.3	27250.5	28701.1	18351.8	14526.5	17500.5	8874.41	25631.5	43371.4	33496.3	10415	48414.1	43929.7	65446.3	50848.8	51296.8	19987.4	33948.5	38741	54816.6	83012.2	150386	195593	177372	131081	194296	82038.1	82157	76026.2	69016.4	72472.7	38853.9
117	3AN	7070.47	9660.61	12446.8	14731.8	15054.9	16484.1	12879.3	14665.1	21473.7	2948.92	26094.7	15237.9	18522.5	35854.3	20250.4	12259	3514.1	12240.1	14720.9	11261.2	12375.2	8050.1	3212.73	19311.1	22619	26106.2	4017.81	21161.2	23753.5	39879.6	28366.7	29787.9	4716.23	21432.4	30438	39985	56749.7	134212	143716	136275	87832	144448	49827.2	44134.6	100635	78032.7	67168.3	7324.31
118	3AO	9251.12	13505.6	9235.6	12570.6	8358.14	10439.7	8539.01	5872.6	13022.4	3335.05	21531.9	11327.9	25830.4	40266.5	15610.5	11262.6	1676.71	6153.15	6198.69	3612.22	8122.37	4108.46	909.514	3223.72	5161.26	14017.3	1330.15	10103.1	11958.9	11411.4	8897.81	6654.29	3960.04	8026.41	25736.5	28916.6	37707.7	236104	216177	266886	209993	308466	41497.6	42703.7	63674.3	18862.3	27714.6	17738.1
119	3AP	4722.19	4182.56	6347.81	7928.73	4869.49	7741.03	6843.32	5942.48	7820.36	2169.73	16351.1	3617.55	8504.83	17701.4	7350.1	4294.19	2106.7	4347.53	4887.46	2487.86	2269.93	2577.32	1150.9	9309.71	12938	17434.1	1426.47	12669.3	17726.3	29459.8	19878.3	22727.6	406.592	8184.44	7260.29	15614	17357.2	75753.5	90476.7	94198.1	56317.8	103127	46420.3	37438.9	76176.9	73283.2	63191.2	5268.19
120	3AR	25601.3	26498	29206.7	49433.7	46155.9	57241.1	52807.8	30403.9	42653.3	16046.5	43805.4	33191.8	43277.2	59463.5	68369	41963.5	10732	22684.8	20061.5	27482.5	26232.6	21702.2	14176.3	31878.6	42336.3	49364	17351.3	53002.2	71102.9	84541.5	71877.4	74258.3	23776.5	61160.2	47343.5	65316.3	110720	157476	233950	204604	177225	203416	107894	85757.9	128754	129934	110415	43879.7
121	3AS	5191.16	8379.49	9353.44	10667.3	8838.17	10673.9	6187.84	5860.54	11017.4	1651.78	20824.9	6631.6	8103.61	18518.5	8517.5	6429.16	1516.68	3258.71	8140.93	5699.01	4561.59	4454.73	0	5556.14	12054.1	16492.3	1083.14	11868.1	10013.8	14684.9	13558.9	14704.2	1674.43	14478.2	6827.19	17382.2	20496.3	59003.6	65275.9	79174.8	50493.2	74929	33461.4	35089.9	48664.2	28037.5	38602.2	1928.1
122	3AT	14574.4	23307.1	28845.7	29952.2	37309.7	29039.6	29532.3	42420.6	64949.4	8211.37	108036	42600.1	54850	83621.8	53216.9	24092.4	9948.05	24935.1	40502.1	29698.1	36969.6	15782.4	3737.13	26239.2	32543.2	47365.6	5024.95	46837.7	26735.4	58101.1	49426.7	62958.1	8542.37	60044	25350.9	42841	84897	146975	194590	167121	115740	184344	94416.7	130645	196337	129766	137115	15079.8
123	3AU	30971.2	106959	143573	51852.5	208810	72702.7	67919.9	42287	65311.3	5877.6	158443	54990.5	196885	294703	135583	58102	10297.8	118119	59609.4	36188.6	56202.9	88667.9	2598.73	28947.9	56011.6	52122.7	5355.33	341247	139572	161660	103100	159662	28769.7	109667	53324.5	163716	394669	185664	234563	316823	201659	260574	95984.4	173257	97321.3	95916.1	65069.1	68825.7
124	3AV	32591.7	48320.3	43497.1	52090.4	80268.9	55286.7	50774.4	40594.8	80764.1	7493.78	119786	58119.8	128989	299571	104809	54739.3	8119.69	38110.9	29522.5	30615.8	47140.9	35470.1	5365.81	27078.5	42127.2	46637.2	4737.36	77797.5	108724	113144	65407.9	70422.9	30582.9	125638	122325	154846	162759	186558	181637	217028	183523	189743	95447.1	147147	89186.5	93323.9	83182.2	29961
125	4D	8018.9	23893.6	18926.8	13386.7	28252	29145.4	8492.89	29245	16906.3	4174.61	21868.1	30179.9	38549.6	111617	22986.7	72437.5	20321.9	22876.7	51726.4	116522	40846.1	30601.3	2709.29	48608.4	66160.1	72421.5	6416.38	56964.4	24751.7	44231.9	76890.7	62106.6	12787.3	20333.1	12807.8	146743	41844	119646	205787	142136	86878.2	156529	405940	43082.9	214180	1.21718e+06	178144	12271.5
126	4E	40469.3	131061	101759	141664	119738	112673	47844.4	79018.4	143449	35116.4	206371	108116	169987	440766	116305	138063	31946.9	102093	105136	142707	117303	58698.6	21902.2	71512.8	98428.7	101388	16110.3	104727	105978	159572	127780	110587	38533.2	312094	79303.4	174076	185741	222402	248405	243415	183870	297232	197065	116916	196918	290742	121900	50964
127	4F	2217.9	2597.94	2884.61	4806.73	3808.18	4737.97	3993.27	5328.72	6480.7	1491.28	7813.61	4367.81	4939.47	20032.8	7263.38	6139.61	3182.99	2752.7	6207.08	5548.33	7955.54	3527.85	1831.56	11496.2	12438.8	13895.7	1375.8	15534.4	14397.5	22840.2	23525.9	19380.4	1532.7	5987.55	4359.25	8147.09	13149	91603.6	93780.1	107261	64417.6	111855	56490.1	42700.4	84630.6	84856	60096.8	1586.57
128	4G	3476.65	7293.83	5209.35	7796.12	6693.67	8097.11	5335.59	5756.96	5464.43	2461.77	8553.49	5789.22	5383.81	10030.9	7039.35	4507.93	1941.28	4250.49	4098.44	5053.84	10282.4	5153.62	2115.5	10083.6	10839.7	12467.8	2333.36	13637.9	13008.5	17171.4	17471.1	16922.4	1039.94	5591.98	3697.95	6934.68	9259.19	48958.7	51780.6	58152.6	39556.9	63927	46883.4	34936.1	59189.7	68477.6	49812.8	1551.5
129	4H	27246.2	122400	40279.4	60207.8	54781	44581.8	40710.9	46597.5	64054.9	13443.6	107202	47046	105030	225298	105631	46881.4	12406.4	73989.7	41965.2	49975.1	9490.7	44645.4	10145.8	41026.3	50768.9	52538.1	6918.81	58020.4	83357.6	111933	107757	61554.5	66073.7	170821	111631	183968	379954	174406	168677	176565	168876	176621	101120	94944.3	70709.5	76131.5	67163.7	34135.8
130	4I	2142.38	9112.05	4114.3	6291.83	4859.68	5542.54	3286.47	5810.92	6336.25	2238.73	13897.5	4707.09	8476.34	19875.7	9447.33	7218.12	1817.06	6503.33	5282.2	3815.13	1659.85	4182.42	889.256	12575.8	14338.6	15163.6	2221.9	16343.6	21401.5	28113.3	25677.6	24137	3721.93	17110.7	10822.1	18478.5	40829.2	52235	54437.7	55205	43922.6	79305.3	34239	27157.7	46159.7	39813.7	35272.3	2836.07
131	4J	987.928	1393.82	1483.15	2762.88	2111.3	2280.45	2222.55	3444.72	4123.78	625.197	5403.21	3657.66	4396.75	8258.09	4726.31	5475.26	828.05	802.013	2559.47	2686.02	2055.15	2512.36	1281.06	7837.69	8348.85	9524.37	2074.04	9433.97	11242.4	12958.8	13617.7	12527.6	913.809	6926.77	8839.56	11602.5	30847.4	57217.4	59347.2	58967.2	43295.6	75146.2	29465.7	27046.5	45614.9	38563.5	33118.6	1545.8
132	4K	21945.8	129520	62804.1	122662	71574.4	77611.3	35780.7	51354.4	114698	24467.2	151343	70704.8	104483	308801	80428.3	48922.8	13883.2	60139.4	84698.5	113627	62151.8	54987.4	14322.5	51989.2	74387.9	91232.9	12888	73262.6	84629.5	126853	75942.7	105511	24689	165254	51618	118278	158155	209813	218350	180521	162685	234640	89959.9	79894.8	145044	109116	97010.4	33075.3
133	4L	5605.74	8746.35	9897.95	11339	8020.29	11187.7	9660.45	11287.4	12615.3	2875.12	15379.5	9706.29	12633.4	15049.8	11876.1	7426.69	3325.86	6613.39	9599.08	9353.23	8624.15	8799.84	3298.88	13538.1	15466.9	17406.3	2977.09	13503.3	17019.4	24728.8	17886.7	20074.6	4937.63	16371.2	12730.1	20475.7	35175.4	79404.5	84475.2	84018.5	52779.3	73311.3	26584.9	25187.9	42858.8	38405.7	26853.2	4031.6
134	4M	31211.2	31653.5	18290.5	100265	18388.9	17759.7	22043.9	40842.8	41412.8	11348.2	76955.8	28962.8	85795.3	96787.3	46659.2	27277.4	5757.17	21351.6	17357.3	14888.8	23045.5	16848.3	4994.37	48686.1	20783.3	28129	4758.5	33201	45798.9	71705.4	41590.9	29048.4	14560.9	27622.9	39074.9	35869.3	95140.5	60576.7	85967.7	83540	76828.3	70725.5	37090.1	54865.8	13225.4	24136.8	11993.6	16507.2
135	4N	895.964	4131.19	2365.62	1535.18	2578.82	1901.02	1955.43	3065.46	1303.93	1894.32	5499.58	1547.86	4130.1	8220.25	1256.42	2735.26	870.287	3341.67	1257.03	1973.11	2012.85	2665.16	1352.18	5498.78	6732.7	8200.13	1314.95	8530.17	9771.9	21338.8	10082.6	9062.25	1976.7	4439.93	2720.55	8732.32	18999.1	64346.7	77695.2	87911.9	51956.3	72702.4	32646.3	38490.8	55912.5	45977.5	51418.3	786.021
136	4O	8120.25	35027.2	23244.8	33701.8	18847.3	16870.1	12108.6	19727.1	24975	1775.77	49150.8	15233.8	59720.3	96222.9	28322.1	22029.6	2917.1	29624.5	26576.1	28958	27620.3	17916.7	3476.57	28123.2	42253.7	49754.8	6098.39	62053.1	83921	109645	48850	52509.6	12619.6	40173.3	16455.8	46141.9	120888	142377	140475	174168	148081	177030	78857.3	74282	73018.6	82042.3	72522.9	16702.4
137	4P	3294.81	5240.85	3909.66	8482.79	8019.75	7292.59	5899.43	10622.1	7707.57	1712.99	9484.91	5882.86	8500.86	16021.3	6015.84	7042.87	1801.79	5233.69	4415.52	6441.21	5141.77	3657.56	1876.89	13594.2	14513.1	17381.6	1509.29	16231.9	20490.3	25168.5	21530.7	17464	3018.71	14333.9	5463.14	14226.6	26730.1	58162.3	70289.8	62704.8	45517.1	69854.6	31683.1	26493.4	50165.4	40942.4	42414.6	5082.84
138	4Q	3381.26	3891.27	6484.26	5487.08	6060.49	6263.04	3966.37	6352.69	10283.6	2092.45	11130.9	8042.31	10209.7	15940	5720.81	4750.25	2244.34	5270.85	7268.56	8291.96	6993.09	7489.44	1540.22	7255.44	10948.6	12246.5	1647.48	9924.93	13006.6	15716.7	15563.7	15896.4	1549.45	8869.25	5999.15	12433	19860.7	59722.7	76705.3	71155.5	43609.1	84511	24535.1	23832	42565.8	34609.8	46176.2	1440.97
139	4R	8370.83	12575.3	12687	13061.7	13076.8	12181.9	10406.5	12903.9	16511.5	2363.59	18694.7	13037.2	16368.3	25263.1	10819.3	11875.1	2610.52	7301.06	10185.1	13575.4	10036.6	5888.28	2460.69	10546.6	15237.4	18436.9	2717.19	16259.2	22340.2	22801.8	27068.4	23148.9	3176.59	15127.2	11969.4	21599.4	36256.7	86897.5	97403.1	97591.4	62080.4	101090	52066.2	49602.6	89867.6	64278.7	75672.1	2823.57
140	4S	1707.08	3449.56	3214.35	2088	3442.79	4914.94	2717.96	3219.17	2969.3	1588.4	5909.45	2317.97	5025.8	7932.53	2372.54	3014.67	1627.17	3695.86	1816.17	3740.32	3327.62	819.367	1463.39	6228.69	8874.88	9256.8	618.499	7577.24	10915.5	17007	14805.6	12000.4	770.41	2193.72	2652.7	4243.84	7100.16	52342.4	58856.9	61081.2	37949.6	74245.9	26154.6	25427.9	47979.1	34124.8	47357.4	1019.81
141	4T	15238	30365.3	22940.5	28178.1	20400.2	27137.9	24844.5	28544.7	29065.6	6522.83	38366.9	22886.7	36290	48593.2	28473.9	19569.9	5952	19178.1	24466	27141.1	18932	15430.3	5807.78	31873.1	34758.1	43059.4	12082	31835	37584.6	64759.1	45599.1	43683	21569.2	52144	51772.9	59453.3	94923.9	200738	204191	223998	136224	152517	71765.2	85107.7	128355	90048.3	89835.8	13757.6
142	4U	1621.29	528.72	699.346	83.637	1223.36	179.781	216.555	299.4	2136.6	677.099	228.738	0	681.66	824.93	190.546	205.659	0	95.248	257.064	453.436	1176.96	1151.09	283.466	862.659	992.817	1667.74	118.515	735.151	648.919	0	124.195	448.655	550.499	135.223	27.818	1716.58	978.259	246.109	1615.62	0	633.646	118.998	166.609	0	0	1650.35	1215.33	133.4
143	4V	13938.9	20098.8	18954.3	23058	18861.6	22305.2	20933.5	11981.8	14994.3	1519.36	16742.9	14613	18718.8	23949.2	11816.4	13587.3	2082.01	5919.84	7361.57	9583.47	8131.5	3328.09	2543.54	26780.4	31438.8	38566.9	8617.17	29323.5	43533.7	62282.9	57816.5	44850	8641.39	13344.2	17793.1	15907.1	26190.8	155310	171738	164629	150912	158947	79744.1	74832	119815	112855	93417.5	3745.71
144	4W	35693.6	126140	73928.7	117524	87343.8	105887	43227.1	38872.3	91040.6	19903.3	115284	89279.3	121282	232535	98668.9	65192.5	14910.8	61233	90135	130387	83357	40796.9	19153.9	63712.4	87075.6	125828	16350.9	71000	77153.1	152149	88716.1	114688	39276	149110	93689.4	133954	185149	157903	172300	164852	146617	217147	113737	98563.9	159104	87781.8	93885.9	38544.7
145	4X	18782.9	58599.4	20137.7	34332.6	30147.4	24702.4	21777.7	22110.9	28957.3	4650.26	32736	21299.6	39789.5	51434.4	33787.1	29998.4	6411.73	22088.7	20497.9	24323.5	24110.3	14157.9	7870.5	38363.2	31591.1	46059.2	8703.2	44088.3	49047.4	71207.1	46864.8	48730.1	26239.6	50762.5	57182.1	62263.1	98545.2	156933	172224	157341	141031	174411	66973.7	53116.2	77410.7	58954.6	64510.3	17446.6
146	4Y	9103.66	13666.5	15982.2	18687.9	11505.2	18015.9	13221.5	17351.7	24181	2686.1	33117.6	18042.2	25160.9	34360	18169.4	14492.7	4158.01	9376.27	12806.6	14971.4	10229	8918.26	1426.78	16762.6	17152.6	25643	1290.6	16086.5	17337.4	26128.6	25034.7	23606.5	2814.86	15807.3	19486.7	30656.3	45890.6	66740	90257.4	84368.4	58036.7	101172	47854.2	46232.1	84129.8	58832.1	58896.7	5848.2
147	4Z	7771.15	17685.8	12584.5	19223.3	15247.7	16995.4	12836.2	10400.4	21353.9	3576.95	25453.1	14352.5	21978.3	43162.1	20963.4	11549.8	1552.81	10326.9	10457.6	19155.2	13432.2	7898.78	2354.6	12967.6	15103.6	27364.1	2487.79	20937	18030.2	36598.2	20723.4	26959.8	8100.92	36198.1	20903.8	33661.5	60916.1	49093.2	54991.5	55277.1	45034.2	67518.2	24226.4	24157.3	38357.4	22870.9	19460.2	6536.53
148	4AA	41125.4	57882.6	41951.4	51253.2	62828	81734.1	57429.8	48445.5	57741.3	1733.04	82046.6	45932.1	75701.1	83623.2	82885	63434.3	10403.7	58610.1	50989.7	53603.6	37639.8	60401.8	10708.8	36345.4	60358.6	42662.8	12264.2	111308	93456	109345	113740	78158.7	44920.5	96628.2	113560	101537	252639	71187.7	174560	142428	154850	158565	107302	94483.2	70801.3	96101.5	45203.3	39676.9
149	4AB	8039.12	12015.3	13747.2	17012.9	25144.9	13879.2	11728.9	22661.1	23396.4	3540.03	27837.3	16908.5	27701.5	33069.7	22275.8	9804.83	4243.49	12082.4	10996.8	11111.7	10644.5	10645.3	2180.63	13669.3	15248.9	16552.3	1183.5	19599.6	17810.1	29412.4	25208.6	18705.6	6829.75	23669.8	18614.6	31852	92959.4	58571.9	76396.9	78558.1	56581.3	94103.1	33424.4	33064.2	60191.2	39255	44262.1	5591.25
150	4AC	35229.6	108542	53940.5	89239.2	61342.4	63113.4	40945	49649.9	83743.8	8825.86	164062	61473.9	108778	211932	107611	59090.1	8356.93	49654.5	48255.6	60974.9	54743.6	36784.1	11265.3	54446.4	72144	99226	16558.6	124619	125663	241705	130527	126658	28656.7	72200.2	54084.4	93910.3	147384	196003	289501	262786	230815	372127	104455	100525	107434	95982.9	67096.6	22658.7
151	4AD	4411.13	5996.03	4057.86	6429.73	3478.13	5318.47	4483.72	7717.56	12622.6	1238.15	20413.4	10126.6	22818.1	31329.1	16351.4	13730.5	974.307	6734.79	3601.85	5678.71	6794.76	2391.71	601.048	4857.05	5538.96	7644.8	1185.58	8306.88	13763.7	21877.7	12249	9835.78	5235.06	10214	14854.8	16074.3	25823.5	12382.3	12840	12400.4	15720.1	19173.7	13133.5	16730.3	8648.87	8982.9	6289.22	4214.47
152	4AE	1216.91	2354.11	2131.5	2089.26	2577	2569.5	1963.83	2470.03	2412.81	486.46	2686.87	1193.81	1538.26	5193.96	2842.05	2310.82	925.97	1715.7	3974.7	2782.63	3494.02	0	1422.08	9256.25	10728.1	12368.5	1166.1	9430.18	11128.8	16269.6	13509	14112.7	291.587	2104.25	1865.44	4362.94	7737	49409.5	68611.4	61404.1	41900.1	74965	42289.4	37181.4	70972.1	48156.6	47866.4	1539.01
153	4AG	24839.5	55741.2	30921.3	40476.3	55294.5	30969.3	38160.6	31305.3	45827.4	3582.45	81698.2	28008.1	67619.2	162434	88304.2	48591.1	5092.85	43509.9	24875.8	20880.7	31223.7	22751.4	6440.73	31979.3	57962.3	62475.4	4105.96	73159.7	80344.3	148155	77236.6	62850.4	12593.3	49755.6	52303.9	77899.1	133194	195180	202465	186069	187104	300713	82958.2	82167.5	64298.7	49931.9	39984.2	21078.9
154	4AH	1485.29	874.066	1446.97	1559.65	1259.93	965.715	1468.88	2254.24	1918.21	305.63	1442.11	496.815	2154.2	1964.64	1891.48	1680.11	426.56	1427.46	1092.86	2179.17	1819.75	235.786	1371.69	2592.69	2560	3070.48	560.52	432.897	1885.26	5822.39	4467.27	4570.65	1119.27	2255.07	1303.6	2084.44	5486.66	59461.4	56598.2	62078.3	44004.5	77929.2	30018.3	27031.8	53727	34170.5	35455.2	895.747
155	4AI	2583.14	3224.99	2733.71	4061.09	3838.39	4482.1	3592.87	2437.57	2096.5	568.932	3768.2	2269.16	2771.08	7451.48	4431.73	3272.44	1465.54	2936.4	4448.25	4115.52	2760.22	932.184	831.031	5299.42	7933.04	6893.48	0	5676.61	8897.53	10972.2	9537.22	9396.51	1646.66	3418	2979.23	10115.5	16580	41469.2	39240.3	42048.3	32199.5	62908.4	25757.8	24708	41161	28021.6	29023.9	2135.24
156	4AJ	727.281	1475.3	1190.35	1758.49	1473.52	1701.76	740.256	1512.28	1710.26	271.642	3044.65	1748.2	1849.92	5407.8	1652.8	1538.02	1016.25	1998.34	2472.19	2706.19	2917.98	754.632	871.724	326.294	1147.05	1721.36	134.771	2512.71	306.595	3468.32	2332.48	4223.73	588.503	2518.05	1020.73	3779.88	3772.46	4058.12	3907.96	2794.95	5536.82	6090.95	253.359	1114.63	1992.18	390.325	328.601	845.768
157	4AK	53463.9	73748.6	56293.1	103648	85240	75040.9	94763.6	86286.2	92620.4	39759	103056	63358	118318	286249	134043	71279.4	11843	48779	42243.5	47462.5	64057.9	44862.1	26856.5	88155.4	132179	145231	28758.8	109681	215382	381024	143967	159122	40745.1	89773.9	158132	151482	294435	285015	364706	257410	343427	340226	171125	212271	80771.1	119670	69804.6	68574.2
158	4AL	13802.8	14505.3	14754.1	18483.1	15959.8	19115.6	15340.3	20140.2	24751.2	6386.2	25895.9	16752.6	25880.7	47203.5	23579	13688.8	3571.07	13657.9	15716	13446.6	13487.1	11795.4	2877.59	19477.2	23698.4	29030.3	3557.76	23708.2	29028.4	45443.2	29099.7	29372.7	5880.44	14801.8	21933.7	40261.7	48218.7	121345	134334	133119	118733	142724	100516	96127.2	181480	103369	106599	7267.46
159	4AM	12187.2	27439.1	25640.3	42019.7	23055	28493.8	16275.1	24292.5	51109.6	9225.56	55763.7	33210	52673.9	119615	49986.2	18427.5	7383.29	31270.8	37117.3	40256.5	37886.4	17886.5	8448.44	18193.5	28359	37845.9	2547.19	26643.6	28669.2	54557.1	27314.8	37697.6	8175.16	41788.5	19834.5	36864.5	58516.8	97765.9	126390	86953.3	117492	141386	44076.5	31348.7	35722.8	20748.9	22789.6	16581.4
160	4AN	11503.7	15665.2	14900.9	22006.4	13948.7	18697.6	14122.7	19012.6	24770.5	3870.36	29328.6	17806.6	34808.2	56022.6	38488.2	15650.5	3186.26	17503.2	11833	11377.1	15773.7	9273.75	5516.93	20893.6	26478.2	29343	1691.26	25976.5	32002.6	57189.2	34016.7	31197.3	13367	40025.5	34072.2	39175.2	78614.1	190463	217454	189777	167132	233545	56052.8	58257.9	80567.7	59945.4	55941.7	19760.2
161	4AO	27371	42551.2	34009	48485.6	36158.6	42847.1	33799.3	26979.9	52325.7	9249.92	70487.2	39985.2	90497.6	202687	102282	50952.5	5014.18	37832.6	23570.3	17987.2	26859	12677.4	5449.47	30794.5	57946.6	63696.2	7663.57	68062.9	106464	163330	88290.5	67928	13847.8	30636.4	64548.5	65101.9	95835.6	223421	240169	206095	231090	282653	92422.8	115300	72171.8	68108.5	67455.9	29719.5
162	4AP	9964.08	11323.5	15443.7	17031.1	12275.8	18890.5	13084.7	14281.5	18739.5	2900.28	27509.1	13474.1	16875	29582.8	18956.2	12495	2149.28	9790.49	12047.3	10698.3	11387.8	6603.92	880.457	16505.4	19946.2	22526.9	2140.06	18637.2	18511.4	32679.6	23315.6	26923.9	1403.23	21218.3	15943	29663.1	51398.2	78600.1	93868.7	93910	62926.4	106768	73436.5	54134.3	110665	91984	86759.6	4633.63
163	4AQ	2725.95	3356.53	5294.37	5925.98	3091.78	5758.39	4608.98	3431.2	4584.5	1361.14	6601.06	1499.9	3952.95	10466.1	5779.42	4609.69	1471.38	3963.49	4943.96	2426.48	2727.62	1381.47	925.341	9667.56	12546.9	14145.1	784.475	11902.1	14140.9	17971.8	14634.3	16242.5	601.212	6946.8	1922.13	7050.1	13142.6	47053.8	52087.5	56984.9	40888.2	67528.1	35323.8	24490	56039.9	43266	43089.2	2501.97
164	4AR	10225.4	9277.88	13015	15811.6	14088.5	19289.2	11494	9704.81	14637.6	2075.25	17840.7	9437.48	14246.2	24868.5	17026.5	13004.1	4016.81	10138.7	11449.9	11713.2	10201.7	5138.24	5019.1	16346.7	22503	21543.6	3916.71	21139.8	21443.7	31152.2	21677.5	24544.6	538.196	19672.5	13591.2	19621.1	35606.6	129727	166160	153894	114690	142231	40887	35563.8	43842.3	42300.4	43275.4	7807.13
165	4AS	1436.96	1600.47	568.956	1319.26	1658.27	1097.75	947.325	1691.28	3427.76	610.203	885.291	476.829	2280.82	3643.64	4507.73	1665.02	736.725	1191.52	1931.6	0	225.18	466.163	390.337	1566.6	1156.41	1411.14	0	601.657	1883.89	2024.37	327.979	1937.56	607.008	2769.31	5225.47	5925.48	10380.9	4076.2	4335.7	7819.06	5899.08	6843.51	814.69	2196.66	2567.83	1759.56	1366.8	712.619
166	4AT	4094.46	8463.6	7263.51	7742.93	7143.48	8463.72	4489.92	4527.35	9097.33	1773.72	10687.6	6101.73	11026.2	14961	10512.9	5095.59	1629.6	3238.4	4110.07	5523.98	7661.5	1359.66	0	18557.4	25307.7	40236	3197.86	48286.7	46975	79477.8	45268	47785.6	7493.58	19770.2	13971.1	18678.4	34272.3	77096.6	86636.6	81729.3	84496.7	100117	64072	76276.9	75798	63494.5	59481.2	3098.41
167	4AU	3841.38	4907.27	5241.52	7802.56	7229.47	9292.29	5543.62	4343.57	5118.06	1195.47	6546.39	3638.42	4210.87	10601.8	6155.81	3749.65	1094.04	4491.14	5456.21	4340.34	666.898	2613.01	800.513	9190.84	10925	18012.6	89.167	16707.4	13483	12450.5	182.626	0	0	2336.6	1665.31	3768.4	6345.92	57626.1	70239.3	82734.9	64938	66384.8	47730.3	68865.9	78793.5	62796.6	55189.5	672.365
168	4AV	10036.7	13601.2	15274	19786.2	34069.6	24261.4	22640.3	13518.9	19653.3	7593.18	25641.7	12380.6	15308	37427.3	18331.8	11459.8	4549.52	10784.8	10023.7	11654.3	13542.9	9411.22	1523.04	27122.8	20849.1	26881.7	2363.7	47078.3	39966.2	61065.1	29004	46609.9	14433.4	51345.5	29225.9	30283.3	46669.5	105261	127787	151017	151106	576.358	56037.1	90917.1	105814	74840.2	72643	12637.1
169	5C	27833.2	136881	35451	46437.7	24581.1	15719.2	16188.4	112850	47956.3	1740.55	103034	8068.34	40375.6	90905.6	36481.1	42450.8	4110.52	56682	23201.9	14961.8	20320	11732	2409.3	25693.6	70606.2	44057.8	8957.17	43229.9	65424.4	133820	43000.1	59472.2	24045.9	28150.4	21243.8	113392	305961	324663	203869	164374	140462	242829	312975	137221	64910.3	183347	182242	51354.2
170	5D	24321.7	76893	60475.7	110419	57425.7	64738.2	65064.4	46039.1	72529.1	21381	122575	64555.3	129552	221544	97018.1	76142.4	16696.6	69315.5	174466	269796	75397.7	71152.9	16513	44691.1	79469.2	87819.5	12823.3	88423.5	79730.8	121303	96555.1	92024.1	36273.4	239130	85927	165363	290229	574616	711880	671707	355378	461930	156878	151552	300775	528642	405786	29341.9
171	5E	11605.6	29878.5	22807.7	11123.3	4703.26	8132.49	3926.19	20763.1	27029.5	4296.43	31232	11847.1	18176.8	17392.1	8388.25	4507.7	4558.13	5956.23	7493.04	10062	6373.99	4115.74	1198.9	11199.1	11996.4	15501.8	1477.62	14341.9	12389.3	14718.5	12017.6	11267.4	10053.6	14267	4137.78	10835.4	32982.2	28961.7	11493.2	16074.8	8978.91	13498.7	30242.6	5235.82	14457.4	20913.4	11883.7	10420.6
172	5F	1000.07	1696.25	1240.07	940.065	1423.19	824.009	585.25	3054.82	2520.45	1317.58	2221.8	345.167	439.314	1934.35	1706.03	1998.58	2072.53	1470.04	2628.02	829.336	409.079	3359.25	0	2196.54	935.231	563.863	1466.34	843.729	1543.97	687.391	1793.18	717.257	690.191	1108.56	1268.5	1182.26	5183.07	25058.1	9040.07	11617.9	4123.4	7881.41	11857.7	12264	38219.7	53991.2	34298.6	230.711
173	5G	1204.36	2298.11	1756.01	1225.69	133.212	989.952	1153.32	1955.69	1873.75	0	2274.23	204.06	327.787	574.636	466.627	1210.66	1649.24	1280.31	1094.89	263.659	205.077	614.995	1016.32	710.15	1265.88	641.31	1116.2	1058.49	420.848	1045.75	172.521	700.36	279.199	1337.85	586.039	1045.09	1252.04	10950	1347.07	3922.02	5179.86	13882	3869.53	995.151	1951.88	2092.69	1471.35	1015.53
174	5H	1494.63	3589.41	1873.83	2625.25	2883.96	2967.82	3239.61	4564.42	3495.89	1174.63	5079.02	2203.43	1625.51	7548.33	5517.41	3941.88	1230.62	2380.81	2640.16	1986.08	87.957	2506.64	176.326	2115.53	6885.83	4123.19	1450.62	4860.34	2368.87	3922.63	4889.34	2984.47	1821.91	2407.23	1221.81	1974.72	5774.58	161949	22074.8	24003.4	24160.9	25900.5	6431.04	5568.82	7533.5	7058.81	40709.6	0
175	5I	31400.3	55754.1	48046	91252.8	68531.1	70099.1	54402.8	50633.6	54380.5	7556.14	128884	56992	89599.3	174193	81683.7	49955.1	9495.79	39242.4	61525.9	56901.5	20603.6	43875.7	11610.3	50713.7	63409.7	100384	10234.9	103163	68678.1	95998.4	152221	116850	4929.6	35074.9	38825.9	61466.2	132543	325510	234164	293094	170746	383825	200300	198062	434209	292658	368804	4930.71
176	5J	4235.04	8043.84	5993.03	9157.82	9469.75	10008.2	7368.38	8007.35	9387.47	1472.12	16295.6	8561.12	10480.2	19702.2	8275.92	13649	623.276	3722.21	5764.41	5375.98	3912.29	2247.88	2676.21	7398.41	8886.66	12381.9	2401.81	12939.5	10128.3	12320	14884.6	14438.6	2403.77	9385.71	7466.3	10756.3	22560.1	69927.1	59691.2	67725.9	48775.4	79634	9647.14	11516.4	13872.8	11094.6	14719.5	3196.74
177	5K	1018.14	1772.67	732.211	861.761	0	223.219	1792.3	1512.7	596.894	195.206	1293.15	472.851	0	666.28	760.752	670.247	463.973	859.275	847.062	818.467	958.786	0	0	744.608	0	1399.21	0	0	873.642	604.792	1271.01	189.065	509.114	962.059	670.047	1527.22	1629.02	4113.54	540.329	1148.14	87.144	0	1983.84	1181.23	484.841	0	137.267	37.798
178	5L	8606.67	24077.4	14095.7	16766.3	14422.2	24683.7	4770.57	13900.5	14927.2	1481.41	11431.3	1790.77	2937.95	5201.78	1546.11	1190.44	2198.76	5518.51	5521.3	10244.2	4444.41	4282.33	1833.78	5738.5	9840.73	5777.44	1273.97	5939.81	6904.63	8462.01	4279.15	5618.95	7968.08	31532	5543.59	5532.6	8321.27	76122.5	48864.7	22060.4	24988.6	24170.2	12639	5136.56	4652.09	49552	5156.24	8174.44
179	5M	31316.7	58945.2	25808.2	64319.6	34864.4	24942	26742.7	26250.1	67080.1	11522.2	81005.3	39203.1	65841.5	111523	30132.8	17884.6	4142.05	22638.4	16920.4	23420.9	21232.8	17683.6	4965.24	24800.5	30090.2	38336.3	4616.05	41627.6	58940.3	85892.6	56856.1	41366.5	19365.6	25974.9	24995.4	36877.1	76799.8	123144	90038.9	118939	103639	101759	121370	60007.9	36649	49673.8	35140.3	43636.7
180	5N	12356.3	16479.6	10267.3	13217.5	11534.1	12252	8944.91	15006.7	16759	3514.76	29156.2	13816.6	31785.6	31902.8	19086.6	19778.6	1468.86	7043.38	9056.98	7181.79	11566.6	7574.9	1711.68	9983.12	12267.1	17608.6	2609.38	14765.3	24215.7	29617	28448.4	24095.1	3368.84	4057.03	2858.62	6418.1	14533	75535.8	17454.6	17044.3	12781.2	21368	67796.1	74976.9	78205.6	69849.1	71444.5	6718.86
181	5O	9601.09	33520.5	20284.5	29901.3	24206.9	20921.6	12145.5	24564.7	39636.2	7362.08	48825.1	16770.9	39601.9	75681.2	20069.3	12908.1	5928.77	16762.9	30268.2	47990.8	21509.5	16003	4874.48	15971.7	20532	31727.6	3707.27	21907.4	20632	33052.7	23079.5	28361.1	6128.32	34177.6	13564.8	26933	32381.3	53246	23205	30624.5	19221.6	24909	49420.3	25963.5	43257.8	30123.2	29478	6493.36
182	5P	43334	142603	73585	182049	173062	70250.6	90454.8	80765.9	103827	36119.4	264910	69427.4	176473	400427	82582.5	58603.7	19271.6	134811	82933.9	123279	100393	63254.9	22172.2	77263	82539.5	121176	32961.8	146904	89704.2	238082	91388.9	145765	30251.1	120231	69037.9	137593	288132	288667	167989	375488	233701	284353	94755.2	71272.7	77247.4	71358	69810.1	34761.3
183	5Q	9114.3	124258	11621.6	9353.26	13531.6	6928.84	4124.93	15374.9	34365.8	3748.71	33608.3	10321.4	18256.3	83505.3	12322.9	8721.46	2851.93	4506.81	5408.83	5477.85	4469.11	1157.59	592.672	9965.31	11335.8	15282.7	2555.92	7403.01	9718.08	12760.9	15317.7	10818	3774.37	19647.3	16604.2	7898.78	17240.9	90733.9	21359.8	11415.9	7888.19	12536.8	22938.8	8913.89	12997.9	9123.26	6971.06	4987.28
184	5R	22071.6	24889.3	16987.7	25627	35313.3	19009.6	11445	24873	37598.1	5079.74	20017.1	15231.3	11096.3	47530.7	20578.6	16702.8	2627.45	10197.4	9103.52	13742.2	8198.23	2430.72	3387.17	11944.7	11923.6	15531.1	3164.97	7153.13	9840.79	16156.3	12867.4	13979.6	13963.4	11439.2	7817.63	5927.39	18010.4	54384.8	28607	15716.2	15719.2	14601.8	230879	35831.9	34300.6	22972.9	26178.9	10501.7
185	5S	38771.9	48735.8	22678.6	48281.8	28719.6	27717.1	31047.4	40047.5	54380.9	13534.6	72375	33978.6	77308	151300	40634.2	35207.9	9634.81	31170.2	28523.6	31443.2	39318.1	27883.6	10104.1	27696.4	38157.7	62180.6	10319.3	121888	71413.4	91082.6	58305	46506	19386.7	35250.2	42066.5	34807.3	71933.3	112377	81653.5	95010.3	95355.6	84198.8	120561	143490	74251.1	66582.1	74302.5	11031.4
186	5T	78136.1	316809	92706.9	200700	223362	110003	93499.6	115285	196980	50065.2	363768	122308	262984	469601	150385	101384	28332.2	152726	119077	159230	130615	99201.9	35599.6	110231	105940	175323	42757.2	174201	123551	331307	143318	175753	42510.8	201150	81973.3	122164	217170	386155	330336	439816	414164	351656	233097	186401	250645	147334	122442	70833.3
187	5V	10529.2	34884.4	19631.1	16567.8	18846.3	16329.5	8570.85	21849.6	29371.7	3345.68	56173.1	17029.8	51170.3	97341.1	82115.1	11954.4	2598.39	27220.4	14577.7	12172.8	9168.37	8551.79	1164.68	8982.11	17923.2	11789.4	841.55	8858.1	14105	10623.5	16432.7	12022.8	12814.8	10128.9	6451.07	9542.12	18923.4	61088.1	48342.6	70899.8	51317.3	68441.7	40307.6	17509.3	16847.1	17792.4	9789.48	7306.52
188	5W	25324	24749.6	14850.6	35413.2	14973.8	11884.8	29781	39263	47253.1	30181.1	53151.8	29951.4	41347.1	48354.6	25250.2	20353.9	8937.91	18382.3	11872.2	13225.9	18302.8	10371	6192.62	15401.2	48606.3	22985	5174.95	20763.7	28144.7	30978.4	26420	18306.1	11333.4	22918.7	36384.8	25353	44823	87543.3	17351.4	16594.2	15493.8	26385.2	99794.6	136023	63561.2	63377.2	55741.8	24332.2
189	5X	49817.8	146073	64503.1	123793	126867	74413.7	58665.5	94869.1	139013	36147.1	183267	96766	183515	266715	100361	61322.2	13189.6	94498.8	74946.8	101311	89890.3	59315.1	22666.3	69667.6	78265.7	128104	26422.3	119827	85021.5	186022	98678.9	100338	106819	84558.5	71198.6	117251	237877	315028	237245	352988	287377	410784	80781.8	63694.5	63554.9	48815.2	40239.4	28195.2
190	5Y	2408.09	2322.91	2236.23	971.157	2120.15	1982.46	2156.52	3462.06	5475.77	570.031	5865.81	3582.65	5076.26	8000.84	4041.79	4273.73	1102.39	622.032	1704	1198.19	1260.54	1757.78	963.424	1862.64	3119.8	3368.08	1313.44	2144.69	2988.28	2933.72	2996.6	2196.76	1154.45	1382.55	1648.48	2874.06	3376.71	20841.8	11607.4	10812.6	7569.96	11435.2	11502.7	11586.3	18587.1	10027.3	11185.4	1927.4
191	5Z	13216.1	24479	20097.9	23314.3	17471.4	19308.2	9864.67	25258.2	52022.2	8343	57503.8	30959.8	41692	80103.4	31466.9	14636.7	4027.27	15158.9	19586.7	30181.3	19455.3	11615.4	3593.27	10103.6	16411.2	27119.2	2968.58	16464.1	16050.1	26620.8	18368.3	22496.6	10747.4	30040.8	16447.4	20748.6	30517.3	186268	119727	123022	111346	171297	22779.2	14881.9	15644.2	6439.16	6685.69	8330.67
192	5AA	4612.1	4220.25	3667.97	5188.42	4378.31	5564.55	3316.48	3381.6	5285.6	2541.49	8342.88	5091.66	9083.55	11316	5013.87	4195.89	1731.71	12086.4	6066.49	5443.78	5180.55	5621.65	1555.72	4056.02	5289.2	7603.7	1161.55	6651.08	10033.3	6648.96	9559.1	8501.27	1495.03	3802.66	3480.27	4457.53	22554	33559.2	27436	34928.7	21130.4	33267.8	26173.9	27913.6	50187.8	26935.1	31827.7	1736.79
193	5AB	33508.8	52128.9	56620.6	80059	62737.4	79028.4	52193.8	45801.2	61684.1	8811.72	136568	67536.7	122884	162317	65257.9	59630.4	7799.51	42333.5	65979.8	61234.5	54874	54112.8	11780.1	36449.4	68427.8	119618	11038.5	110321	91627.9	111700	127060	121221	6028.29	33500.4	42703.8	71070.8	110735	865052	1.00745e+06	1167755	520542	1.09762e+06	174658	215453	610348	234492	254315	7170.33
194	5AC	2959.87	796.663	1178.04	904.752	917.875	993.565	1866.89	3847.98	9408.4	2359.62	6377.38	2461.58	1906	2984.16	1895.45	790.484	1349.37	1485.88	1300.76	1030.22	485.783	1025.54	112.512	1214.58	4731.79	2779.25	1582.76	5273.95	2460.8	2587.01	2493.13	2732.11	2248.02	4083.62	3837.65	5167.57	2415.46	26556.9	37404.2	27200.6	19199.9	29483.9	10357.1	4091.15	4082.33	4175.49	3181.57	3915.5
195	5AD	12848.8	14597.7	5207.09	8528.23	5569.22	8034.09	7394.67	36422	56856.3	5494.33	36533.5	10102.4	14782.7	50411.9	14785.8	12553.6	2696.83	9178.32	6829.45	6300.33	6181.07	3708.54	1101.17	20448.2	12779.8	7806.47	1423.62	4672.81	7544.66	8158.61	6941.92	8465.63	7126.25	14189.2	5924.54	9044.46	9165.91	148986	159288	25608.4	79389.2	25532.3	22301.8	8349.24	21032.9	10011.5	12466.7	6734.17
196	5AE	40344.5	35135.3	25808.9	37252.2	26302.6	36532.4	26794.8	43628.7	55082.2	13094.7	72373.1	36314	74369.7	93149.4	32915.9	35614.7	8151.62	34091.4	38866.9	26567.7	32484.2	26814.8	11806.7	25331.5	30266.5	57569.4	8273.83	48823.7	69202.4	64391.6	54844	51299.4	17438.6	44663.5	93358.3	73933.2	92131.3	156999	130592	116168	119023	143728	177741	217804	213923	108347	104053	20011
197	5AF	29812.3	43006.3	38135.5	62622.6	40479.1	46159.6	28632.3	35405.1	71347.1	13385.9	105153	43382.4	84295.2	135878	53276.6	41631.8	7779.23	34483.3	34610.7	50421.9	45053	33293.8	11763.2	31621	55490.9	78250.1	9609.48	59502.2	75224.9	94565.2	60782.9	60444.3	26465.4	80533	90769.5	90223.5	123083	121489	110152	74989.3	81070.8	114404	99249.3	112140	114921	60867.1	57932.3	17153.5
198	5AG	7642.27	7498.67	7771.76	12111.2	11713.1	15861.9	8021.56	8946.09	12210.1	3316.36	18778.9	9116.72	20086.3	26409.6	9711.92	10081.1	2355.8	7918.2	9217.96	7740.62	9700.89	7889.55	2737.8	9750.65	10979.8	15637.8	2835.73	13372.8	16485.6	13998	15638.5	14022.4	5362.62	5179.15	9456.81	14666.2	16229.6	60928.3	60697.7	59331.7	44591.9	68023.1	42850.5	50701.9	98340.3	32228.2	49395.6	4071.71
199	5AH	11088.7	4140.79	3493.14	5282.7	5429.18	4917.23	8365.88	9534.02	23265.4	7413.1	24676.6	10715.4	20371.2	12105.2	7956.06	9338.12	3051.44	7046.85	5417.55	7723.27	8761.77	5495.68	1959.82	8249.97	8973.62	10448.9	4444.48	10343.2	16219.4	7946.94	9022.4	8072.45	6889.89	11322.4	7651.64	9784.17	6976.74	126508	110203	80501.6	87886.7	94077.7	15698.8	10350.6	12890.1	9585.4	8380.87	7149.49
200	5AI	8998.24	13315.2	9530.5	8558.1	3932.22	4178.47	3424.99	7698.73	20568.3	3657.35	11093	2890.14	6222.1	6651.65	4084.85	1232.21	2293.15	7463.03	6031.85	5558.06	6284.84	5335.85	2419.08	3072.74	9655.9	6566.42	841.292	3252.97	4062.84	3583	2114.2	4249.72	3064.07	11853	5789.33	5237.64	16156.8	76043.1	33367.8	21575.9	11309.3	8611.56	25681.8	4580.88	4599.61	3560.94	3151.72	4588.13
201	5AJ	14456.7	28728.1	22790.7	36343.4	20211.3	26488.4	11184.3	20125.5	62555.6	7304.41	44224.3	29727.8	39649.9	80251.1	32075.6	15441.5	5448.97	23958	27569.2	34251.9	30944.9	17863.9	10531.1	25939.5	26515	32845.1	4061.89	22465.6	25721.4	50524.3	27585.8	32766.3	8698.63	45609.9	14822.2	31857.4	35125.2	199480	226873	236203	206926	242724	84314.5	77738.2	188734	65341.1	78284.1	9407.94
202	5AK	15173.5	73115.3	18774.4	62715.5	48036.8	20883.2	15579	26697.3	33040.7	5821.52	139167	27119.4	129564	319356	44414.6	27433.9	4200.29	77097.4	18344.8	15040.1	47205.1	14137.2	5996.11	13089	24209.9	53360.2	5332.48	53171.6	53064	205395	41054.2	28667.6	9267.64	26515.2	22203.7	99965.6	216941	65702.8	56649.3	137615	96179.8	311928	33312.4	35338.4	50643.4	21002.4	26027.3	23448.5
203	5AL	10727.1	20785.9	17455.4	19987.1	12164.2	15698	8174.47	24420.3	53153.3	8910.82	41605.8	25970.3	37622.6	73477.9	31366.7	13715.1	6529.05	19191.3	18440.9	22808.8	19091.7	11015	3435.04	10091.9	18759.6	23550.2	2876.28	17815.6	21603.7	32759.9	19873.8	21523.8	6616.23	22953.6	10191.2	21210.2	32936.1	344338	293990	352711	257585	366102	46292.4	38690.5	102552	26615.9	43707.7	5623.45
204	5AM	11041.8	11746.8	10179.8	15599.4	11821.6	19124.9	10152.4	14736.2	21170.2	3475.06	25715.9	17166.9	26222.5	53652.6	15219.4	16634.1	4362.26	12503.5	16281.7	13531	18056	14709.7	4454.07	10297	21283.2	25986.6	2984.37	24203.9	32717.6	30440.3	30720.7	24705.1	8588.01	17817.8	38997	39358.1	52722.1	138093	120685	181090	145181	185415	125871	157045	263014	90312.2	114234	4649.21
205	5AN	2108.4	2118.35	3558.25	2426.83	2150.01	3800.04	1830.23	4036.67	4460.58	1445.78	7220.83	2756.86	4148.67	9095.35	3487.88	2343.18	1243.44	3283.06	4399.02	2315.35	3496.15	1404.01	1405.46	2233.31	3056.68	3836.94	1387.33	3104.45	2713.4	3545.72	3010.13	4400.56	845.273	2669.32	1904.13	6594.1	7985.34	9554.12	9927.41	15648.9	12156.6	13145	11107	8411.23	18839.8	10079.8	9416.11	798.747
206	5AQ	10842	10098.8	12677.3	14727.6	11396.8	22916.1	9883.23	17433.4	22600	2214.76	42354.1	15876.3	27018.5	33316.6	17772.5	16529.5	4081.68	12762.8	19706.1	15064.8	21958.4	15176.7	4853.55	12114	20937.9	26615.3	1326.88	19893.9	25681.6	21868.4	25109.2	30118	5378.71	24278.3	25338.1	49797.2	59469.8	185611	158780	213322	136330	219475	71666.4	47807.7	168090	57641.5	80296.5	3299.89
207	5AR	12453.3	15753	19547.8	24403.8	23213.5	34786.2	13781.8	21015.2	29517.9	3159.03	61447.2	26117.8	49925.1	60708.5	33621.6	22487	6080.4	21539	26413	20606.8	27253.1	19560.2	7458.05	13700.9	29131.5	42135.5	1934.95	39196.7	43363.1	29227.2	36069.5	35528	6943.26	45386.3	46361	65499.2	83664.8	173094	152892	212106	157131	223488	75293.6	62715.9	211260	64365.6	97194.1	7019.96
208	5AU	21324.4	75658.8	60956.2	65705.8	115648	76686.5	42257	43725.2	97926.7	19856.9	95666.9	56923.2	107370	379346	95415.9	33680.8	12923.1	55400.7	67519.9	81398	76487.5	74808.3	13762.7	30910.8	48671	72175.5	5474.15	99575.5	68438.4	139256	50895.7	111283	21353.7	202017	55996.2	87979.6	83654	174687	178669	182217	160829	188590	136854	188904	166325	75271.7	75905.3	38163.7
209	5AV	31281	40235.9	37295.3	47088.4	71341.4	99598	22900.3	41679.3	83417.6	9015.47	134659	55544	136613	254857	70877.9	50687.1	12084	47756.1	64599.3	41482.1	87800.8	70396.6	9112.39	38390.2	53412.5	86916.9	2504.64	99519.9	112612	54386.2	57775.7	83409.2	12056.8	81222.6	69894.6	84926.6	56206.6	651230	549997	797600	576469	589351	123366	140646	461470	82100.2	127980	13246.1
210	6A	3185	2669.14	4796.52	7373.65	3499.12	3065.49	1745.22	7355.84	1574.71	412.373	6503.09	1761.7	3462.2	4058.06	3180.36	2608.21	1272.84	6061.3	3087.79	2703.93	3075.34	768.274	2107.52	2842.59	1022.07	1898.72	1047.39	1592.91	714.212	17089	8348.16	2514.43	677.33	6790.72	3417.79	4977.31	21947.9	81762.9	55092.2	56685.3	54134.3	66710.7	7579.58	4285.73	3298.18	5942.04	4902.95	2274.56
211	6B	2779.59	6983.66	2953.38	2871.37	2719.19	4274.83	1081.66	11094.8	4212.37	1319.65	14460.1	7503.98	7912.95	12697.4	3058.73	3745.93	2642.04	4681.56	4062.98	3660.74	3078.14	538.463	790.453	2351.58	5726.98	7170.06	826.075	6144.28	6764.43	12275.3	9646.58	7991.63	5299.75	57817.2	33740.5	65447.4	97416.1	12693.9	14505.7	17563.5	16885.6	52765.9	11584.6	5727.93	14546.2	29086.5	27538.4	1543.41
212	6C	3410.06	34494.1	17663.4	12781.8	6705.96	8092.42	8801.95	6385.39	7313.84	417.887	28419.5	10153.6	21069.8	29265.4	7966.53	7603.66	1701.31	13490.4	3035.23	5852.1	5703.26	5913.38	0	3411.6	18218.6	6481.05	1979.59	18448.6	21129	47790.6	29309	19216.3	4272.97	14661.2	10014.6	27801.8	99053.2	31503.2	26721.4	44544.9	18648.6	51092.3	40551	18107.7	23713.5	40226.5	42763.9	3613.25
213	6D	14412.1	99306.5	60848.3	62942.9	25529.6	40305.2	42741.6	27851.5	42016.2	6752.77	72532	31967.5	71940.5	99232.8	50190	43963	10938.1	91076.6	82718	158980	67935.7	77913	12635.3	15970.6	37123.6	31851.4	2401.01	30160.9	34943	59322.2	38027.7	34728.5	6130.51	24814.4	18303.9	41687	81713.7	143825	183866	165331	96302.6	147724	81772.6	63720.8	78224.6	129076	94539.8	4530.73
214	6E	1833.79	5865.53	6052.63	13732.2	6021.86	4551.95	2768.3	16349.9	6613.87	863.739	11597.4	5655.8	6915.29	14348.7	4885.61	5220.81	2045.33	9087.66	9087.67	16077	5857.17	1529.86	1637.53	15305.4	17518	9735.2	1742.18	4637.89	5014.84	12897	5171.31	5340.52	3158.92	71446.4	10726.4	25682.5	33152.1	25752.5	19250.9	13848	7602.23	9852.4	29618.8	8526.41	2920.9	10725.8	5408.95	6391.83
215	6F	21089.4	40072.6	41188.8	77267.1	42588.2	58390.2	45211.7	32148.7	44541.7	7313.26	98949.9	49943.2	77463.2	126717	59419.1	51128.5	6686.36	32172.3	92963.9	56223.3	38612.2	50102.6	9534.84	39135.7	46526.5	71420	5609.68	71180.7	48815.6	86059.3	93504.6	97256.2	3000.06	15354.3	11084.6	25119	46575.4	627438	640397	676442	340904	570792	413958	359902	1089103	500460	584196	6249.93
216	6G	3457.95	11248	6405.23	12628.6	7784.39	9706.16	7265.55	7508.43	7651.59	2589.06	13488.4	7804.71	11768.2	19374.2	8777.37	7718.2	1939.19	6507.35	9025.67	9144.36	4080.28	8436.04	1447.88	11570.3	11605	17762.8	1918.63	15165	10884.2	15514.3	13273.9	13026.3	2297.23	7037.85	3468.27	9950.87	21835.8	50057.6	39029.9	48125.9	29973.3	48859.3	28203	17599.9	33068.2	25907.1	21663.6	2059.59
217	6H	2921.73	12243.4	6416.56	8012.06	8835.61	7627.39	963.473	12443.2	4666.6	379.621	10280.5	3470.6	11301.9	16041.6	6915.02	7553.31	1010.26	16601.9	4626.49	2227.59	1633.66	1253.05	0	6378.56	13194	5655.52	417.456	21920.2	19204.7	25566.6	27425.3	15589.4	4672.86	11526.1	11857.8	36328.7	109256	24436.3	36250	71940	36580.4	97655.8	21324.6	24897.7	20143	23688.3	11468.1	3575.29
218	6I	2352.71	6616.72	2183.71	5624.98	2458.97	2328.3	2065.92	8637.06	9472.85	909.279	6980.06	2722.37	2957.82	4001.25	1433.48	969.193	1507.35	1809.01	1418.96	3229.9	334.441	649.361	0	9838.78	5177.64	4583.95	152.834	2027.67	1384.59	1579.07	2048	2089.55	1470.54	10345.6	1314.11	3443.67	3336.36	13065.8	1550.46	2785.04	2213.03	1899.34	9044.68	2810.67	2539.2	750.841	2712.68	2466.88
219	6J	1921.67	6977.79	1876.9	3238.87	2214.53	3063.85	2413.73	3127.07	3340.22	1275.21	2747.3	2033.49	3299.88	3675.48	4004.66	2508.55	2301.75	2697.43	4147.54	1748.37	1642.26	949.213	516.804	6400.44	8688.41	13424.5	1964.44	9995.75	7935.81	11250.8	9968.16	10689.1	669.237	3890.26	4394.3	12602.4	16630.1	108603	59086.5	58272.9	40651	64724.5	50562.3	45204.7	75679.3	62938.4	57692.3	707.962
220	6K	12382.4	10251.7	11793	13803.2	15991.7	23988.3	9682.51	18971.4	20526	4537.39	64680.8	12084.9	17784.5	15382.4	10350.7	5434.06	2869.81	8260.28	8618.15	16715.6	2898.63	6090.65	2308.66	10658.1	30498.8	18280.5	3206.62	14956.2	10752.2	17239.6	11879	8885.93	6048.99	61773	7674.59	19584	30819.3	28810.5	43205.2	32254.1	24532.6	36078.7	27592.1	9825.5	17539.6	12195.2	7452.2	23551.3
221	6L	13864.9	22270.5	21456.3	27492.3	23247.7	30585.5	19337.1	25654.7	38055.6	5263.96	81740.3	35711.7	62406	87116.1	39238.5	33327.9	4506.86	16807.6	24172.9	23851.5	18753.1	20228.9	4509.86	24346.8	27205	40094.6	5196.63	33698.6	25390.5	34914.6	38389.9	37217.1	2407.17	10224.5	4888.69	16767.2	29472.9	66588.9	62395.1	58278.3	31978.5	62655.4	8924.07	8600.35	17658.6	15506.1	17543.8	3349.33
222	6M	2577.97	3144.01	2377.41	3367.35	1220.37	1656.47	504.055	18646	7591.91	1718.33	7923.63	3017.26	6165.99	4177.66	2092.92	2278.89	504.843	1307.72	91.357	1271.19	1205.01	1469.11	933.071	7160.48	4326.1	2483.71	284.588	1610.78	2181.91	6460.64	2175.94	1525.34	6259.12	2721.37	3044.23	1834.5	1824.34	16667.5	9237.78	8036.12	3822.56	1983.1	24826.5	5694.49	2355.49	2500.33	1494.09	2429.29
223	6N	19349	107325	30200	23211.3	54467.1	16788.1	14805.3	29533.3	19855.7	2953.87	31976.3	11897	85285.3	156102	23210.7	19967	1968.29	35475.5	4646.89	11622	12500.1	9207.14	3406.23	28185.9	36031.2	32049.1	6872.79	48163.6	32093.7	66741.9	19088.8	38297.7	8212.63	53357.8	14799.9	61425.9	131868	90628.5	13107.1	52465.6	30957.1	66829.8	38491.2	7423.79	5793.45	7190.53	4513.4	21245.7
224	6O	9517.75	32695.7	9314.16	7951.5	7148.96	7258.56	4206.48	15241.7	17073.7	1556.5	19793.9	4995.12	9828.96	38444.5	6428.34	9682.99	1263.01	7071	5510.53	4491.51	6870.62	4055.25	554.214	11499	16975.4	11514.6	644.474	4658.22	8689.36	10777	4308.82	7413.9	3293.82	11494.9	6076.76	4582.31	4253.62	56572.9	47605	61291	22745.6	54715	64293.6	56404.3	117414	74229.9	90450	3344.86
225	6P	4249.81	5463.1	3042.26	1745.77	3123.05	3193.16	3885.83	2942.07	2982.54	262.445	2078.01	1102.79	2575.57	3491.15	1882.49	2118.88	160.69	1036.26	1863.6	1601.62	1752.48	790.59	882.706	3762.85	1342.57	1378.15	615.389	714.435	1167.4	915.614	0	1089.81	1064.65	1085.78	1352.71	2581.9	11520.6	17301.2	9206.4	5002.24	3285.26	10743.4	6583.1	2858.06	5928.02	3702.81	5561.16	984.536
226	6Q	560.437	702.706	321.052	204.303	680.802	403.411	63.5	2979.94	477.766	705.468	0	1415.31	866.918	316.836	937.556	1586.49	1271.86	216.573	80.371	809.542	351.367	438.853	387.191	3138.55	1222.02	476.834	0	1018.24	322.076	1790.4	670.716	1148.31	594.912	14.045	349.858	282.23	994.239	2314.01	1286.61	2262.27	474.925	703.16	3043.11	878.969	572.275	431.169	0	925.492
227	6R	1149.91	1872.65	2519.92	2572.68	1279.36	0	0	1009.75	3098.73	722.216	1916.54	2760.84	1952.7	3400.48	6655.47	2028.1	828.742	1511.8	1044.07	1502.5	892.141	1143.64	438.569	1577.74	2108.06	992.487	426.608	1048.84	1643.4	2381.39	1537.3	2582.91	475.43	1676.43	1299.75	1101.82	2160.71	13692.4	0	3966.55	2544.79	1593.53	6080.06	1005.67	2851.82	561.457	751.036	470.988
228	6S	29449.5	54021.4	39043.4	61872.2	42784.1	46025.4	51521	32262.4	38900.5	4864.51	56346.6	28935.3	66382.5	88252.8	32375.8	28763.9	4881.91	17716.4	27012.8	31727.4	32048.2	21002.2	6643.52	23239.5	45617.9	64488.7	8305.6	46107.6	57611.3	115886	59381.7	52594.5	10846.7	39551.3	46127	45499.1	85577.4	116553	112831	114408	85101.8	132736	127553	120440	171593	112604	103769	10322.7
229	6T	21438.3	55299.6	30574.7	49873.4	33947.5	33202.9	15969.2	33697.6	82813.6	9768.22	84009.1	33807.2	55081.6	105580	44216	22172.9	4271.65	18583.8	31002.4	68239.6	33375.2	11117.6	6219.1	27133.8	30018.3	46111.6	4322.76	24712.1	26413.7	56103.5	31225.5	38282.9	12240.9	49473.8	27598.7	34437.7	61984	56771.8	41304.8	50905.7	45341.3	90113.4	20138.3	15637.2	21805.3	15083.3	12398.5	17622
230	6U	44012.4	77506.9	90488	105785	90450.6	111084	89440.1	65030.7	101832	15294.2	165810	86116.8	147976	181586	96927.4	82790	10856	51051.1	93085.5	107047	68658.4	47677.2	15498.3	55660	88048.9	147001	18598.4	102463	96268.5	148037	162724	136500	6585.72	42737.8	53000	87628.2	146763	944775	984264	1.27002e+06	596314	891034	354041	349363	815204	449631	474412	10485.7
231	6V	3704.13	2115.21	1281.2	1137.31	2134.94	2347.94	759.834	1795.12	3001.46	975.547	2734.64	1462.9	2900.85	8548.74	3351.28	4657.06	989.304	861.297	2535.2	1829.69	1491.09	388.911	532.016	3072.33	3914.59	2991.51	1400.55	2885.09	4346.34	3584.97	3805.71	4413.58	489.986	1403.25	2425.2	3689.11	5449.89	87597.9	74552	100095	55813.6	80075	49929.4	56604.2	94133.9	60770.1	66077.8	642.745
232	6W	794.425	955.323	937.294	739.122	540.823	537.336	624.26	1042.27	627.09	748.962	1063.67	473.808	529.634	392.296	0	268.507	568.976	1124.9	938.673	637.041	0	261.503	588.459	964.73	1136.63	2283.82	902.697	1019.78	0	380.318	1714.37	682.559	1405.26	646.163	449.694	525.81	0	4149.58	2792.82	444.038	534.788	1768.07	1265.17	302.756	0	1285.83	887.681	321.783
233	6Y	4583.57	6160.02	7706.72	10121.2	8397.36	9773.55	6536.1	11768.1	16606.8	2640.65	24640.8	12971.5	20757.5	32590.5	14779.1	12389.5	2165.81	6278.23	9195.47	9118.86	9821.85	7234.5	2486.81	8869.54	14290.6	20276.8	3189.93	18874.4	17324	19770.2	20380	23447.6	2401.95	7302.33	10284.6	17429.7	23173.2	217285	181630	207324	131093	241100	50640.7	67409	138145	65381.1	71586.7	2069
234	6AA	6314.56	3694.46	3129.95	5983.12	3351.6	3838.14	3360.11	6752.34	6050.1	1743.42	14905.1	6978.13	12266.7	20961.6	9979.74	8719.2	1722.04	10342.6	12981.5	11862.6	13391.4	10522	3620.86	8893.9	13406.7	26118.8	2701.69	19407.7	21326.7	20026.9	27103.2	22943	3040.37	16288.6	18039.1	38188.7	62895.2	28707.7	15930.4	16106.4	8854.71	13316.4	69820.1	80478.7	171659	76244	80364.1	6585.56
235	6AB	3623.47	3330	4961.71	5558.13	3667.8	4687.52	2623.32	7447.99	6078.55	1518.76	6771.72	3401.63	4910.71	8631.79	2721.79	3561.1	1272.9	4401.01	5642.59	5016.2	4910.24	4414.85	1615.64	4049.11	4200.81	8139.87	1591.17	7947.53	7647.46	7442.97	8376.08	8079.07	680.018	2567.75	3131.81	7226.03	7768.65	25269	18912.7	22525.1	12598.4	19419	15356.2	18556.9	34629.6	16099	20031.4	2362.63
236	6AC	3658.79	6083.11	4189.54	5320.59	6642.53	6407.04	3001.43	11314.8	16041.1	2569	28232.3	13273	17990.3	30336.2	13677.2	10340.1	1724.48	8902.19	9693.8	6783.07	7877.53	6902.73	2255.52	7544.06	9070.59	15329.2	1790.39	14424.8	14065.4	14240.1	12168.6	14889.6	2375.54	4063.17	4238.65	7135.44	8267.43	105013	91879	101949	72691.7	128186	83355.2	99114.8	257479	104608	108521	2250.77
237	6AE	2348.02	3811.01	2137.23	2630.07	1682.2	2372.75	1458.36	3613.01	5859.85	1436.79	6441.47	3661.73	3588.67	9986.86	2773.13	2404.3	595.159	3066.63	3654.32	3106.95	2649.96	2380.2	1227.88	3841.45	4947.61	4265.05	570.845	3709.62	4292.09	3434.45	4716.02	6604.31	2245.99	2768.62	3597	5461.12	5430.37	13358.2	15133	14392.4	11366.2	15531.2	8394.42	5080.65	14803.8	6603.29	4357.12	1997.34
238	6AF	1810.25	1895.11	1181.33	586.862	819.498	1329.1	636.001	718.139	71.238	39.584	1286.95	633.363	1753.19	183.973	320.87	773.98	332.717	1633.41	643.72	922.076	0	651.219	791.907	1462.93	515.124	872.122	0	889.541	1988.69	315.889	1497.22	1870.74	856.536	966.752	490.621	4145.57	3240.08	5493.58	5382.71	4652.76	4449.8	8639	2435.7	2103.94	2678.84	2197.38	2851.45	637.807
239	6AG	18675	33035.4	33147.3	41176.5	24291.9	42283	22993.1	33570.4	55312.4	9070.15	74143.6	29830.5	56724.1	111337	37509.2	27426.2	6398.2	27441.5	32330.9	35530.3	34385.3	20953.2	6011.77	18292.8	29629.8	43723.6	3860.05	31912.5	31559.4	59140.8	34788	42459.3	14441.6	59086.9	26369.3	50822.4	45312.7	467149	601550	552344	431152	610053	27237.6	34620.7	34333.7	11648	13677	9672.17
240	6AH	1253.03	1873.08	1989.95	3100.6	1745.72	2446.49	1225.82	1365.57	2518.74	846.419	2626.21	1366.64	1917.94	3525.31	1873.24	1684.19	94.931	2628.62	1918.87	1224.5	2195.74	1598.51	742.409	1910.64	3072.31	3858.01	1662.1	3248.28	2627.55	2551.79	3794.85	3304.66	780.379	4859.44	4373.5	11712.7	9185.32	29020.3	31977.1	34383.6	23915.8	35608.3	34448.4	36238.9	102402	27266.3	39466.7	1069.56
241	6AI	15005	17288.9	18743.4	32178.3	18025.2	39891.7	17123.1	18132.1	22834.4	3401.5	34557.1	18088.2	32231.1	45586.6	21774.4	17662.2	3923.52	18092.1	24070	17696.1	23111.9	13828.6	5233.19	17172.2	25197.4	37591.3	4328.44	29564.6	32850.6	37259.1	31599.2	33215.6	3851.05	17449	24755.4	37014.2	30197.6	227303	246078	252138	149668	208217	128382	131950	419320	96013.7	131418	5990.14
242	6AJ	6165.12	9008.25	8824.66	11348.1	6691.64	8659.87	5161.13	9941.96	14180.6	2132.49	18377	9723.38	17062.3	17542.2	9848.34	6732.04	3606.65	14802	19750.8	14571.6	19821.5	15243.2	4323.23	12299.6	18166.8	25211.4	2566.36	27733.5	25052.2	23258.9	22548	20993.2	1240.53	5338.32	5749.28	12321.3	13816.8	464425	501153	501302	297936	406284	11706.2	13039.7	43460.5	16093.5	18491.8	3139.21
243	6AK	15202.4	9806.05	8734.34	8962.51	6348.76	7151.21	6215.78	22775.6	53148.4	3949.21	33623.7	17796.7	26791.6	48389.9	18032.8	7652.94	4311.75	21890.7	14432	14982.7	19435.5	11002.7	4797.57	10731.8	24980.7	12750.9	1301.37	10628.4	15162	24191.4	16096.4	15169.2	5185.9	39723.6	12751.5	10388.9	23016.2	99341.8	55720	67058.8	61972.5	82227.6	44346.2	51138.9	50384.2	21207.5	23431.5	19456.4
244	6AL	5296.15	6197.3	3933.69	3100.95	1995.6	2799.68	1169.17	2602.71	8268.34	2221.71	10824.2	2715.37	3993.5	6514.62	3669.49	2896.57	2114.44	3297.42	3316.39	2141.81	1888.36	1356.66	1322.34	4589.11	1720.28	3619.49	315.799	6146.7	7314.54	5934.23	1158.69	4968.04	2422.28	34486.5	4694.33	9931.11	14450.3	10150.2	6363.6	11549.1	5049.97	8385.43	9588.8	1991.08	1490.58	1095.29	1017.61	10977.7
245	6AM	9989.53	7594.6	6446.74	6947.54	5488.97	7871.93	3484.34	10702.5	22885.5	3641.14	14504.7	11517.9	24356.8	29152.9	11741.9	8281.96	3862.88	11521.1	6742.95	4026.67	5802.64	3794.33	1738.26	11421.2	12043.6	7774.58	3039.63	5862.63	10303.2	10027	9638.59	8118.34	5806.06	9381.54	10966.3	12919.5	19583	71690.7	66753	64022.1	74849.7	80856.8	43867.6	37320.2	26009.8	13187.2	17983	14205.1
246	6AN	46003.8	44233.5	41225.8	72231.2	33908.4	49062.6	39131.6	58756.4	72188.9	12512.6	102947	71622.8	96193.6	216890	66407.1	43656.6	10437.5	47164.3	39916.1	32040.8	48622	36877.1	12935.5	41534	38211.8	69132.7	8492.39	61875.3	106776	81725.3	61182.5	50753.9	13135	31249.6	65928.5	62615.7	84617.5	108444	106138	102080	142796	139420	95917.3	97548.3	60419.4	49006.8	46251.9	32549.9
247	6AO	24502.7	28017	27802	40663	21615.4	35452.1	22100	58090	81989	14751.7	132147	78848.6	135716	252154	89417.4	46009.8	8452.79	40270.6	32673	29252.4	41993.7	24528.8	10362.8	24783	34771.5	45620.9	4919.08	44734.2	85524.9	62617.7	50698.4	47247.4	30577.5	97714.4	97424.7	109712	165356	488984	568870	563551	743483	724600	354448	351000	225452	164365	132915	44695.9
248	6AP	11153.5	22326.4	4129.83	11491.4	37242.1	5124.19	7734.26	17131.9	20631.9	2034.5	15255	10988.9	33594.2	50149.4	45348	15343.6	7718.98	12223.6	7269.53	5759.67	26738.2	10477	2764.56	27955.2	13566.6	7050.26	0	22245.9	30875.8	21336.2	11345.8	17767.7	6441.77	30050.1	49199.5	103765	182079	66377	38567	110192	64796.6	120979	37558.1	21694.2	22108.1	15010.4	13841.5	31148.2
249	6AQ	58628.3	46879.6	50159.8	106545	99143.3	93585.2	75988	62846.9	79419.2	17870.6	90743.6	63242.3	84468.2	134746	94703.7	97573	29510.1	63082.4	49311.3	59887.1	88459.3	59584.7	30776.1	59025.2	79900.9	66297.3	20780.2	77455	168434	82754.2	95180.8	73686.3	59541.4	121424	97477.3	111066	157475	224233	352545	270665	349184	270152	133108	102833	108234	89774.6	71985	100861
250	6AR	4138.11	7001.99	8436.78	10376.2	21075.9	19696.9	7331.91	15543	14406.3	2592.71	20873	11487.3	21986.1	20628.3	11473.6	7261.47	9538.37	12199.8	9653.18	8647.3	10119.9	6897.21	2700.6	12695.4	12547.4	6931.77	1122.66	14366.5	15542	10508.1	19998.9	9167.28	2970.51	13160.1	9685.12	22497.2	31866.7	22037.4	47429	56078.7	37757.7	51109.2	15557.2	10448.2	18227.3	13004.8	12862.1	6658.51
251	6AS	24815.6	25432.7	13422.7	24909.9	46157.4	23023.3	13029.3	48913.2	59756.3	15636.2	103848	42300.2	119009	161044	48183.9	34013.6	7494.03	33290.6	23395.5	20151.8	46535.4	20442.8	12353	22400.1	25413.1	39831.3	8313.85	70362	33695.3	51151.2	21125.6	31119.2	10262.4	43298.3	29092.5	70131.6	110362	399205	248526	440254	227839	301491	122002	91575.9	287927	54399.1	98461.3	18005.9
252	6AT	12713	11066.7	36254.6	36527.6	38528.9	35869.2	14435.4	20920.5	26803.8	13375.5	24995.1	19436	23605.7	33242.2	18545.3	8777.85	6731.28	22067.1	19247.6	24171.6	14427	15655.3	23485.4	14123.2	31022.5	31772.6	5261.42	43135.5	30135.8	65153.4	32776.6	48066.9	39328.2	348539	128585	139009	180741	348016	418897	496328	315336	373073	33094.7	57067.8	43678.3	41538.8	53711.6	19118
253	6AU	40174.5	49708.1	63744.7	65297.5	84803.8	119910	42886.8	44062.8	70405.6	8174.92	142436	56949.9	143104	282086	61108.9	59994.4	18172.1	43518.4	65004.6	49626.4	94379.5	76982.2	12755.2	30135.9	39172.5	63751.5	3036.37	68967.7	71668.4	41061.4	41413.9	64086.5	5594.81	30930	56161.4	84218.6	52509.3	391596	310159	395912	266458	251287	141225	187127	446028	114282	144165	6749.87
254	6AV	1066.89	1277.91	2124.56	2728.07	2088.47	2471.4	2859.58	2196.74	2269.38	768.691	2974.3	1561.95	2872.56	7885.77	4613.94	2303.75	915.327	1501.69	1069.13	1492.61	1028.9	0	1180.64	821.972	2936.92	5024.74	573.593	2153.58	2495.36	2983.17	5631.08	5492.68	1238.09	6459.86	6298.47	8297.91	15087.5	33234	47966.4	54156.9	53416.6	88237.7	6414.02	9200.3	22622.7	27182.5	30722.6	2048.69
255	7A	3764.73	4913.38	5946.71	8979.17	5515.72	7438.26	7447.12	7184.62	7249.42	1627.16	12774.8	5018.71	10094.2	17068.5	11010.1	8666.25	2076.86	2296.09	5221.23	4492.11	2650.35	2105.25	1525.55	9717.17	9550.45	27532.3	3070.36	26349.2	30098.6	44181.6	41744.4	45010.2	2695.69	26419.2	17483.1	42183	88003	51546.1	53695	62137	40118	89011.5	86282.8	75483.8	139226	148408	122086	3471.77
256	7C	5365.18	23032.1	20303.3	15321.1	11001.9	13913.4	9882.23	7380.79	10412.1	2377.99	33234.2	27246.7	30399.6	26653.4	11226.6	22730.7	1649.61	9786.66	12786.9	13929	11262.2	13801.3	2765.59	7861.37	24285.6	17054	1749.16	17916.1	18010.4	44451.9	43251.2	29969.5	2711.48	20038.6	11533.1	19194.5	31725.5	136578	103357	113351	42877.9	84476	111147	31019.5	131041	154481	126003	4644.6
257	7D	8886.89	35256.9	25057.4	22664.9	19362.6	22642.3	17871.9	59011.8	44286	8019.5	74118	31915.6	42509.7	58995.9	33249.3	20935.3	10230.8	46863	34137.9	36559.7	23263.9	20034.7	4744.34	18451.8	24946.2	26963.4	2992.19	27709.4	25889.5	37190.8	27529.2	35549.8	4340.12	30449	19797.2	38683.7	61453.1	122037	175104	150756	83990.1	133247	122255	65065.9	142426	142886	104048	7007.15
258	7E	2559.11	3834.41	2802.4	6032.48	2952.93	2881.76	4042.97	6537.43	3245.54	1761.21	7248.3	5052.13	5438.52	6754.69	16158.3	3911.67	1569.1	3561.48	5607.15	11692.1	1405.73	1349.02	1028.71	2327.31	3475.5	6382.04	1453.67	4662.04	5615.02	6725.13	6816.39	5720.49	752.936	2954.93	2244.96	4738.29	7931.15	30038.2	27800.3	29303.6	16729.6	27963.3	13983	8529.84	17441.8	18494.7	16087.4	1495.09
259	7F	13139.9	34373.1	19514.4	27840.4	19668	20173.8	18486.1	19155.8	21964.3	5149.65	45448.5	20666.4	46793.4	77699.6	34287.8	22791.9	3868.01	22676	26764.1	35709.3	15838.2	17859.3	3446.59	11134.2	13404.7	19105.4	1647.05	23809.2	27619.7	47561.5	29474.7	23647.6	2974.06	23194.2	16440.9	31556.1	80756.3	203564	197902	228143	152784	209735	102369	111243	101566	97256.3	69790.6	6794.24
260	7H	30245.8	153240	74481.6	118191	98965.9	98810.1	49930.3	94605.1	164806	40004.8	246294	120377	200383	376576	126253	66230.8	19609.2	96166.3	98279.3	140285	40774.7	64341.1	20178.2	65364.4	78033.5	106038	14157.1	96372.8	92109.7	138376	84063.7	104580	37118.3	275578	94643.6	180754	238977	228786	197445	205937	155648	244720	156106	106192	153384	123325	85375	46480.1
261	7I	3151.93	2928.78	1738.74	6580.86	4083.75	5845.13	3458.46	1832.24	6431.16	1560.81	3434.3	2703.39	4834.25	6789.01	2798.23	902.768	4149.04	6291.34	4183.57	2876.61	1058.43	1236.82	1101.71	8200.75	5713.44	8938.69	0	4604.29	4457.42	9206.04	6858.83	5177.69	1229.42	16953	7530.99	11674.4	18262.1	8885.02	7816.42	10534	6245.7	10954	5621.3	3685.95	6229.57	4814.07	2228.48	8664.94
262	7J	13379.7	22210.7	20060.2	21360.7	17607.7	20116.8	12255	17215.2	17501.2	2834.58	33916.7	20418.9	28306.7	44082.3	21235	17361.3	3986.71	11707.6	19782.9	14161.8	3619.35	13433.9	3044.62	12445.6	13664.6	16352.8	2566	15779.5	16556.9	21432	19603.3	19669.6	1877.79	12010.8	9880.15	14396.2	28698.4	74723.4	84782.6	79451.6	47386.6	75783.7	45222.1	38162.3	80625.5	59806.2	35328.8	2895.92
263	7K	32997.1	81442.2	57778.8	78288.5	56299.4	64536.4	43467.2	63392.7	84272.5	10536	164260	78036	139760	262174	102368	79773.5	9776.27	58325.4	67079.2	65035.1	27260	59632.1	12961.4	33821.4	46050	82505.6	8828.02	75982.7	78243	133606	100751	79365.2	6479.52	59684.5	29290.5	73602.1	196106	204733	207796	186607	132320	195535	131711	143953	190428	170720	107871	13845.5
264	7L	15587.5	33881	19009.8	28230.4	23637.3	22404.1	18310.2	107014	98714.7	14428.5	210160	83461.4	151760	260268	105290	81795.9	16253.3	93282.8	89099.8	94061.5	21753.7	88225.9	18988.6	13615.9	17316.5	26907.5	4683.93	31169.5	22519.5	44941.2	28879.2	26838.7	4561.4	29728.9	21202.3	39967.9	83076.8	111922	105217	117127	58232.5	105949	44338.3	34202.9	65974.4	49161.1	47428	6678.09
265	7M	6372.17	14870.2	13757.1	5397	9096.38	8959.29	2034.1	6715.54	2980.11	2745.43	8765.15	3550.39	9648.39	12153.4	3091.55	3895.44	615.059	2492.45	2021.78	2139.9	2584.8	1009.4	941.155	3694.48	4616.3	8037.89	1875.46	7543.82	6964.38	11484.7	9497.71	8142.73	203.041	3504.7	5458.31	6352.71	14221.3	38318.3	16821.3	19699.1	15017.5	27718.7	59903.5	57526.5	127946	85182.4	86521.3	2433.84
266	7N	34449.8	78330.6	74613.2	72949.3	61801.1	73813.1	51283.5	46230.9	49265.6	5568.28	102913	51477.3	85969.2	138050	49676.6	49899.6	7060.22	35385.7	44553.1	48791.2	26882.3	39795.1	11026.2	28706.7	38063.5	52474	6498.33	47239.3	41451	58821	55002.7	55935.7	5143.37	40748.8	32132.6	56612.6	100502	236363	191158	155571	79689	133491	32300.2	28699	64268.1	54092.1	45157.8	3144.17
267	7O	636.649	1142.71	1516.91	1588.15	1892.03	2240.05	2168.59	3837.57	6550.2	1398.79	5269.38	2017.56	3304.76	7227.46	2406.3	3144.62	1175.32	1571.81	1746.41	3092.53	3419.84	2215.25	1327.62	5763.9	5886.01	7677.57	1313.1	7289.5	7045.05	11439.9	10014.3	9522.7	1775.15	3514.16	2475	3386.81	4924.93	65951.5	67917.7	63356.8	41127.7	72988.3	14588.8	15656.6	31059.6	23296.8	23671.7	1149.65
268	7P	2745.41	6037.07	6891.84	9597.29	7496.11	7881.15	5222.93	14937.9	14311.1	3430.89	16482.2	9121.76	11063.3	29350.3	8608.76	13623.9	2250.08	5869.27	8912.84	11510.3	7073.67	8920.88	2372.16	7778.91	20217.8	19705.2	3440.96	15400.2	18727.1	27144.8	37565.1	26075.2	1743.66	10593.3	8923.08	15059.9	27768.3	83808.7	96386.3	121064	68079.5	139472	36250.2	38137.2	128375	91039.6	82860.9	2556.96
269	7Q	12300.8	33896.6	11336.7	15985.2	23368.4	23457	4207.57	10176.3	13739.4	2319.65	15926.7	6466.25	10500.1	9744.8	3999.52	1726.44	1383.98	10405.9	11556	19837.9	11716.5	3780.83	1455.93	6392.24	13161.8	23693.9	2266.36	16521.1	17238	35891.9	19282.6	23838.5	4416.65	46658.9	20963.4	33792.4	54780.2	31921.8	29614.5	32844.1	31968.2	58085.9	19911.3	14176.7	29460.7	23464.8	16140.4	12525.1
270	7R	540.735	1679.18	296.394	0	2129.05	572.897	745.853	2106.12	1313.2	346.21	615.596	1486	0	557.167	803.505	760.275	1062.84	35.138	99.47	0	0	670.294	915.015	0	0	111.793	478.627	172.612	216.569	58.641	162.54	953.571	1113.88	712.293	432.711	28.57	733.09	863.916	733.476	1524.49	1036.72	1084.9	604.577	100.019	552.705	525.411	516.969	583.735
271	7S	1141.04	4763.64	1369.63	2087.84	3477.63	1987.88	853.158	1948.26	5425.47	805.062	4205.54	2629.78	3590.31	4106.99	3630.76	2214.53	901.039	1401.8	1651.22	2231.46	1893.29	239.43	524.431	6049.35	9163.69	13373.2	1763.15	8425.57	9478.55	14886.4	12528	11545	409.169	6855.19	8585.8	11642.2	20918.2	65651	63437.4	65431.5	44649.9	73552.8	29543.4	21444.9	59981.2	37756.6	33978.6	2853.24
272	7T	52475.1	103979	124296	111434	84820.8	139302	84338.1	118014	119156	15098.6	205522	91494.8	179132	211636	132536	100891	15999.6	62364.2	83293.6	119728	56747.3	48373.9	17117.2	30351.3	35465.6	36600.8	5147.71	25091.3	27462.3	35021.9	33311.8	29248.7	16056.8	75746	49120.1	49559.3	84578.4	120353	113997	104356	61842	113168	141199	68882.9	125027	101499	77040.8	12371.1
273	7U	49617	15467.4	24264.8	21699.2	40158.4	27345.8	21393.2	37636.8	37071.1	4846.82	50611.7	26759.3	49866.5	67255.2	24801.9	17388.9	3749.63	12008.5	8288.42	13695.2	11983.1	5752.66	3215.66	34686.4	28206.9	40834.7	6516.11	29367.5	38453.6	60028.8	38491.3	29610.6	15277.4	81958.7	65253.8	51595.6	108690	62102.1	59751.2	56863.9	91261.9	94589.5	71763.9	72950.6	36173.7	46195.6	26481.1	13486.5
274	7V	12857.6	15403.6	14247.7	17593.4	13674	16091.2	9616.33	13726.1	13247.3	2274.79	12633.4	8134.31	8701.12	17977.3	9054.32	6075.62	4439.86	2587.19	3026.02	4792.06	3677.26	1523.45	963.325	4309.96	5743.57	8887.82	2370.76	6404.45	5369.21	8692.51	10236.7	9781.3	1635.63	7026.62	5441.39	8846.61	13072.4	36894.2	41021.2	41420.9	21126.7	44936.7	31808.3	33256.2	67439.1	54981.3	43927.1	2647.65
275	7W	45267.9	104967	89826.1	95275.1	70945	101944	55060.6	92140.9	113058	13289.4	250233	96976.7	191435	246928	133802	104210	13576.4	87992.1	67887.1	92648.6	61804.6	63391.3	16065.7	31515.3	51702	69316	9494.33	108152	90436.7	150627	120410	74475.2	25665.1	77701.2	80286.7	143512	300296	161941	237213	259627	173343	243196	84991.3	85521	120211	104747	64786	31584
276	7Y	6744.15	5950.13	6453.9	5520.64	3804.44	5245.22	3485.7	3681.46	3242.11	1121.6	5269.62	3530.59	6917.1	7863.35	4554.77	4200.49	1527.95	5086.21	4923.14	4723.48	4918.73	3718.94	1632.34	8450.58	13352.2	17045.5	1991.09	15985.6	17143.5	21084.3	22178.7	24309.4	1523.3	6517.57	7563.27	16744.5	26925.9	33072.4	29922.5	30586.9	21845.1	49179.8	102924	118716	289846	136132	135156	1077.58
277	7Z	9428.63	16847.2	10669.6	19201.1	15009	11452.7	9766.54	13544	22719.1	3255.28	28768.4	16611.2	36003.9	52002.5	18295.4	13624.6	4266.83	10578.3	6882.43	10936.1	12336.6	11202.9	4243.78	9724.64	8176.41	15507.5	3535.11	17217.1	13785.5	30345.8	13602.7	12764.8	9558.4	22278.5	22047.3	34696.9	66739.3	39571	35088.9	47458.4	32050	53412.3	67542.5	68224.3	139331	104502	70930.2	10523
278	7AA	4636.88	8132.37	7589.95	9567.93	8091.38	10682.3	8537.63	10179.8	17572.8	1892.42	13256.4	6541.89	8994.43	15431.7	7403.6	7574.65	2189.56	1077	2090.94	2459.41	1452.92	4437.12	3028.69	6352.27	8952.22	18802.4	2223.86	11463.6	12996.7	22318.9	13047.2	16741.5	11773.5	24579.7	10803.8	20663.1	28900.7	97213.9	145449	129262	121575	166314	12167.6	14918	20975	14052.8	10564.2	6511.3
279	7AB	52399.5	90296.6	69748.1	108610	40339.5	69721.4	40944.8	70904.7	109454	14119	187978	78388.9	147594	303004	120920	81585.7	11159.1	50165.8	60363.5	64352.3	61054.7	53907.6	12028.3	23681.7	39616.6	64543.4	6185.46	64014.7	68053.6	88987.5	72357.6	52803.2	17094.1	55435.2	71848.4	92515.2	175632	124965	166694	135302	120889	178819	105214	124928	136312	113636	92520.9	14738.1
280	7AC	21278.8	4082.73	13736.8	9199.93	5843.1	6323.92	5494.72	10567	6384.61	1667.32	12892.8	3603.68	6574.41	7183.85	4621.96	2398.97	2113.79	3248.27	3205.22	3598.76	4990.08	1916.46	1358.58	4885.33	5029.75	6216.4	1596.02	4775.82	4415.32	8795.25	6037.24	7151.34	2294.66	15523.4	7501.09	16537.7	19707.7	18599.5	18845	16734.9	12499.5	24707	6823.64	8778.4	21752.8	16790.5	19391	3439.75
281	7AD	34435	51461.8	59765.5	65748.4	47627	92518	60070.9	46806.7	63417.6	11122.8	119947	59899.5	94563.5	193213	57606	52055.1	8065.82	36579.6	50823.3	46634.9	45480.8	42192.9	11202.3	20776.8	34460.2	51578.4	5944.3	41852.1	44728.7	42908	44282.3	49477.8	10345.1	58658.8	55194.3	116158	137506	392854	472735	350817	184016	251167	123883	173048	336592	144091	111109	8003.47
282	7AF	9273.98	17578	18823.2	24104.7	15643.6	25161.6	12741.4	20690.6	48320.7	7136.3	50253.4	25951.6	38048.6	65450.4	28644.6	14388.5	9742.98	20364.8	23240.3	31549.3	24920.5	14586.5	5657.64	13125.3	27116.1	49680.2	6668.97	37028.9	41044	81231.3	40042.3	54112.6	12018.3	47634	27803	45991.4	71625.9	40579.2	72677.7	54480.2	45817.8	65807.8	34779.7	54032	65280.9	44723.5	37202.3	31240.8
283	7AG	11034.2	5730.22	5177.01	10208.4	5119.15	5846	6139.46	13318.3	16018.3	2447.27	25167.1	16563.2	21396.7	16277.2	12392.2	3732.92	16464	8287.78	7286.09	6430.76	7905.1	5453.01	5206.27	4546.34	6422.6	8374.53	1083.48	6886.68	11656	11566.7	8976.88	9679.84	5143.97	14828.8	26782	22601	27387.8	44378.8	37000.8	33214.1	40771.3	49110.9	16286.8	16939.7	14726.5	9123.05	10395	4802.3
284	7AH	2809.37	184.937	584.675	2228.08	493.654	1594.71	2565.72	5461.11	7066.78	542.309	4046.13	1883.71	2551.9	7394.52	3128.04	1869.55	2583.89	1902.59	1866.7	1456.58	2125.24	1279.41	1263.9	1356.8	1995.16	4490.52	1585.12	3419.37	4605.07	4015.67	3503.3	3097.31	1649.94	3548.89	1939.7	4621.22	6407.46	11159.3	14373.2	15156.1	10765.8	14083.4	3903.77	4863.32	9113.29	6642.96	5368.65	2846.9
285	7AI	6496.45	7231.34	7877.57	8837.83	7558.66	11682.3	7484.5	14605.7	19118.3	2960.69	23249.4	13216.8	21283	39101.3	16580.7	13066.1	4457.09	13336.8	17159.8	11077.6	14194.3	11146	3954.85	7599.54	8509.2	10156.2	1863.85	9005.72	10235.1	9854.72	12041	11007.8	2589.9	9580.26	10997.7	18713.1	14540.4	79742.1	111565	102285	72603.5	96243.9	31472.9	27087.8	70389.2	39716.8	32577.1	2231.95
286	7AJ	32571.2	67205.7	62805.7	83298	49536.5	74639.9	38258.8	96286.5	163577	32863.4	237885	145369	216593	432540	136940	62674.1	21495.6	97517.9	118766	125085	126272	80359	28385.9	37515.3	51896.8	81471.1	10463	53287.7	56457.9	95789	63855.8	79217.6	35440	167035	72679.6	118130	146139	192191	343947	275041	214738	252619	92446.7	88014.2	165259	107452	93165.4	36750.8
287	7AK	4946.06	3271.54	2988.22	4856.46	5089.07	5794.89	3974.99	3720.65	5093.54	1620.75	9358.97	2989.55	7320.6	6350.07	4021.45	1348.77	851.015	3355.38	3832.23	6044.21	4034.22	2402.91	1787.06	5102.04	12373.5	14124.9	1297.26	7300.9	7995.53	14330.4	6947.38	8725.4	1708.84	16816.3	5744.73	11376.9	12898.1	9014.4	9897.19	7982.62	8349.39	15020.4	17892.8	12770.4	27810.5	9889.26	11088.1	3362.75
288	7AL	64846.1	84580.5	115472	111398	63222.4	155704	70066	85844	103856	15247.6	188127	103043	154701	327099	116940	91331.6	18287.7	84824.3	102433	66439.3	83731.6	70195.8	18583.2	35003.6	43526.2	74695	6056.85	51590.5	55837.6	42713	47274.4	38630.7	11623.5	49734.7	66307.8	120441	130806	151856	185455	176537	124175	142295	70449.4	59057.9	156638	81421	83402.7	9609.98
289	7AN	65911.5	112429	96897.7	174449	89612	110651	73420.4	92086	184200	43640.1	199450	140542	136115	426115	123189	88203.9	24531.6	100361	84976.2	95248.7	107930	54351.6	32264.3	64713.5	67632.6	141518	28179.5	137721	125927	186487	113486	129096	76210.4	210694	127393	199613	303203	209035	318513	256373	288467	355351	123109	121883	144618	119989	118152	85616.2
290	7AO	1674.61	3618.44	3040.18	3448.94	2899.63	4650.54	2714.95	1477.28	1048.84	354.488	2297.73	770.973	2947.71	3649.08	1484.49	1779.09	1772.86	167.41	1550.21	2527.36	1245.29	1573.84	884.177	2929.84	3126.13	4169.04	1844.05	3866.26	3019.94	6502.14	6754.86	5834.3	1185.69	1954.44	2977.96	8385.26	9588.63	73472.2	71747.7	99497.7	60456.8	102236	3834.94	5857.2	17765.9	6435.36	11394.3	1998.97
291	7AP	16728.5	48710.2	45820.4	65136.9	46411.1	50950.5	27255.6	30737.8	64071	11393	75163.8	43973.3	62652.9	128295	52460.7	25196.3	8543.97	29241.5	35150.9	43362.7	35701.9	19675.9	8414.07	32788.5	49083.6	73043.9	9745.28	58068.3	56508.4	171996	76110.9	97200.8	26851.8	129273	44410.4	82119.1	126336	163633	213498	212411	185169	275980	130297	122448	195546	157488	161871	73712.6
292	7AQ	23805.3	82835	71478	104545	89970.9	104562	75001.1	52897.9	58514.3	9134.13	65238.1	38978	67777.8	140411	68861.8	29402.9	5897.04	23572.8	25773.5	38778.1	34064.6	20278.4	9389.54	58697.7	110950	126194	18677.4	125497	132784	307131	155682	170909	42802	221225	63811.9	133227	202926	498255	623664	626569	467509	623842	181577	138061	249424	226695	282953	53446.8
293	7AR	38694.2	115753	97702	129656	127873	118859	58113.2	116599	234979	40544.9	250034	138933	261880	368136	210558	81347.3	39807.7	148261	165075	187618	183578	99513	38843.3	62164.3	77549.5	121243	16360.8	117895	89044.8	235418	100775	121723	74657.8	457536	116222	192783	326292	241145	336049	310790	258454	282000	164274	117866	199365	159589	131346	84852.1
294	7AS	1856.2	1116.23	1791.15	2332.77	2176.7	1485.35	1944.99	1337.62	1346.41	0	2915.31	1766.88	2452.14	5487.18	1535.57	1968.67	698.207	0	1169.1	891.273	1181.69	1720.58	502.625	1433.79	1317.51	2295.11	329.672	2647.78	879.722	1704.59	1541.34	2002.88	543.025	1177.93	620.363	2098.61	2563.22	6809.74	5042.73	11201.4	5358.4	8556.02	1401.67	1700.94	3642.28	2495.7	4582.21	1041.13
295	7AT	7791.75	10349.1	15861.7	17486.8	20537.8	19364.5	16192.8	10375	12607.5	990.342	19663.7	10198	19511.9	35110.8	12752.1	7982.46	2069.81	6936.67	8539.49	6728.52	9789.5	6570.71	1020.1	12773.6	15684	21101.3	2824.54	22494.2	17633.7	44868.6	30278.6	34065.1	3605.5	20982.3	15530.8	37843.6	49570.3	90866	128235	134249	83793.6	112526	75618.6	67497.6	138462	108842	101196	8772.75
296	7AU	41883	65380.6	92135	68578.6	115159	87589.4	76616.9	47278.9	103003	16358.3	118407	57760.9	250856	512951	148644	63195.3	11846.1	86007.4	61349.4	41669.1	86327.2	87802.9	12277.7	37105.4	57109.3	75343.7	7326.48	140422	109852	210202	99582.6	90632.2	69102.6	249146	214811	198647	272822	146948	185888	221027	180796	160192	117831	199291	135089	118003	107605	51714.4
297	7AV	10870.3	15087.5	23495.2	23095.6	35638.5	27782.2	18632	56616	102303	13418.7	163612	59893.3	153281	180839	39561.4	20663.6	17767.2	64710.3	86299.1	48017.3	75578.5	67939.9	6421.51	16708	19831	29767.3	1504.87	35454.2	29822	48527.1	34454.1	35809.9	9965.52	40624.4	35569.7	46759.7	51295.1	99696.8	135586	162250	119674	109913	64557.9	94629.1	119094	101473	123668	7660.64
298	8A	9064.41	18322.8	13717.8	20654.4	10775	16917.2	8643.01	10942.5	16707	3268.83	26816.6	11349.1	25748.2	41211.1	16709.5	12825.1	3390.08	9681.1	9590.69	7145.55	7108.81	7577.96	1344.18	13898.4	14498.1	21798.4	2207.05	22004.8	26320.2	34737.5	25435.7	22756.4	4117.72	32974.2	20814.6	32634	76783.2	76047.8	75164.3	84580.9	64563.2	93408.1	89452.6	69256	120281	74883.1	71708.8	5330.76
299	8B	21522	129699	62410.4	56012.6	41921.7	44468.2	38657.5	43687.1	54822.7	8007.92	209621	59690.6	226830	292056	94885.4	61832.6	7015	156157	56900	41022.2	42682	38164.5	7901.12	33067.4	60313.3	49647.3	10080.7	115749	107943	195372	112667	86346.6	28173.5	166581	80697.2	179539	574937	197214	233733	361458	221864	381747	213571	172042	188772	219157	146118	32945
300	8C	1067.26	2662.4	3170.69	1942.02	1581.19	3259.23	1235.52	929.945	845.529	344.234	1317.63	3771.16	2563	1075.84	1325.22	2280.88	1235.22	940.566	1426.08	1981.56	547.766	1358.63	0	1901.23	6558.11	3664.27	0	2558.96	2893.37	7323.77	8496.24	5189.52	1227.87	4082.22	3241.63	3051.84	3142.96	22349.6	15750.4	14892	5661.46	11790.9	42659.5	8449.85	45237.6	48352.9	26697.9	869.032
301	8D	10344.6	44775.1	20701	34295.2	36922	19808.1	23921.6	21405.8	30101.4	6207.15	56014.3	20120.8	64203.6	108678	40941.3	22157.6	6735.75	51080.3	19514.4	21081.8	31782.4	17793.1	6661.29	29282.8	34017.8	36878.7	10076.1	63478.9	49028.8	100887	41158.2	55650	12356.9	54617.4	39899	84959.9	149737	138818	185408	209619	105288	166698	107615	60183.8	80193.2	102069	81919.8	23212.3
302	8F	20975.3	38491	35128.5	43168.3	23956.2	29972.5	16691.2	15609.1	18111.9	3678.39	25271	12916.4	16020.9	20834.5	10265.2	7677.29	7904.67	29497.3	50340.3	42351.9	17912.4	18892.3	1833.62	10397.9	11399.9	14977.6	1868.71	14020.3	13098.6	20541.9	19237.3	16916.6	2110.22	13145	7778.17	15410.7	26279	77107.5	93200.2	100328	57931.8	92141.7	55809.1	41327.1	81672.7	59665.8	54823	8004.47
303	8G	22836.7	33528.4	21500.9	44804.4	93536.6	56898.4	69920.5	15682.4	35111.6	14270.6	62420.2	30863.8	57338.6	122150	65845.4	53581.5	11505.7	62307.9	24263	46203.9	56553.5	39684.3	19401.6	54777.4	38210.8	50047.4	25099.8	72588.7	125216	125880	87738.7	92173.6	25784.7	126253	54691.4	80692.8	153637	84392.3	128815	103021	116214	112358	125795	92350.7	67489.3	143272	84810.3	27576.4
304	8H	23803.7	71124.2	26277.6	52252.5	50409.3	36573	46939.1	39272.1	57737.6	8872.35	90454.1	40260.5	106013	190083	54857.2	33843.4	7575.4	56568.9	27881.4	30298.6	28105.9	24006.8	6694.96	50092.1	49079.4	67695.6	8678.68	76012.2	96766.3	169141	69239.1	73728.8	45141.4	203824	131276	178121	350588	226103	204684	224061	163488	202749	155621	135766	117325	127943	83878.3	24850.5
305	8I	8870.61	14596.3	12779.8	17780.7	14841.2	13994.7	11112.2	15898.8	16681.3	3866.32	25433.2	14693	19963.9	33306.4	13821.5	11936.2	9158.19	33573.6	46252.6	35780.3	20655.5	27564	5535.28	11747.8	12394	19724.1	3504.69	22703	15648.8	26309.8	28490.3	26615.2	3292.3	21009.6	16295.1	23603.6	43464.1	101057	105917	113674	64004.9	122167	63787.4	52889.5	99342.3	82670.1	67349.1	3040.39
306	8J	44600.2	104212	79528.4	92589	81396	79482	58901.3	56467.8	74666.8	14702.9	102990	58294.8	80990.3	140024	45961.4	24307.3	21571.6	103162	115105	132755	49655.3	92885.4	17954.4	34554.3	34599.2	53181.2	6937.73	50971.6	37012.2	67618.8	42082.1	47779.2	6835.3	51650.7	25395.4	43244.4	56742.5	177781	171024	172294	112288	195283	140394	95285.7	171590	142118	111570	18919.9
307	8K	12681.6	108083	26222.4	26246.8	35586.8	21576.1	17866.5	17340.1	18683.3	13.151	75473.3	16918.5	67324.4	95061.1	28559.6	17009	2521.12	66596.7	16088.2	14463.6	7616.84	19224	744.609	16379.1	29126.3	24152.4	2920.07	73703.5	48008.7	118647	61882.9	49402.5	10025	82404.9	43313.6	105086	324612	108401	151849	213925	125603	208041	107980	80065.9	82549.9	108526	49762.7	17229
308	8L	8499.09	41931.9	21146.8	36345.4	24423.9	31293.6	15988.3	22579.2	38763.9	8474.85	59746	28297.5	43138.4	99189.7	25277.7	14458.1	5055.92	20459.7	20189.2	35756.6	10046.5	16043.1	6590.17	23272.5	34781.9	56518.6	6731.46	43379.8	38120.8	72951.8	38969.4	45608.8	5743.11	55003.3	20966.2	29831.3	48495.7	59382.9	55716.4	54178.4	37136.7	50568.9	125571	85568.1	132815	95382.3	89760.5	12139.8
309	8M	11309	14803.3	11138.7	19279.7	22296.3	17256	26251	11193.3	15482.4	6896.74	19242.7	11442.8	14717.5	23233.6	19638	16565.8	4157.21	10184.3	4039.99	8370.46	7598.5	8091.42	5692.93	17898.4	19469.6	16749.7	14068.9	29205.1	33763.1	44517.2	48120.1	31957	13012.5	47872	36347.1	45698.9	87747.2	41170.1	63735.5	51962.4	59544.3	51481.1	24826.9	28790.6	28729.7	51059.4	30665.3	16050.2
310	8N	4925.07	23021.2	15373.6	12703	40970.7	51483.5	7271.56	17121	9363.04	1078.65	13922	7276.33	15166.9	23876	12917.5	10300.3	4236.34	19254.3	14383.2	20385	9903.21	13574.3	2522.28	16046	12580.5	16445.6	1461.11	14907.9	13969.1	21300.6	19850.9	20344.1	8769.08	30595.3	23597.1	38987.4	64247.1	111298	97046.7	88989.3	56411.5	115577	77471.3	50730	115131	77677.9	67437.5	8396.08
311	8O	771.257	991.856	647.515	754.781	1945.5	0	1440.41	390.943	715.135	608.259	2943.68	93.142	986.564	1218.23	301.413	1082.91	548.781	1051.97	1246.29	369.206	451.656	109.384	644.022	1713.65	1561.53	330.389	1053.21	1382.99	1988.04	3087.52	2669.13	2230.8	563.617	2401.14	2095.62	1811.09	2390.82	8684.3	9425.43	8759.75	4378.94	9230.61	4006.98	5173.68	12172.7	10325.9	10399.3	308.12
312	8P	18494.2	139779	43036.5	39219.2	46415.8	40119.3	25811.7	45266.6	41264.8	4921.07	83012.8	27752.7	82358.2	116912	48653.6	33720.9	5448.75	66996	38688.5	39932.4	25732.9	32206.7	4654.66	30250.2	59350.1	44090.5	5840.45	134514	93159.4	163132	117360	67700.7	45237.9	166964	135278	274588	606719	133761	176712	235341	134495	197056	88715.4	70018.8	95226.9	117967	48279.7	38467.6
313	8Q	3250.21	8632.76	7363.13	10670.6	6106.59	7202.61	4533.01	7982.44	12574.1	3021.47	14840.9	13879.6	12589.8	30632.6	9024.55	7198.47	1519.85	5920.29	6605.58	14336.6	4899.97	4720.7	1257.95	7030.06	8452.84	11697.4	1841.12	9577.28	9831.72	13319.7	12958.1	10777.6	2230.9	19444.1	10380.5	30614.5	27518.5	42167.5	43593.9	41937.4	23122.7	50982.1	19357.8	14950	37752.6	31215.2	31868.9	2771.91
314	8R	7725.37	15721	8593.01	14567.1	9410.98	9265.55	14234	9240.24	11163.7	1488.31	17848.3	9792.46	20561.9	30291.7	16854.2	11312	3441.56	6001.92	2915.21	2732.28	2546.2	1634.88	1418.24	14982.1	18807.1	36965.1	4970.43	33106.7	45679.8	76178.1	41204.3	22750.8	11914.7	30167.5	72433.9	39711.3	93858.1	65456	60021.1	53620.9	78261.7	85961.9	89548.7	62251.4	39800	59604.2	43288	10391.2
315	8S	19285.4	20733.2	19633	39415.6	44555.5	47164	43262.4	25241.1	18243.5	3983.42	12892.9	5113.21	6536.77	10014.3	14536.1	15441.8	9153.57	14950.5	5789.33	25789.3	7477.11	22818	11431.8	41942.4	37808.3	33147.2	20268.9	44266.4	57718.3	47941.2	58006.9	47430.1	34344.3	62104.8	56565.5	48892.3	92198.1	91337.5	109678	108905	139328	101344	110800	90963.4	87684.8	171124	97406.9	30697.4
316	8T	11830.5	17201.2	16172.9	21163.1	12505.6	16995.5	14084.8	78158.8	70399.4	9758.79	83041.6	41856.4	76987.6	78120.6	49060.6	29596.4	8598.15	31491.7	28470.3	44560.1	35172.9	23102.9	7243.63	13536.1	15838.4	18776.7	5428.17	16323	16087.4	22931.7	21098.5	19482.7	6072.95	20690.9	16837.5	23882.8	38439.7	124816	120562	104866	62264.3	100025	52944.4	47682.4	96284.7	65270.8	59372.8	4513.25
317	8W	17965.3	58940.8	36312.7	57601.2	35995.3	46657.6	27533.7	48009.5	40344	5621.79	44588.1	28300.3	48309.4	63879.7	32664.9	19398.8	4576.17	20213.4	28688.7	51010.7	32669.8	17929.8	7403.78	50659.1	70171	123852	14874.8	74101.7	89558.4	172032	109158	104185	19747	78821.8	43335.5	58745.4	95992.3	238437	231794	196959	193187	235907	172745	166641	267261	189573	134404	22409.3
318	8X	8173.6	11550.9	9017.41	14533.5	10382.3	12929.7	11689.3	12793.4	16571.4	4005.46	10260.7	8538.04	16360.3	20920	15741.4	7811	3776.94	4125.38	7421.22	8453.59	6524.13	9224.41	3463.22	15482.7	13484.5	18248.9	4404.27	18408.6	19211.6	29351.6	22515.5	19786.7	14207.5	20423.6	16613.5	15987.4	26037.7	146907	170720	129737	106797	140370	60221.9	65175.9	106248	73171.3	61634.2	8372.47
319	8Y	15695.6	21905.1	12411.5	22000.2	12358.4	18750.1	17956.6	11658.3	6636.75	1187.76	12298	3566.89	8222.69	14613.6	6442.52	6654.01	1672.29	5011.31	3841.94	3236.36	4434.52	2822.75	2024.21	11793.2	14410	24014.7	3099.72	20846.1	32016.7	43885.7	35577	22915.6	10439.6	23825.3	33637.7	22908.8	51156.5	55960.6	59149.9	38250.4	54123.5	67104	93638.4	105707	27672.8	25220.4	17884.9	8268.22
320	8Z	20935.6	29754	31445.9	34904.9	23284.4	42300.5	24559.4	36598.7	45084.9	7080.98	63849.9	33099.8	67338.8	99064.8	43607.6	33666.7	10030.4	28761.1	46854.2	42195	36491.1	35573.2	8147.67	10969.2	12884.4	22390.9	3335.85	16619.8	17643.4	22896.8	19422.3	22350.2	1790.77	7713.65	7710.1	17766.5	25291.1	91291.6	103127	91797.7	55855.8	105597	75422.7	63568.4	138780	95956.8	72858.3	6846.25
321	8AA	9917.43	11926.3	10570.1	14577.7	7633.37	13522.4	7645.14	34630.6	51292.4	6893.42	66467.6	41908.7	76075.5	119106	58087.8	45146.2	8151.22	19629.2	36492.1	31475.5	27034.7	25654.3	5969.34	9948.44	9585.26	13825.3	3249.66	10828.1	13634.4	16321.9	15925.2	15536.6	4116.49	13290.4	10476.8	18684.1	22504.9	22251.3	27763.3	25784.8	15498.2	29985.3	41120.9	35330.5	72907.4	45667	42064.8	5416.88
322	8AB	14331.6	30621.1	32794.2	41413	26833	48818.2	22297.7	34606.8	73041.3	12996.3	77981.4	40320.3	56413.7	99767.2	38852.3	17288.8	7619.03	16713.4	42807.9	52940.5	28768.4	23555.1	8002.48	23478.6	27068	57377.3	6283.17	32379.3	32839.3	56054	36001.3	47051.7	15616.1	71357.1	27191.6	51088.2	68369.5	140377	154226	138841	88300.7	147154	84187.1	75055.5	142293	83506.2	79527.2	14675.6
323	8AC	3479.31	6895.44	6807.83	13208.3	4798.18	9057.22	5341.12	9073.12	12191.1	2122.44	19378.2	9418.71	14645.3	23071.2	13062.4	9519.01	3517.84	5818.67	9969.1	9863.43	9555.53	9489.32	2504.56	6322.97	5072.85	9088.38	1152.43	9189.63	8826.56	10818.2	8864.25	9417.53	2357.87	4776.61	4997.72	8063.53	14418.4	93005.5	107348	104743	73978.8	116891	46074	44178.1	83567.9	51870.3	48624.1	1348.58
324	8AD	1739.72	2546.32	2505.61	2574.35	2819.53	2539.74	2095.09	3162.47	4067.55	1381.18	5630.72	2938.76	3871.39	7825.62	3270.23	2945.89	843.741	2228.87	2851.97	2307.4	2573.68	2556	1510.49	3997.27	4601.92	5709.29	1565.83	5230.56	6053.68	9418.71	7612.76	10165.5	1052.58	5777.48	5099.17	11151.5	17021.6	27837.5	31073.2	37761.6	24943.4	44155.6	48617.5	46378.3	102730	75144.7	63816.4	886.009
325	8AE	733.067	1170.67	1650.09	816.711	2170.95	3911.66	2136.94	290.23	2560.3	498.845	1729.25	916.862	445.77	2124.04	1618.86	1102.08	1194.76	528.074	1820.14	1952.64	2201.34	1225.44	1765.34	3537.89	2962.28	3811.61	1024.15	3119.94	4345.48	6087.71	5549.9	4901.8	1121.95	3171.24	2671.36	4603.68	6198.56	17988.5	19468.6	19292.2	14366.2	20879.4	34501.1	34256.4	73273	45225.5	40781.3	929.662
326	8AF	20084.8	10415.8	22369.3	14924.3	15779.2	37417.2	19192.5	10833.9	6465.61	2238.78	2903.56	6681.62	7425.98	17954.6	10289.1	9578.13	2485.54	7589.04	7655.54	9208.67	4453.92	6713.64	4401.33	21683.4	39220.8	20779.3	8346.23	29388.6	22806.9	25946.2	23920.6	27565.7	20589.2	40865.3	30217.7	28562	44517.4	49496.2	146128	71476.5	63685.7	83132.9	61045	109280	50778.3	51045.8	38168.3	25354.7
327	8AG	2722.73	3864.33	4157.82	5875.38	4751.06	6149.77	3992.82	14936	12940.3	1749.44	17114.4	9578.65	19845.1	23402.6	7748.43	5821.56	3127.41	7421.88	9760.47	6666	7681.96	5207.27	1851.92	6335.02	6178.99	8480.68	2056.02	6090.26	5223.99	9151.57	8507.7	8652	2617.64	9110.03	7434.24	14712.6	19868.9	67781.3	96786.9	96357.5	60129.9	92585.5	37201.8	45115.5	86446.5	55802.2	48868.9	667.586
328	8AH	38584.9	52134.9	60741.8	64942.2	39014.6	71222	38006.8	74243.5	84313.3	12341.4	135501	86015.9	131828	216781	88292	62384.6	16213.6	65335.5	73639.8	64446.8	68266.5	50925.8	11498.8	13476.4	16520.9	18996.8	3434.71	13092.5	16930.8	23349	19673	20118.6	6346.68	24007	19115.7	33643.3	46945	97108.1	134789	128495	82514.6	127758	79338.9	65773.6	160555	95656	80987.9	8530.1
329	8AI	3113.5	3602.52	4781.84	7565.35	2636.99	4651.65	3560.32	1969.04	951.966	160.62	0	973.169	16863.3	1736.37	1805.19	1729.9	2242.68	2432.34	2609.75	2299.37	5000.35	1256.87	2048.72	6374.33	4727.87	5578.11	1389.05	4870	9055.09	11162.7	6772.07	5310.64	3234.82	9103.86	12645	7607.38	13855.8	23718.7	16384.6	18668.7	17032.5	17027.5	19638.4	21761.1	16658.6	12769	10651.7	4955.71
330	8AJ	34941.2	37851.2	91581.2	81927.7	42760.8	77084	26083	57299.5	61414.3	54952.8	128595	62882.3	72350.3	117748	44141.6	26336.9	13918.7	32994.6	56507.9	34386.4	52927.3	25818.3	9756.68	82994.8	51127.4	91738.2	24715.7	34356.4	34264	85765.9	48956.2	95853.1	56861.5	119045	49079.9	94300.4	100796	204143	338823	173772	145171	351846	213216	128258	311195	137683	147597	61019.9
331	8AK	26003.6	24478.2	33377.5	45870	37633.5	58324.5	47046.6	29600.8	40479.5	8445.61	35842.2	30254.7	37745.8	111076	50941.3	34685	7525.96	21322.2	15891	22848.9	19555.6	17540.9	9259.77	26322.6	29442.1	31477.3	9824.17	41641	58023.5	60268.4	61517.8	64689.2	37337.6	70131.6	48275.9	71474.7	129912	44964.9	159201	86111.4	102178	99270.1	73609.1	84805.3	131286	123371	80261.3	14865.5
332	8AM	1972.07	3074.31	3380.37	3207.33	1616.98	2579.86	1285.39	1154.08	2112.17	163.677	4536.4	931.941	4778.69	11984.4	3792.3	2944.31	372.619	4004.96	2852.73	1762.79	2584.94	1415.15	925.647	1629.75	2672.04	2242.93	840.665	6324.7	6205.89	6376.62	3931.96	1254.28	1688.57	1717.38	2342.38	5815.14	15121.6	15592.6	18601.3	25588.3	16613.7	20327.6	25486.2	27876.3	65106.5	29214.3	27626.9	1434.08
333	8AN	8820.17	21530.6	22439.4	28309.9	20639.3	25052.5	15007.9	15418.1	32655.5	4665.16	38627.4	22869.8	34725.5	80175.1	24420.8	14265.6	5682.32	19287.2	24865.8	24879.9	24082.5	12558.7	6211.15	13124.4	15806.4	37014.5	3802.72	25417.3	23205.3	33555.7	23755	25839.8	11436.1	32570.7	16399.7	31425.6	47983.4	94076.7	126331	108289	83485.4	118255	30431.1	32331.5	56606	29602.8	25325.3	11515.5
334	8AO	1773.69	4262.98	3036.8	4152.44	3157.39	2787.71	3632.73	3206.43	4228.97	437.738	9396.71	4204.39	8442.98	17007.3	6189.1	5831.71	815.407	3876.78	2811.79	2946.52	3759.18	2187.45	1013.36	1664.28	1539.85	2956.78	1982.84	4410.13	7243.25	9860.81	5086.33	5396.11	1743.53	2406.61	4013.36	7239.15	11363.7	11399.1	13700.4	22142.3	17504.1	19831.1	6481.96	7433.82	11874.8	6277.08	7687.52	2335.42
335	8AP	7753.88	19472.6	20436.8	25246.4	20910	24427	14288.4	11704.5	33341.9	4912.43	35845	19251.9	26525.8	62397.6	24533.2	11435.5	3883.53	17449.6	24815.7	26527.8	24755.9	11782.7	7947.23	17678.9	20301.9	34107	3735.95	31247.6	34102.1	73273.7	36852.9	46914.4	17471.3	65031.7	33714.5	58803.8	95421.5	90942.3	125413	110682	89183.2	110282	93258.7	76100.2	140038	118306	90913.1	11415.4
336	8AQ	9132.99	11493.8	14138.9	14971.7	13793.8	14856.1	9005.12	30295.2	30975.8	4155.18	26172.8	18770.6	28521.9	26630.7	19023.3	10112.5	4330.95	11233.6	11974.3	8759.5	9685.82	6682.62	2509.43	9177.5	19232.4	15458.1	1983.18	11774.7	14132.1	20206.4	12778.9	15365.8	2299.82	6623.57	5939.85	11146.3	20283.8	50107.2	57696.4	68002.9	47511.7	66903.9	60903	48630.1	94224	77962.9	64912	3945.65
337	8AR	16095.1	21607	23433.8	29448.5	35999.4	28738.9	16593.6	48725.7	39536.4	9944	50510.9	25020.3	37670.4	42677	30035	16017.2	9940.05	21409.4	27293.3	25040.8	23167.7	14893.9	5652.5	18451.7	12515	23852.5	2421.01	27980.2	23940.4	35522.3	22705.5	21408.1	14069.4	57274.7	32867.5	45427.6	73468.4	120338	190361	172319	111938	124708	55356.5	48082.9	97394.5	62858.5	62869	9584.02
338	8AS	2225.6	4669.87	4075.51	4414.46	4038.41	2883.64	3252.03	4228.32	5405.17	1303.41	6742.61	3108.76	7739	9732.28	6528.81	4944.01	1810.97	2852.15	3661.46	2466.48	3224.74	682.757	1667.28	8879.85	8581.3	9919.01	3269.54	10670.5	14504.5	17590.4	14656.5	12548.1	2385.31	3238.57	3324.14	5465.63	10842.9	88703.3	119015	129204	95509.3	102639	28871.8	27420.7	47003.9	40614.6	37029.4	333.473
339	8AU	2426.47	2518.02	4571.14	5241.23	2832.06	4525.59	4192.75	1971	6363.64	618.932	4215.23	2199.11	6080.08	8741.76	4213.1	5806.62	1485.44	2569.96	6291.89	3750.81	3405.82	1500.56	1393.27	9372.85	10724.8	11852.3	1005.66	10514.6	9988.66	19585.4	16767.2	15398.1	594.78	5136.89	2337.06	6754.09	10992.9	58474.4	73245.6	84510.5	70738.6	73162.8	51934.5	71066.3	79691.8	75671.8	88951.3	1360.05
340	8AV	36856.9	93320.3	156740	128479	169071	143349	90108.3	59780.3	164574	35036.6	141494	73664.6	263809	581182	129956	63919.9	17874	111914	106291	97833.5	121749	90930.1	24941.3	66478.4	80293.7	110897	14227.4	156440	118733	249058	103322	158276	51448	435292	125972	162585	207711	237883	347058	330499	273749	268958	146551	216762	214323	158779	214553	60966.8
341	9C	5806.75	26492.8	29824	26582.6	8693.91	33411.6	22663.4	9221.79	20721.9	2668.44	32945.7	40534.2	33839.5	37959.6	17382.7	30861.8	2610.88	13778.2	21138	18375.8	14037.9	22219.8	4455.38	11893.2	54034.1	65860.4	4622.61	30802.2	25873.3	52973.4	91972.9	60906	1760.23	10829.2	5566.04	11442.8	24502.3	632228	446844	488975	192792	401283	106747	110902	218647	180480	175543	2715.28
342	9D	23631.3	69406	89753	83086	49400.9	54158.5	102623	47706.4	74216	11591.2	168750	112557	154054	331509	135121	92415.9	11937.1	105043	73917.5	68547.7	83572.9	56790.5	14346.5	42973.2	78019.1	120947	16768.2	97347.5	131897	278296	158145	176669	29344.9	148763	112245	242126	401509	1.34842e+06	1.93591e+06	1024086	597877	1.01001e+06	584233	306781	269959	366755	608519	15521.3
343	9E	292.503	3522.63	1896.55	1001.03	631.037	843.666	1410.46	1805.06	2475.81	1117.32	1487.45	2219.67	2370.42	3317.91	690.537	1176.22	0	610.355	766.473	615.568	918.747	1833.53	862.723	1756.63	1258.59	1947.21	916.376	219.749	0	724.037	1714.79	1409.63	848.398	1102.16	1317.42	2125.99	2348.16	9117.06	3562.13	6582.85	2026.74	4911.75	18335.6	1488.39	2040.03	2199.13	2674.34	3121.58
344	9F	1244.9	453.059	1005.13	1883.22	239.981	1126	364.356	2202.73	672.944	765.768	1162.86	502.51	1196.12	795.3	380.69	0	1209.11	363.175	728.601	648.421	637.099	195.966	527.456	896.867	245.78	989.454	295.553	674.037	491.098	853.848	767.253	574.037	356.15	1176.6	950.366	1179.09	1237.47	1366.11	147.974	1250.77	969.917	306.79	2725.09	1420.33	454.313	251.283	1525.61	740.033
345	9G	3083.17	8554.79	6112.02	6164.01	12819.7	8009.7	1418.45	16340.8	12378.6	1266.23	7425.42	2769.23	6733.45	6882.8	2135.79	1180.18	2581.28	8612.44	9309.2	8378.02	6585.38	3711.43	1803.65	5467.06	4606.47	5650.57	736.898	646.581	0	297.037	2368.93	2111.03	3038.23	13304.5	3253.23	5761.16	8102.6	32823.6	13675.8	35894.3	30231.7	3449.75	21961.6	1826.48	2708.75	3428.84	3192.55	2101.1
346	9H	1524.22	2557.56	1927.12	3355.04	3877.12	1792.14	1984.55	8684.6	5314.22	1795.74	5156.32	3732.53	5433.56	13013.4	2964.45	3480.54	1203.84	3338.55	3295.99	3355.5	2445.75	3152.77	1645.09	6640.75	4011.3	3498.94	0	7891.7	1224.91	9690.75	5222.39	7351.34	1446.98	16616.8	3534.26	5633.89	6542.18	37701.1	31591.9	36944.1	25664.6	36589.7	12231.3	8708.74	14269.2	11653.4	10222.2	659.658
347	9I	22199.1	60629.1	29078	51325.8	47570.9	36420.6	39790.7	31693.9	53059.5	10136.7	97371.2	40245.6	99432.4	215903	51997.1	46349.1	7418.06	32029.2	24171.2	29564.9	15547.8	19253.2	6274.96	31374.9	33301.6	65516.2	7491.96	61253.4	63839.8	122539	61314.4	79245.4	4529.75	47743.7	40778	51382.6	116854	107551	85368.1	105448	106004	152455	71301.3	67961.5	61408.9	68907.4	39677	21310.5
348	9J	4110.08	6661.64	6615.85	4807.87	7935.62	12592.3	5033.5	10370.3	12394.8	1210.49	17929.2	7813.52	13627.4	16189	7848.42	8090.28	1258.75	4933.08	7324.53	6466.95	3628.15	4480.89	1464.02	7608.65	11564.3	14282.7	1367.04	14043.5	12406	16295	17443.2	17601.2	1828.21	8312.38	6707.04	10402.9	22511.8	193972	174037	200608	104020	229851	12989	9779.99	18986.9	14430.7	16639.3	1392.21
349	9K	4387.83	6385.5	8892.2	7649.21	4145.53	7278.92	7675.3	8682.62	10900.5	1992.13	21088.9	12155.2	21713.6	32897	14795	13241.4	2601.44	13361.4	20936.2	17139.6	13222.9	11338.2	3771.82	13724.9	17474.3	27610.6	4526.6	24512.9	19079	31502.9	36981.6	34185.5	1811.14	8450.6	6760.28	9918.01	21401.1	57703.7	44792.4	54190.3	29426.9	62586.4	88562.7	78686.6	188441	139214	155098	1104.49
350	9L	3884.28	14656.1	4179.61	4272.54	2112.43	3083.16	10332.4	4075.92	3571.5	1379.38	3657.8	1298.07	543.992	4301.81	1264.82	1439.51	1361.7	1486.99	1329.94	2040.94	2656.96	1506.57	719.966	2455.9	3744.77	1676.59	75.605	2405.29	2267.9	1882.76	1894	2550.77	2382.92	25833.3	6612.23	2655.29	5831.47	41033.6	17719.1	5116.05	9368.83	25746.8	4990.5	747.916	0	1738.71	2574.99	4820.74
351	9M	30219.7	46429	34868.2	27351	58694.5	39852.2	14618.3	57721.7	29749.2	6802.52	62156.3	20945.4	33765.7	92187.3	52659.7	30786.5	8326.91	17581	9595.77	5299.46	4626.03	5055.84	2268.54	21336.2	25506.5	38517.2	4998.75	27837.5	39536.2	49563.6	30486.5	27297.7	11676.1	61087.7	24651.5	19847.3	38507.5	168821	107079	127351	123077	143952	164758	127473	164380	132491	118387	24603.4
352	9P	10396.8	8618.92	7232.91	8403.93	10170.5	8310.74	6669.36	14199.2	14293.6	1284.05	15037.1	7010.16	18327.1	43101.6	13808.6	18746.2	1606.47	7785.15	9340.91	6796.59	6998.32	5914.17	1997.01	5207.59	5879.6	9004.72	733.003	9925.34	16698.7	15562.2	13969.1	9910.81	8121.07	11549.5	11809.6	14000.9	32207.9	569950	519282	529947	340868	529488	13352.2	13464.2	22459.7	25889.1	16584.4	535.438
353	9Q	16485.5	33289	16993.6	31184	24286.1	26783.6	20699.4	23611.8	37362.9	5079.01	53794.6	25270.1	56884.8	84282.7	35728	30180.9	3660.64	13434.4	18700.6	17572.4	14177.7	13956.2	4774.6	19814.1	26512.5	44585.2	4590.65	43485.5	46604	58910.4	59964.4	39853.4	6235.31	13430.5	17233.2	24408.9	59619.6	99766.6	79097.4	89164.6	80511.1	116342	102501	94271	186256	110468	121495	2378.81
354	9R	8754.45	7556.1	4942.41	8415.54	7460.45	5953.69	4067.04	11578.5	17042.5	2061.63	9486.39	6831.42	11102.4	10377.6	3127.36	7972.76	2252.22	3617.71	3403.52	2565.36	4106.84	1439.77	1090.99	4899.85	6692.1	2397.74	912.718	1888.42	2655.26	543.89	4895.64	3638.97	5007.43	3744.62	6245.98	3257.75	6321	57624.1	11706.3	7921.27	5910.02	12161.1	13808.4	6449.29	10781.1	8721.11	6324.9	2484.95
355	9S	4063.96	5911.85	1712.05	868.855	325.355	481.931	513.799	4977.64	4689.96	1101.88	3729.21	1490.98	2294.39	2413.47	6035.34	3678.77	724.046	1163.17	556.267	1411.06	1868.58	1747.38	422.792	1579.46	3589.18	2705.7	0	354.88	1018.48	1273.56	1517.61	265.776	1678.64	5085.71	3042.89	3251.42	4839.14	15687.3	6222.3	6843.48	1239.26	1377.31	3173.75	424.479	1132.18	0	586.977	3426.48
356	9T	14164	30515.3	22721.5	33707.1	20942	29168.1	17973.5	42522.4	33781.8	5500.14	47292.6	22585	42697.5	57569.7	29045.6	19810	4014.58	11838.1	18863.4	25061.9	20149.1	13374.9	4442.63	21152.6	26667.3	43859.8	4749.94	35897.3	35685.9	56227.3	45732.5	46628.9	10249.2	25547	14748.2	26526	34823	493398	399688	474776	233934	443354	122811	149854	391956	179169	140975	6270.05
357	9U	4155.46	9565.84	5152.36	7055.01	4416.65	5687.31	2744.8	5969.67	29883.2	2410.04	14054.2	8151.53	10294.6	20149.5	8182.97	5831.91	1830.17	3047.86	3376.81	5902.12	3365.75	2235.44	1156.39	3856.22	4204.73	5779.95	2020.5	4671.49	6723.74	9712.92	6665.37	6505.73	4745.3	12447.2	1723.38	6021.55	6251.76	26480.1	14784.2	46554.5	13888	18206.2	5387.68	5071.56	6787.23	3398.16	3331.79	2386.93
358	9V	8456.9	24154.7	14782.7	16759.8	9950.78	18271.7	6923.78	23514	43922.1	5751.79	37593.4	19827.6	33861.9	39220.6	21775.3	15932.7	4479.56	10422.2	10977.9	24092.9	14375.5	8247.75	4030.04	9303.72	15248.1	20559.9	2051.54	15553.4	17342.1	24650.2	18759.7	20385.5	14135.1	24242.1	12602.9	16729.6	25246.8	244824	123269	138613	82603.8	143390	54018.9	51778.3	96485.7	53103.6	50101.1	7072.6
359	9W	1965.9	6930.99	2568.49	6605.85	0	604.603	840.489	8571.97	2296.36	416.212	2830.81	3086.4	3088.57	8234.2	2201.36	2047.74	872.621	1992.11	1648.03	959.077	503.702	980.235	716.6	2444.65	1926.64	1739.43	610.48	1044.27	1003.94	870.043	1543.96	2067.89	888.653	10679	2506.53	2420.36	2600.41	23418.9	9284.17	3766.18	2887.2	3885.05	6605.03	1609.85	2766.49	1063.56	1394.71	5343.24
360	9X	48318.6	88272.5	67635.4	88503	63056.3	95482.3	62497.5	70802.4	103282	15924.6	159044	87743.7	193307	302105	152219	89470.6	11184.3	60890.2	61746.2	69169	76408.5	55525.5	16902.7	54229.9	77268.6	121570	11892.2	86664.9	119776	156819	180361	103231	61407.5	125538	214146	169483	332991	1126151	909066	1.01151e+06	748043	1.10758e+06	83292.8	110150	164912	96556.2	85279.7	22211.8
361	9Y	6924.13	7653.98	3705.74	4221.97	3913.77	4855.22	3203.89	8949.23	13648.9	1688.23	14111.1	6736.51	17478.9	18079	7026.18	8975.87	2570.08	3044.34	3270.86	2952.7	3863.55	2150.92	1783.87	5887.7	5941.27	7858.53	1482.51	9753.89	11667.5	11859	8193.34	7778.1	4619.43	4579.38	3720.62	5805.56	9179.37	73982.1	59959.2	59708.2	57716.2	89428.8	13343.7	10949.5	14849.2	6741.11	6159.39	1635.3
362	9Z	3395.6	4481.37	4402.88	3993.01	2427.7	6283.37	4052.48	6929.98	5293.57	936.37	5954.51	2683.51	6378.67	11100.9	4539.14	4541	1955.83	2349.49	5514.53	5065.65	4144.31	3802.1	1081.85	3982.7	3943.27	6094.99	1456.24	4661.57	4658.67	5322.77	5318.01	7019.29	1334.81	3319.18	3837.64	5258.45	5492.62	121168	81180.7	98536.8	58472.2	107771	14540.1	10747	24302.7	10522.5	10684.5	543.411
363	9AA	4688.78	6871.52	4173.97	3747.95	3306.41	4314.57	2597.04	6548.19	10547.3	1628.39	7858.93	3460.83	5254.7	6716.01	4029.82	1060.52	1231.95	4386.4	2660.25	3490.21	4206.05	2469.91	1245.4	2820.58	2713.87	5212.12	879.778	3840.6	2288.04	3715.3	3066.51	4319.94	1448.54	5500.41	3867.95	4738.31	7040.86	16775.2	4133.23	1651.3	2632.91	3570.24	20119	21049.7	41394.2	18538.3	18743.4	1930.64
364	9AB	12242.8	10189.5	5069.92	7706.51	4777.47	5076.35	3127.19	9430	36896.8	1934.13	13466.6	8131.32	10093.4	18237.5	23916.7	4739.21	1783.16	3833.3	4470.85	4490.41	5953.96	1987.93	2212.75	4540.16	8154.97	10463.6	1388.53	4873.55	5487.76	9400.57	5704.91	5936.88	5379.28	9072.72	7830.57	10184.2	11178.4	142308	124872	117545	109446	154876	7990.24	7203.42	7297.38	4070.06	4333.69	2829.81
365	9AC	45793.9	27952.2	16201.6	20608	11477.6	13546	12538.9	44612.5	99401.1	25530.7	138981	53071.7	64688.6	93369.8	68742.9	45337.1	11963.4	17595.7	12072.8	15371.3	13276.6	13105	9571.04	27799	57120.1	40094	17654.1	46358.1	87950	41615.8	52238.5	52153.2	62825.4	60871.9	36759.4	26007	38309.5	89680.6	103709	50656.7	77388.4	64956.5	109506	22666.5	18473.5	22242.5	19013.5	41060.6
366	9AD	9480.29	14603.5	19445.4	21808.2	17504	34225.7	15961.9	25786.5	28319.1	3705.37	52693.4	25775.5	42468.4	69211.2	25204.1	29561.3	5586.85	11963.1	20987.1	16175.5	19725.9	17208.9	4516.59	20956.9	22283.2	47760.2	4573.32	38669.9	40523.7	31055.6	40985.3	44230.8	18625.8	17653.2	19574	26647.8	31037.1	335317	397177	484347	257372	435618	48577.9	52072.4	134581	49695.5	55002	1557.57
367	9AF	2749.43	2830.03	2679.1	1662.95	2953.29	5175.53	2531.47	5999.84	8999.69	688.513	8795.8	5356.8	8392.04	13864.6	4959.28	3954.44	997.251	3115.13	4773.85	4537.22	4792.37	2813.37	977.095	4358.92	5665.99	11031.1	1167.71	5940.15	7345.98	5186	7461.33	7063.44	2344.27	6531.66	5658.62	12595.7	13353.1	26754	42146.6	39862.6	21376.1	35626	15121.7	14154.8	28123.9	9854.21	15134.6	127.914
368	9AH	5071.68	7167.6	6581.87	4541.39	4331.71	7753.16	3636.1	15988.6	10364.8	1061.67	24181.7	10485.7	10061.5	22313.8	10466.4	9842.28	1645.78	5015.92	5815.52	4217.95	5653.68	2387.36	478.37	66469.6	13367.3	13254.8	1274.75	10245.7	21197.7	13742.7	12589.2	13962.2	10043.3	13813.3	8468.06	12230.4	12362.8	104956	80368.9	63964.8	74711.9	88402.7	132041	7216.22	9955.94	4554.48	6685.52	1424.86
369	9AI	2820.25	2900.04	2460.27	1147.46	623.706	26.827	1186.01	2248.93	2339.33	132.705	407.066	522.951	1203.36	1789.31	348.417	0	1476.9	297.918	1359.63	1443.2	631.835	1061.63	1073.11	1825.2	3711.37	3081.23	1282.68	465.562	851.727	2243.99	1812.25	1375.58	714.836	3448.8	1644.21	1520.8	2728.69	27496.7	12788.1	8580	15736.5	4999.78	7813.78	1506.92	5494.41	1359.54	3430.83	478.795
370	9AJ	75312.9	35446.6	59881.9	61278.3	46672.1	91391.5	38468.9	52196.7	58718.9	11696.9	113244	60915	75595.3	167480	66290.8	42757.8	7770.18	42056.2	54917.5	38829.6	52731.8	39766.6	9422.75	56524.6	48047.8	105365	7700.17	65425.7	76691.1	69965.2	80808.8	96252.7	6966.27	68023.7	61162.1	81582.1	95150.5	506557	742087	845640	517656	643767	158049	146454	680828	169479	205782	23905.5
371	9AM	10570.3	16290.1	17928.5	22363.7	12961.2	20024.6	9426.07	16715.3	27701.5	4866.71	26170.5	18129.2	19019.2	50634.9	18112.4	10559.2	7495.49	18725.5	23324.9	21990.1	16726.4	9430.07	3844.01	17267.1	16871.7	27610.8	2470.59	20109.8	21957.8	27036.2	20681.1	23510.7	9675.35	30010.8	23868.6	35408.1	40747.2	65949.7	52192.7	69852.8	46750	51328	40992.1	46972	100428	35291.6	48429.6	7171.72
372	9AN	3442.47	2774.61	5597.18	6117.44	6644.1	7988.49	4010.28	6336.47	10358.8	2048.32	12030.8	7285.54	8528.85	18218	6503.72	4028.51	2631.75	6226.62	6656.65	5008.59	4906.31	3791.73	2112.92	8542.32	4342.55	10821.5	1371.82	9324.49	8900.61	6561.12	7778.38	8986.2	2465.11	10208.7	10207.1	18410.9	23501.9	90045.8	46703.4	55569.4	40293.5	54911.1	31346.4	10767.7	28251.8	9532.02	12837.3	2057.88
373	9AQ	25871.9	49294	63570.2	67455.7	77258.3	86889.2	28439.9	49580.9	84829	15176.1	109421	68788.1	118802	143074	79152.7	45151	12875.6	51162.8	70778.4	63687.5	61640.5	37184.5	12731.8	30318.5	37299.1	78792.6	5626.17	70511.8	66613.2	79047.5	68184.2	68532.2	21760.5	80392.8	47555	67349	96228.5	315514	341271	419109	279469	348406	202664	161316	577378	158167	205436	21683.4
374	9AR	16307.3	12656.1	15908	16291.4	21548.9	25733.1	8982.18	16023.1	18902.1	1049.36	30453	15148.4	42034.3	34549.9	15452.2	14163.3	4439.65	17417.1	18064	12740.6	21895.5	11915.2	3371.16	10616.2	12515.1	28979.1	2652.28	20154.8	35174.7	22449.1	18737.7	13311.3	16092.5	19393.8	35969.1	38849.6	61544.8	45412.1	32045.7	52352.7	49404.9	43381.8	26462.5	17400.1	30972	9380.17	19308.4	5930.41
375	9AU	35422.3	56293.6	79175.8	71293.7	165900	163896	59224.3	71805.1	119201	19967.2	191446	71344.8	240084	539661	94688.6	74041.8	15094.3	68345.5	96586.4	55122.4	105401	86144.2	14314.9	77481.2	76196.7	123851	9138.31	210943	162350	121035	121713	182113	21316.1	110145	120196	191249	140462	833508	906634	1.22012e+06	890524	667275	451043	559736	1.35533e+06	290100	637916	19521.1
376	9AV	9898.73	34271.8	50005.5	34828.4	46105.7	43354.3	21484.9	25666.2	66081.4	13350.2	51337	30582.1	115008	199760	49473.1	18642.8	8361.74	49957.3	43173.6	43603.3	55049.7	35428.2	10525.3	24572.2	32095.1	42402.5	3624.98	65499.7	54723	87738.3	39819.6	68677.9	27382.2	177393	65228.1	72578.1	76373.9	158914	171993	199044	182465	178186	50051.6	59252.9	65513	21911.3	41343	18268.2
377	10B	9052.18	18937.3	10064.9	18930.9	16334.6	12948.6	7352.54	27335.7	25723.3	4679.98	33080.5	15098.8	28392.9	35109.2	22690.5	11631.7	5349.41	21114.3	27840	20675.9	11366.2	9475.6	3330.98	24160.8	14012.7	20655.6	2424.09	20243.1	22753.5	37954.8	17976.4	24296.7	9463.71	146319	41852.3	132069	185076	104371	90896.8	96064	74876.8	116747	45161	36933	38987.3	25808.6	23145.1	7226.5
378	10C	16161.8	69593.6	66296.4	67041.1	35973.3	48975.9	49132.2	48147.6	78257.4	8456.04	134395	86702.5	136240	222951	83969.9	91886.4	10091	44339.7	54433.3	46429.5	52344.9	52126.9	11986.2	37395.5	95155.8	125812	12492.1	67176.5	54816.8	113033	137823	106605	4623.23	44032.2	21951.4	63171.1	108466	654435	567740	575732	201061	378630	217530	199719	368533	458229	420768	9808.24
379	10D	10400	24299.3	35736.8	34117.9	15604.8	19963.3	21357.4	21757.2	33485.4	3089.85	53732.4	56247.1	34175.6	53862.9	27804.9	27523.3	4929.42	21283.1	32253.9	30994.6	37589.6	30164.5	5104.05	13140.8	19175.3	50603.9	4453.62	16163.3	19173.2	36553.2	28265.2	32527.7	1913.63	13950	10514.8	24070.8	40861.3	95139.1	151589	105848	55335.4	101917	47196.3	29746.8	44717.7	54230.3	77438	2224.84
380	10E	1822.56	3917.55	10524.7	9202.44	4080.95	4798.43	4788.36	6056.19	6724.08	253.884	9279.38	5259.98	13186.3	12973.6	7607.21	6083.79	1699.31	10595	8221.89	8137.24	5995.35	6352.33	1760.75	7227.58	5554.43	19480.8	2245.18	8668.04	6888.15	13899.2	14236.8	11405.4	1169.68	3521.07	5828.4	2644.15	3517.76	100417	77880.1	92602.1	36056.7	74485.9	80259.1	18484.9	29393.9	44204	50497	3218.98
381	10F	7524.71	6695.41	4377.47	5886.94	6130.7	5821.35	5447.99	8625.16	27534.6	4718.27	26927.4	8302.13	8352.23	14883.1	3046.76	1023.95	3643.8	5493.96	11898	9924.36	6258.26	3607.57	2303	11541.2	16150.8	10865.5	1658.74	17197.3	13086.6	14589.5	5703.4	7474.83	2533.97	45125.9	18571.6	42884.2	51489.4	82486.9	35932.6	28778.1	13341.9	20205.5	44120.3	7086.46	16058.6	16064.2	14863.8	11513.9
382	10G	12872.6	30944.7	22095.9	34564	31730.8	27847.7	12559.9	25751	41544.3	8103.84	62866.6	25341.8	38073.1	99972.8	27826.2	12666.6	4330.77	27351.7	29101.9	49392.5	26855.4	14076.3	4856.13	15543.1	27299.1	32004.6	2803.33	23248.7	21517.4	35930.6	17380.3	29955.1	4211.97	66091.5	14206	30847.9	32858.6	61517.1	43553.9	41205.1	23293.8	41816	56217.5	30001.1	46976.6	24904.2	24722.2	10563.7
383	10H	5412.24	2662.14	2273.22	3337.84	3859.33	4637.42	7326.7	3351.5	6588.54	892.065	8158.55	4383.49	9041.89	8789.18	5245.82	3592.54	1026.68	1259.31	2448.11	1151.27	2230.66	1546.77	549.534	9475.07	4783.63	4154.19	2308.43	1564.77	2751.74	15261	8795.95	6700.38	2564.69	2680.75	2644.54	4136.41	9506.41	23786.8	24753.7	22702.3	21201.7	43874.4	18000.3	11618.3	33036.4	37165.9	25610	2394.36
384	10I	1400.95	1049.38	1739.93	1650.05	831.178	314.536	246.757	2084.15	1728.62	1172.73	0	784.57	699.766	733.299	149.024	435.133	472.984	1158.11	1190.95	335.718	495.136	865.11	264.218	1380.51	2218.52	1996.09	1374.04	365.796	2342.07	0	830.535	1872.88	592.705	477.382	226.871	1224.46	1122.14	9432	7238.74	8556.31	1507.17	2437.24	7045.74	1145.55	1153.33	904.369	220.212	652.02
385	10J	829.777	1187.47	875.532	2667.54	0	1883.8	1063.96	503.29	932.792	708.347	844.191	783.654	793.662	844.547	903.496	1072.93	649.812	0	212.024	972.371	265.927	0	561.419	3059.94	2050.57	2750.33	380.34	1567.77	1298.02	847.739	1001.67	858.11	875.422	1054.26	1746.21	757.831	2195.98	17402.4	1819.92	2755.26	1337.84	2707.97	2329.72	1560.86	1030.54	1331.51	615.46	1499.14
386	10K	9939.41	3242.88	2772.15	3069.18	2580.18	3329.93	2129.25	5496.98	3259.69	1554.71	5817.74	3520.34	4071.49	7887.69	3817.99	4100.16	784.315	2795.29	3269.34	2840.51	1945.24	533.109	848.905	5280.62	5548.85	5231.8	1509.32	5249.03	6890.12	7313.22	5505.34	9370.38	1491.4	2845.45	2657.37	4448.15	7352.3	47770.6	25962	29628.2	14323.9	23943.9	23016.5	10520	22529.5	18498.2	20966.5	1013.18
387	10L	3522.38	3635.42	2263.76	3219.24	3963.43	3327.21	3241.56	10770.8	12944.9	4243.11	21912.8	11673.4	17614.1	28194.7	12495.7	11647.8	1683.44	2713.3	2956.72	2995.86	1701.56	1879.61	1125.86	4327.86	2761.6	5051.93	1386.51	4880.08	3897.52	3039.78	4650.84	5400.69	143.492	3381.66	3544.74	3927.07	11186.1	22037.4	22854.9	29063.9	12534.7	17107.9	6973.2	8723.42	17672.6	9987.02	15423.3	1290.3
388	10M	4253.08	4259.09	2411.72	1122.76	1387.04	451.587	21.45	8656.98	1919.47	217.536	3439.33	1007.39	1827.6	1123.74	171.979	2339.27	1283.84	181.736	362.632	1126.43	927.777	1118.89	289.769	1578.33	1892.08	2022.11	286.052	1816.64	1896.55	641.88	781.646	545.055	1600.78	1490.2	1444.76	641.709	11093.3	15180.3	1613.56	1002.73	1576.65	2000.69	841.518	566.606	1772.73	174.963	0	1036.95
389	10N	3300.87	12030.4	5055.7	4407.26	4964.7	5342	3813.71	8099.3	6205.67	1412.21	9673.31	4274.77	7359.3	17676	7311.73	5703.41	960.055	1254.4	3538.56	2311.13	710.187	0	856.487	15079.5	16986	6082.16	484.458	7057.16	5867.15	10510.4	1051.75	3791.05	6667.37	33714.3	4388.23	4591.62	11401.8	46474.9	12979	14155.1	7405.23	9001.28	8221.13	1534.45	3281.39	2586.36	1147.07	6220.81
390	10O	3244.45	672.692	1906.33	2126.82	1917.8	1667.16	912.401	2929.06	2340.2	1068.74	4884.52	1460.93	8735.03	3861.55	2062.5	2659.23	865.987	686.529	1702.74	1490.28	1189.81	1305.06	896.919	830.988	2924.84	2692.86	728.961	4816.82	3376.97	1610.08	637.601	1244.38	977.332	1147.52	569.394	1042.86	2219.19	36950	34037	29718.2	19584.3	34527.3	35147	26918.3	64876.7	35722.3	46676.1	1232.62
391	10P	5825.46	5469.5	4654.68	3645.73	2743.64	1946.44	1011.19	3281.93	4030.53	877.641	2712.82	694.993	1326.04	5660.28	1591.21	1075.77	0	0	677.741	173.712	197.617	446.813	912.129	470.026	2563.26	2631.24	1327.07	1054.44	1620.49	1186.82	1956.9	1867.06	1192.27	134.047	90.751	545.74	62.985	26161.5	10087.3	18576.7	6788.51	3890.64	10530.1	2392.75	1268.51	4046.92	4808.47	625.063
392	10Q	134.785	327.507	915.776	181.273	2001.74	491.933	604.281	1510.86	1215.03	158.895	352.931	1108.24	469.357	274.121	238.811	399.411	0	723.384	0	94.9	249.326	524.242	981.945	1208.71	1481.86	476.103	1828.22	787.576	591.779	0	84.718	0	1151.32	619.731	393.755	456.044	664.996	8886.31	713.424	1463.28	996.937	308.439	2513.38	1147.17	0	0	1154.53	0
393	10R	17446.9	26510.1	33538.4	34468.4	29742.5	39218.6	27011.2	18101.4	19651.7	3116.6	46332.7	23911.2	48304.9	59360.1	23911.3	27861	4113.76	17375.9	26446.5	19573.9	21833.2	18393.4	5407.87	20590.6	26857.4	42753.2	4504.18	42233.3	44214.6	61045.4	54599.8	53863	1187.15	6778.6	4342.2	6680.88	9883.61	654706	578058	640386	375993	532984	236767	287754	837264	315315	423030	3797.44
394	10S	19616.6	26665.3	15270.6	15223.3	23463.9	27181.8	12268.9	24472.2	28208.3	6503.09	21485.2	22757.9	46032.8	58272.5	28016.4	14149.3	3538.51	12922.6	9917.23	13293.3	10060.9	3694.36	3262.61	7816.06	35765.8	43419.7	4103.92	8002.15	10193.5	16435	10957.8	14461.6	42042.9	22537	18294.6	20054.8	32028.3	60065.7	36944.2	34164.6	19530.3	29481.5	54771.6	28555.5	38897.7	15614.4	10526.3	15589.1
395	10T	12957.2	3895.91	3671.86	3945.5	4874.91	7467.36	10175.7	7935.4	2472.57	1492.85	6452.48	3415.83	6691.39	12392.3	4169.64	4305.36	659.4	2098.18	5318.14	3389.94	3590.01	1882.29	1097.61	4774.86	5566.62	5440.29	1409.08	3900.96	3058.61	4341.71	5139.41	5607.43	1887.8	3191.59	2152.45	2278.66	3336.69	50358.6	15305.4	15236.4	10812.6	25703.7	12425.9	5038.39	9137.35	6040.04	7230.23	1146.57
396	10U	16737.7	15106	8451.71	15141.3	12704.9	4911.95	3764.09	21933.4	25291.8	3391.3	9805.35	7918.1	13862.6	15393.5	4368.56	5038.59	1118.57	9264.66	6406.06	2796.15	4047.63	2810.82	2466.19	4006.39	12198.1	10696.1	2022.53	2996.08	8153.15	8041.51	8882.67	6649.15	10595.9	8523.17	4183.77	22712.9	23003.6	93546.4	16388.9	16843.9	6786.46	9883.4	13941.5	8947.25	1939.8	3608.87	1754.91	12299.8
397	10V	4435.47	2385.41	1126.66	1494.64	1251.86	1299.1	793.28	4827.3	894.395	320.484	2340.46	1399.38	2869.5	1490.86	2210.92	2559.48	1372.65	1353.6	939.71	1772.66	1354.38	800.4	1086.81	2649	5515.57	1773.57	890.095	1679.14	1816.91	2530.91	3137.74	1668.57	1148.5	463.648	413.273	1728.87	3649.52	68842.1	25870.9	29988.9	13523	22569.8	5267.41	4497.8	6578.35	4719.5	3696.52	1102.38
398	10W	5968.99	12356.2	5541.41	1615.27	312.638	948.033	6091.92	4902.28	1823.31	682.207	2381.61	145.207	2248.94	2694.31	1039.76	1129.15	472.8	2656.65	2084.55	229.229	832.184	1648.05	243.299	887.036	4011.93	1451.81	812.962	2078.7	3154.49	2568.41	2474.92	1459.7	6373.64	8734.48	1269.29	10620.3	4255.88	1704.07	6539.78	23710.2	1756.12	1984.48	741.44	954.644	0	344.238	0	1051.68
399	10X	16928.5	13595.7	4869.8	7623.91	9189.44	9645.25	9507.71	6878.21	20080.2	1820.28	11648	4951.88	9092.08	9238.97	6661.5	6477.34	2900.11	3748.64	11150.6	7807.66	11690.8	1605.14	1310.52	9027.95	12475.4	6888.83	1034.12	4709.71	5537.67	7177.96	6352.59	5182.56	4648.13	2197.45	1443.15	3000.16	5587.41	42879.7	39205.9	37188.6	27829.8	29783.2	26151.1	3882.8	2090.76	2554.18	5996.28	3977.94
400	10Y	10431.4	23802.5	13422	14658.8	3949.72	5593.08	3566.84	20657.5	34551.7	4250.79	13589.7	7553.33	10147.1	10898.6	4812.53	4076.12	1213.42	9610.64	9748.74	6219.67	6999.03	3222.97	2502.09	5318.82	11200.6	5313.12	888.051	6336.38	8613.94	16004	6043.65	11236.6	5740.81	21155.4	8542.49	15680.2	7398.84	79107.5	12477.4	11096.1	14182.9	11849.6	13767.8	4167.5	4220.33	3454.77	4092.2	6781.3
401	10Z	3545.56	2606.3	1052.42	2057.35	728.071	1530.08	1591.7	3459.9	953.416	928.164	6689.08	764.45	1128.94	2025.53	1577.37	1568.67	2162.34	843.417	1293.85	505.627	404.608	542.806	741.029	3839.08	1579.55	665.207	885.818	705.463	1221.31	1218.45	1892.07	1969.12	1432.53	1492.84	1546.26	2172.21	3286.49	58887.5	6284.2	7486.29	3385.8	3509.63	6853.52	1446.17	8502.33	875.374	1161.26	1666.03
402	10AA	20038.2	37417.7	30322.3	41387.5	24296.2	32729.1	17603.7	34040	59509.2	10754.1	65829.3	33238.9	59376.6	116380	42365.4	22003.4	6136.09	46604.2	46893.4	52841.9	37384.3	15945.3	7504.1	19455.5	27479.7	54894.6	4362.78	27343.7	31117.5	50129.5	41960.1	42543.8	21358.2	78568	34035.5	56340.5	63722.8	99794	103122	84531.7	88751	102724	41621.9	42880.6	67429	29775.8	33414.2	16684.5
403	10AB	1618.93	1073.77	1504.03	1314.91	1056.35	1351.11	864.362	1299.79	1089.53	19.569	941.915	750.123	1074.37	2862.16	721.572	1287.53	415.012	310.043	456.776	1008.74	2042.09	657.851	722.678	2078.94	3301.97	3017.28	811.97	3227.69	1742.89	778.458	2161.99	1869.11	1032.88	1874.34	2466.39	1626.96	2883.24	10803.8	4407.68	4755.73	5227.08	4804.44	2766.42	2061.82	3674.3	722.247	2252.95	1043.91
404	10AC	1281.5	3280.34	3277.56	3378.55	1739.86	1412.55	1424.11	4358.34	2639.4	1444.98	5968.54	2230.96	3084.44	4263.69	1947.97	948.209	1031.96	2024.09	1976.47	1997.51	1755.85	1208.63	548.242	1554.5	3118.09	1627.55	1096.5	1207.32	1240.46	670.532	2319.61	7044.09	4161.66	2929.29	1388.12	1366.23	3056.52	21950.2	6113.47	4205.8	3650.28	3020.62	8364.39	767.348	2395.77	1228.59	1274.67	3353.13
405	10AD	1977.77	1446.03	1546.84	995.988	545.723	0	809.427	2101.73	6817.24	452.153	6400.58	1231.69	3280.7	6817.81	2143.08	1675.6	548.804	2547.73	810.645	212.789	508.102	1575	645.166	2516.04	970.604	0	0	2785.53	1617.47	2502.47	1277.68	1124.02	1241.32	991.512	2024.69	2781.69	3792.85	88067.9	31751.8	53910.6	21241.2	34901.9	8486.09	4704.11	8208.09	2474.64	3009.77	977.88
406	10AE	24796.3	30785.9	13209.1	20235	10781	20157.8	16856.6	47907.2	38614.5	8981.73	38160.6	26103.5	65741.4	66054.1	30600.9	18874.4	7526.71	21878.6	16569.7	17176.9	23603.8	11652.7	6508.87	22403.9	33794.3	72158.3	7072.7	28173.7	33850.6	37274.9	34105.2	33743.1	20936	80322	38433.4	31203.3	53721.9	121606	120405	81164.6	80813.1	102169	78616.9	83894.9	84551.3	36930.8	43379.8	14411.8
407	10AF	30123.8	45093.9	40262.6	31695.3	23897	44507.1	23815	34194.6	34228.5	3567.08	83042.7	36932.2	70203.5	93530.1	30250.1	27277.4	5156.22	29239	32311.1	27698.2	33751.7	22261.3	6999.33	28051.6	30785.8	59248.3	5321.14	48319	46254.1	46596.5	54113.6	55717.5	10894.5	20718.7	20504.6	24820.4	49097.6	680158	1.04752e+06	998535	457394	778143	75274.2	68216.5	169674	60703.9	72361.7	8147.15
408	10AG	13741.4	18791.7	30428.8	26856.3	23740.2	39532.8	23238.4	17334	21974.5	3328.39	40096.4	19092.4	31560.3	57372.5	25646.7	20840.3	2750.86	17675.8	26926	20329.8	28232.2	18384.1	4802.21	18436	19268.7	42291.8	4994.94	33877.9	30974.8	30184.1	38211.5	42295.8	1208.81	14438	17359.8	27515.6	27924.6	354166	487200	486870	282859	429356	43142.4	41870.4	119806	38517.9	51689.7	4397.56
409	10AH	3867.13	8150.11	6265.89	2590.01	26.503	1802.89	1744.71	6152.29	11250.4	2182.13	12882.2	7039.92	6751.22	10365	5369.97	3555.71	1200.5	2489.6	2902.98	5258.5	2249.11	1509.67	1520.23	4640.92	4905.4	6627.7	1470.09	2202	3414.09	4642.23	19486.5	11160.1	2041.92	19515.4	8689.28	10650.2	13852.6	24077.8	9473.1	8507.42	5366.05	18407.5	5649.26	2094.35	3042	3589.85	2838.28	4536.67
410	10AI	23883.4	36128.6	47283.1	42501.7	29728.2	61296.1	37616.8	33916.4	41527.9	8391.98	60217.9	38770.5	46009.8	102738	35431.1	33600.8	8666.04	27241.6	47759.8	39310.4	44543.5	32455.1	8662.73	25419.3	32851.2	77420.9	7374.11	59266.2	60132.8	60264.5	66759.3	70832.7	5901.25	41535	48746.5	65399.1	80619.8	337583	458354	508243	278937	359981	224277	197087	824225	230694	249954	9175.57
411	10AJ	9480.26	39495.6	30721.7	29330.7	12898.6	15849.9	14369.2	17340	39038.5	6754.98	36337.2	18066.2	23900.9	75378.3	17067.2	10876.2	4921.43	18509.4	23630.4	26565.4	18685.1	8228.4	4821.56	7528.02	18580.7	28387.7	2762.7	18037.7	20148.3	41756.5	15823.1	25838.3	11418.4	25660.5	13068.8	19261.9	21636.5	106986	118376	107138	106570	144237	15677.2	12742.8	25356.6	10059	8549.71	8058.09
412	10AK	21393.3	22022.6	22676	25600.8	17246.7	39200.6	16510.2	16346.2	27216.2	4398.72	54024.4	21499.3	46940.1	67049.8	24019.7	19979.3	2811.9	16084.3	22047.4	19251.8	21865.7	18246	4842.78	11269.8	15809.1	31831.1	3245.66	28281.1	25356.2	23462.7	29543.8	34984.6	2499.77	15534.9	21836.1	32315.7	36086.1	185659	203924	282165	186579	218172	88397.9	76406.4	280410	73062.6	89871	9344.91
413	10AL	14950.7	17484.2	22567	24293.7	20487.6	29466.8	17366.2	21506	24100	4525.78	38076.9	21292.1	31522.4	59415.4	18921.8	16441.2	3696.07	12916.4	21295.2	15137.7	20722	14625.8	3918.01	16617.2	14840.9	39960.3	4845.1	32381.4	32782.5	29832.6	34756.6	38895.8	2759	14661.5	21092.1	20236.4	29079.2	316551	426370	507809	298013	371132	85427.6	68596.9	297381	84951.2	109691	3564.18
414	10AM	4207.11	1780.33	2049.48	1153.78	1237.85	3373.44	1564.47	4476.48	3639.83	1140.42	3418.03	2261.72	3218.71	2771.96	2279.75	2590.86	317.495	2578.86	921.033	698.084	653.979	469.133	1357.63	2863.01	6496.88	2635.65	116.012	3199.52	2044.74	1637.91	1745.88	1849.9	1037.65	5079.01	2482.02	5332.62	4055.64	15740.3	6321.99	15129.3	2288.87	1697.1	8282	4391.19	2721.62	1643.41	942.648	2851.54
415	10AN	8353.05	6361.38	8150.15	9255.3	6510.6	13025.3	6252.29	12049.8	23683.3	2768.47	28345.1	12395.5	21013.4	35882.5	15910.5	11084.1	3503.53	12275.7	15626.8	12481.4	16024.9	9665.12	3072.68	9928.29	13196.8	18335.8	2923.48	16028.8	16633.5	22810	18629.8	22878.3	2077.05	9949.22	9021.43	14936.8	19235.1	231482	230037	274209	152465	183754	22452.5	18101	62455.1	24028.4	26600.2	4155.16
416	10AO	16421.9	14565.6	20107.7	17938.3	6458.02	7813.39	3526.47	34493.9	46370.3	6862.1	24839.6	12261.6	16235.2	21160	9858.46	8494.42	4544.71	17544.1	16523.4	14834.6	12988	10943.3	3426.02	11786	67423.3	12624	2494.81	12063.9	8533.59	13343.7	6735.18	9610.18	14110.3	18287.8	22325.9	31048.4	51708	153683	216654	115837	124281	90199.3	193671	143927	101239	44492.9	39106.4	22316.9
417	10AP	8449.07	27232.8	10363	14149.5	8650.29	7298.11	6109.16	11411.6	7502.33	1488.61	20487	7647.71	20568.5	33685.7	6589.26	7434.45	3468.63	15290.3	4778.13	5850.89	20629.9	6881.59	2211.29	12394.5	7906.62	4759.11	2067.17	12717.5	16028	7437.27	7615.93	6320.51	8402.4	17203.9	42165.4	64255	111342	33905.7	37475.2	61361.1	55490.3	68808.3	18518.7	7560	7250.4	3993.8	5190.47	7444.45
418	10AQ	35091.5	54329	71093.3	58524.4	75190.4	79615.9	37502.4	41685.2	44489.7	7839.77	78701.5	45368.3	98742.6	116851	54133.1	45958.1	10062.8	43207.3	52525.4	36151.5	53991.1	30805.6	11680.7	25082.8	38470.6	88135.6	6547.1	103469	112874	79147.9	76763.1	65686.5	15508.7	41286.6	77670.2	75024	102772	363344	528043	447427	336074	322072	79035	55840.9	181339	44349.7	58956.5	19006.4
419	10AR	22703.7	27074.2	35202.8	35476.4	42644.6	48764.1	21935.6	29362	47763.9	7791.69	53710.5	30007.9	74853.7	59107.3	42099.2	22842.4	8190.78	25961.9	33583.9	23926.6	36687.8	23217.9	6575.42	17762.4	22179.8	46570.8	4235.58	48541.3	50992.8	48702.4	35728.8	32426.9	5782.31	14988.7	21196.1	26009.5	36203.6	332379	377484	391338	220605	254168	82492.1	55421.5	197532	45711.8	69578.4	10630.9
420	10AS	4355.67	3991.86	2437.49	4220.56	2869.29	3893	4034.55	9883.81	4606.68	330.508	2009.84	1221.1	2793.1	4901.31	2671.9	2230.82	1932.17	3522.92	2548.74	2298.12	4603.69	1869.28	665.057	6844.03	4309.76	6072.87	308.292	3420.15	3227.77	6400.24	3898.74	4274.52	1341.94	11615	6410.76	9919	17193.1	48106.6	24093.5	18097.7	15401.2	28127.8	19741.6	8437.06	13476.2	3561.75	5915.62	2225.1
421	10AT	8522	14690.5	19933.2	17296.6	20041.1	23339.2	9209.82	19136.5	26473.8	3069.27	33825.3	18054	40500.3	54219.1	17497.2	15124.3	5056.38	13633.1	21107.8	13996.1	20225.1	15423.6	3581.88	20223.6	24474.8	37242.7	4405.62	42346.7	37188.7	31509.7	30274.5	33968	17103.5	63751.2	50015	51219.6	63541.9	599541	712246	797240	545534	490786	34806.8	39893.1	74762.2	24173.6	37463.1	9805.54
422	10AU	1951	2726.74	1351.95	1615.85	917.518	1142.16	625.084	2510.81	2135.75	324.675	8797.43	2344.69	12202.1	4611.71	1208.8	1816.21	585.476	6852.06	3973.02	1020.71	2387.02	274.954	960.907	862.881	3501.4	1752.07	617.078	9179.46	9860.36	3284.36	6936.56	4840.7	1822.96	3360.38	13735.7	26268.1	24909.9	12129.5	13090	41022.4	28034.3	34370	7715.23	5978.6	9675.19	5949.74	3289.59	2988.84
423	10AV	41881.9	65884.5	93014.7	87846.6	103242	110608	53528.3	65390.2	119218	17179.3	164564	63552.6	210925	332682	81582.2	50270.3	17714.4	85279.7	118438	63934.4	121271	109425	16797.5	64428.4	63502.4	87071.2	6650.74	104640	90063.6	100032	69204.9	111782	14800.9	107142	80097.4	108164	104137	237521	333383	372755	271919	173291	94873.7	105129	199034	73797.7	106551	16819.2
424	11A	4588.3	6999.55	8697.24	10299.6	6955.09	10911.7	11237.7	6405.8	13650	2379.24	21731.8	10033.5	13869.6	20599.3	17801	14634.5	88.33	10588.4	5438.59	6604.91	6091.08	6596.97	2066.5	7183.69	6887.27	18351	7130.23	20209.7	25378.2	25535.6	29659.6	26560	2629.36	24364.7	9929.6	17752.2	44350.5	23362.1	29114.6	40198.9	26048.7	36037.4	27309.8	32483.4	24869.5	36513.9	24957.6	8032.8
425	11B	1151.52	750.13	1646.39	1595.25	756.227	1906.47	1856.45	1196.06	0	1400.22	697.511	144.96	191.841	566.949	424.201	637.829	1085.21	499.801	0	345.558	32.206	606.229	211.438	511.62	1617.2	3211.98	754.998	2331.85	1693.79	247.01	3054.53	2100.03	346.032	3714.63	1501.75	2070.97	4303.92	7542.49	7698.53	12389.1	6323.9	10160.7	2235.52	2871.31	2846.24	2394.69	2505.39	936.644
426	11C	2343.73	7460.17	8879.97	6788.9	9090.08	14118.8	3476.13	3701.09	8721.1	1909.86	9226.15	6944.58	8297.87	17705.9	5721.27	6803.62	2772.43	5551.16	4075.36	5212.56	3682.42	2269.1	1747.4	14987.5	30974.2	37207.9	6378.15	32519.1	26961.4	39493.2	59179.2	37573	2306.75	14620.6	6936.61	14710.2	19468.6	191156	162122	198914	94196.2	152510	114030	61550.9	156605	157925	152147	7678.89
427	11D	9388.25	9774.51	10776.8	11445	11279.4	12048	8767.91	6924.9	10208.8	2425.77	15512.9	11378.1	10496.4	16761.2	10917.1	6982.33	2076.89	8267.52	6451.53	9519.13	7564.73	6917.52	1820.4	10509.8	13116.3	18430	1540.06	15638.8	18447.7	27906.5	19584.3	19538.3	3488.36	16484.9	12548.8	22669.9	32008.6	69305.4	92534.9	93077.8	50376.7	79493	58521.6	46423.8	60047.2	53202.6	69993.1	4843.59
428	11E	1473.98	3425.68	14132.9	3388.07	3423.17	2825.68	2870.97	5416.87	1869.07	721.075	6103.15	2225.32	3884.76	6013.75	4308.63	2745.98	530.159	4310.44	2067.64	2144.96	3211.64	918.397	1064.69	8898.05	3937.73	7891.81	1251.35	6606.63	7454.29	16059.5	13009.3	11749.9	1188.94	3859.69	2908.59	3980.4	17645.1	31985	21088.2	35277.5	20236.5	34302	8591.55	12747.4	6579.48	9874.67	13258.8	1759.28
429	11F	39899.7	70258.5	106593	98738.7	71398.8	86282.2	54587.2	49226.4	63311.4	11068.2	122236	52281.5	85764.4	142220	66145.8	52132.8	10957.7	70705.3	61634.5	56345.7	53761.9	42604.8	11979.5	26136.7	27528.3	48903.9	4798.83	40429.1	29281.8	50514.3	40478.9	44490	9332.19	60700.9	29189.3	80251.4	123787	157349	158771	198037	83308.1	146827	138762	84321.7	139706	110006	105752	4888.09
430	11G	55359.5	106345	92264.6	110726	77122	78614.5	20777.3	88222.8	96070.2	14998.9	208617	96698.3	151354	313743	131027	113188	15929.2	100636	112482	113978	103091	85154.1	17773.5	15135.8	15321.4	19328.5	957.826	22613.2	19724.6	31366.3	24655.4	24679.1	5234.42	47786.9	21071.9	41735.1	53906.4	87281.7	117386	126839	72759.8	116553	60852.3	41592	70471.7	53786.9	47284.3	4180.73
431	11H	16168.9	88000.2	49119.7	142374	79178.6	58439.6	30037.2	49901.6	96515.1	22513.4	213116	70806.5	149223	288912	88744.8	51230.8	10960.3	108233	74031.5	94526.5	75650.6	35943.1	14512.5	29773.5	53359.2	76140.2	10122.6	81030.2	61099	140212	60798.4	66868.1	14704.5	111601	50127.1	159426	261193	154330	196842	244822	124949	245328	126912	117384	130695	111543	84300.2	29837.9
432	11I	28615.7	29472.2	29962.3	26100.9	31179	22515.1	19898.4	11370.6	12473	1222.78	33335	12653.4	16920.1	15147.4	14754.1	17473.6	2644.77	17569.8	11885	9429.55	8709.97	9055.92	1873.97	15669.5	29248	21984.4	2958.54	43818.4	39887.3	51616.3	38116.6	35042.6	3701.47	43673.7	42102.1	54888.6	95426.2	59698	90725.4	95901.8	106408	126356	45480.8	47200.3	30895.8	50670.2	29578.8	22371.1
433	11J	58283.9	51597.1	47429.6	30978	78281.7	72635.4	56007.3	72011.1	67833.1	31770.7	62799.7	44191.3	53226.1	80607.5	57014.4	36358.5	18899.6	41804	41770.7	49103.5	21378.1	24827.6	18392.4	41180.9	75093.7	50947	17908	71216.7	39182	64478	45877.3	46544	9739.54	92453.5	60803.1	56389.4	101594	97691.8	138264	134173	91197.1	118275	124384	128067	139216	130219	123396	64022.2
434	11K	33293.6	32713.5	27261	17448.7	52192.4	43193.4	29828.6	41536.5	47516.4	19234.8	39148.3	29145.5	30185.9	49041.6	23110.7	19204.8	14144.6	25219.4	31793.9	40858.2	15640.5	17238.3	11789.2	24645.9	41372.3	35110.8	12291.7	44641	27536.8	43762	40388.4	31900.2	7197.21	56746	34245	45381.5	70564.9	118816	143391	127486	87630.7	131675	63091.6	56533.7	113912	129212	121023	33891.2
435	11L	21258.6	45092.2	33398.3	41992.3	33526	42655.9	20914.8	57572.5	58388.7	9193.14	101961	56278.5	93129.7	142310	55383	48279	10386.5	36851	53314.6	48333.5	41692.8	35953.6	9341.12	17512.6	17385.1	24138.5	3499.63	23640.9	22778.1	33799.4	28435.6	24016.7	3992.16	22043.7	17071.1	34298.2	59072.1	86250.1	82608.2	85575.3	75063.2	129480	33804.9	32505.1	64125.8	48770.2	37910.3	7783.01
436	11M	2750.88	2968.53	3805.16	1224.28	613.571	2669.43	1390.77	1054.46	1076.84	1214.8	1601.73	498.66	1211.71	1937.12	660.488	65.369	123.682	2026.84	1884.26	698.407	1165.56	683.074	1084.1	1290.02	439.981	422.109	547.723	816.545	93.619	1169.12	303.308	311.153	496.079	0	1398.74	1080.11	1252.9	8488.6	1588.91	2187.08	1967.35	1069.69	2658.53	1127.52	4271.59	4145.27	3879.29	0
437	11N	42797.7	206843	66467.3	85071.2	69781.5	61490.4	52183.3	47458.9	72029	6031.36	192732	58510.7	184732	282033	120684	91776.4	9225.68	84404.4	50825.3	51643.6	78773.8	43050.3	11712.1	54875.3	74227.6	110420	10098.1	139817	127515	184442	94375	83120.4	50516.9	150395	109924	184481	422766	255997	221243	254793	235396	255695	104616	58187.4	40653.2	63550.3	44016.6	48990.8
438	11O	5739.96	3569.43	1864.27	3404.52	7276.18	12511.9	1632.83	6800.2	6374.66	1287.13	6833.95	4215.41	5842.14	8116.23	4440.09	3628.4	2375.45	1513.43	1249.48	1781.9	1831.63	1235.44	856.908	7190.35	9404.08	21643.9	3636.2	16268.9	17220.5	28509.2	33037.1	25833.6	1329.93	4250.42	2952.5	5505.85	9827.45	125863	137762	119132	79810.6	162165	29306.9	30321.3	112236	76894.3	64939.5	1102.19
439	11P	70095.9	159814	67596.1	160417	76773.3	86211.9	59527	81475.6	116456	30252.2	169789	73677	166581	207262	111937	90060.4	14087.7	50511.3	57965	51711.7	59543.3	34194.7	19550.3	48875.5	57936.7	100170	14483.5	83480.4	102987	134814	104377	65393.2	36089.4	104845	112199	106690	234005	206098	158999	162331	182692	179418	141967	102507	85749.3	91324.6	74457	37093.6
440	11Q	5431.35	2707.23	1104.47	4656.51	569.95	3010.45	1091.1	4408.07	6618.7	954.254	4033.64	1038.51	485.823	4131.06	961.723	1049.81	687.173	2173.21	784.511	1037.03	1907.71	1256.27	590.262	4520.74	1805.05	498.632	499.11	736.29	492.232	2297.05	776.744	1546.32	907.724	1766.26	1251.72	1073.77	1053.52	9368.89	4445.03	5343.33	3136.28	7639.88	4130.2	6208.09	7243.96	3846.3	4483.06	196.404
441	11R	19742.3	52471.8	22986.6	20591.1	29690.3	31085.9	9838.22	15330.5	45360.7	6773.43	36884.8	18086.1	37942.7	59784.4	24826	14794.9	3204.16	8118.75	19559.9	14233.5	15069.8	4636.88	3788.49	10110.3	32628.2	38431.6	3985.23	26234.5	28623.7	48187.3	34313	36314.4	6968.25	30240.2	8212.12	13990.8	27559.6	131769	155799	142557	148000	177952	103458	110841	285130	174718	99974.3	17565.3
442	11S	18079.1	19143.4	18197.7	18609.6	28173.7	34409.8	17897.7	20513.6	28649.7	5442.79	37560.8	22820.9	35549.9	39316	20936	28674.7	5818.82	17108.1	19038.2	16415.6	14855.9	13536.6	6232.41	14461	13475.8	14773.6	5319.94	25323.8	19672.2	18456	31778.2	19419.4	6456.05	29323.2	17842.2	21507	40895.1	184487	216749	209247	130429	169949	46401	32493.6	78282.3	57077.6	31556.5	9881.37
443	11T	49555.1	101687	21659.9	17107.4	11415.1	14662.3	21729	7337.81	5701.19	815.188	9811.06	5392.24	8944.89	11336.3	6451.52	5942.54	2686.3	7636.49	9804.56	8651.95	9335.9	6615.38	3209.62	1789.59	3840.07	6367.06	1718.02	5058.61	4546.98	11597.3	10619	6867.83	1292.86	5167.02	4867.17	7779.74	16635.5	50766.9	47888.8	56599.3	37412.1	53945.4	64711.8	62533.2	164363	43286.5	20494.7	1108.13
444	11U	5668.56	4434	2625.93	6064.21	1459.44	2276.96	1591.57	4618.51	3512.78	473.93	3528.35	2036.5	3457.86	3373.97	1639.82	1720.3	229.214	2382.37	2314.14	1632.95	1598.24	984.516	688.274	3620.26	4566.71	2982.64	0	2302.67	2069.36	2027.22	2220.47	2521.42	1121.92	1429.24	645.085	2183.34	2304.08	6623.83	4010.55	6884.15	2034.15	7362.99	9064.87	10569.5	21005.7	11060	12960.3	0
445	11V	40379.1	109063	38372	39864	30489.1	41161.8	29999.5	39913.4	64148.9	11985.3	33369.9	19447.7	47764.5	74096.9	39161.7	20340.6	5355.24	15084	11906.9	16927.8	18841.6	8177.8	4620.81	17695.5	54730	25582.1	4133.04	31766	49314.6	80576.9	55349.3	39805.5	10867.1	35258.2	31314.4	24807.9	45290.5	242857	75658.5	64147.9	94498.3	88015.3	34174.5	58089	25645.5	22241	16970.7	10467.9
446	11W	9205.59	14496.7	8569.79	13321.7	9642.01	10784.5	7517.66	13975.4	12654.4	4002.66	23229.6	12181.8	21718.1	39872.9	13424.4	18003.5	3322.53	11195.3	8342.08	8269.62	9314.34	6525.66	3185.71	9627.37	12576.4	14646.1	1143.46	9877.11	13202.2	15337.6	18657.3	8395.66	11058.1	11030.2	15849.8	11764.7	28567.5	150249	147095	142016	73488.1	123280	18010.5	18810.3	25915.5	18459.8	18837.9	3198.54
447	11X	58835	106076	78982.5	113638	81418.3	113852	78090.8	60150.8	76727.7	11497.5	115204	67570.9	126007	192005	89075.9	73290.1	12805.9	62984.8	75950.3	51597	62171.4	45181.5	15467.1	32199.6	38733.3	58200.4	6844.85	42522.8	58072.3	82964.7	72968.7	60162.1	25894.2	55535.2	55877.1	68897.7	137568	257769	295604	301896	242898	280061	94670	112231	176673	111711	98400.2	17796
448	11Y	6241.87	3471.4	3649.27	4366.29	5277.54	6264.37	3197.02	14070.2	26092.1	3231.11	17114.8	4937.82	6741.61	10050.6	4822.81	1329.52	487.748	7307.62	5750.35	3357.66	2185.56	1393.96	1202.72	4770.84	4843.31	9336.06	1200.16	2267.9	2836.54	2904.56	1121.05	1455.14	6289.02	2655.2	1793.54	3331.62	6724.05	18724.8	7174.47	3374.27	4309.89	8332.84	7755.25	4474.51	10047.8	4162.2	3578.41	3128.45
449	11Z	812.028	1914.33	2439.29	384.905	1815.91	1799.15	1259.86	1785.95	2409.65	319.13	2999.81	1459.44	1452.89	2908.91	1297.49	1172.11	139.162	1249.6	1203.54	1219.38	352.528	151.736	1361.1	1194.17	836.601	1650.34	744.859	988.999	1201.01	1948.12	2364.81	2238.15	1802.92	5854.91	5599.59	7564.66	11031.4	24819.4	25864.2	24358.1	15526.7	23098.8	8875.76	11339.6	22196.6	13742.9	13525.1	1197.92
450	11AA	2306.12	2099	2178.6	1639.92	556.042	1595.35	1608.69	1986.66	2188.25	779.304	2380.16	681.197	3825.48	9896.48	3574.62	1182.86	0	955.027	1730.3	978.639	780.649	1824.9	825.57	550.954	1429.02	1184.69	0	982.042	2139.38	2194.14	1308.49	3119.34	383.858	2618.8	1253.84	2078.45	2512.14	12322.2	14037.5	15502.1	9387.79	14929	6014.74	8003.8	16020.9	6187	8553.3	1045.24
451	11AC	19733.1	5150.55	5075.47	5879.91	8170.72	11528.2	4455.13	10849	23511.9	2353.76	14220.7	5386.49	13131.4	17441.8	7431.07	6832.73	3194.2	10347.9	7288.2	7685.49	7242.13	5016.8	3100.46	3954.89	10311.7	4307.49	1645.69	2741.48	5572.84	3985.74	6016.33	6869.55	3391.21	8294.39	5887.87	8073.22	10507.5	70527.3	86891.7	82487.9	60288.3	69097.2	8431.41	8782.55	11018.8	5106.18	7389.72	6697.27
452	11AD	51419.9	76710.6	91611.4	99952	44284.7	114241	65257.3	71653.2	85169	12670.7	157929	84026.7	109355	269248	103429	75502.8	14090.8	52126.7	71479.1	59355.3	64839.8	59105.2	15036.8	56904.8	53952.3	116195	9567.18	100100	78043.8	90625.5	103249	121352	13500	107072	117452	140305	154336	638460	712685	680075	305131	462713	172391	142089	367332	131285	121716	11576.1
453	11AE	4810.94	8478.69	7509	7999.23	4595.71	8251.66	3753.64	10174.2	10027.9	2611.89	13415.7	7569.55	13059.6	21549.2	11055.8	7689.52	2038.01	7644.44	9335.62	9963.69	12810.6	5029.64	1858.81	12329.8	11494.2	19752.9	2448.04	20011.7	15101.5	28657.2	24126.3	27235.2	3006.6	10703.2	11041.9	16077	29620.5	149097	158446	185725	102704	166288	72425.5	65204.1	166535	83868.7	79240.3	3453.45
454	11AF	603.812	1378.55	2700.48	1216.7	1483.29	1608.95	2183.35	1774.72	1383.29	1086.32	1372.99	1555.52	2347.78	2347.74	697.28	0	1498.95	1640.68	642.53	914.045	1060.2	185.693	1361.01	741.302	818.278	902.819	936.131	627.49	1241.44	3591.51	2692.91	1604.51	1164.81	2267.11	3103.03	2387.1	4346.79	4260.59	8117.79	9462.94	3953.16	8338.36	4766.06	4120.63	5879.92	4450.82	4676.04	813.768
455	11AI	2695.7	1665.94	347.051	816.015	0	947.293	1280.63	2788.06	1025.11	914.474	2503.17	621.972	2045.66	5551.5	541.233	3604.59	238.051	1489.58	930.263	643.785	310.322	627.345	263.339	707.267	628.399	0	449.758	3723.48	6678.23	4578.9	5091.84	1764.97	994.184	2823.91	2176.42	4268.65	10307.1	15685.7	30353.9	51366.2	31562.8	53595.2	7382.39	8027.78	5793.03	6404.92	1258.02	1880.03
456	11AJ	104519	122080	166590	156174	68738.3	158782	113890	126830	143412	19614.8	228555	126979	172397	350083	146019	110603	24961.6	67827.4	109120	100045	97056	76044.4	17553.9	54297.6	32750.9	72302.6	7188.17	56630.9	47806.1	81893.2	57168.2	76730.2	26205.8	89683.6	83748.4	75487.7	90993.6	139028	176050	204168	113241	150314	210249	64653.5	161676	93513.2	70115.1	13817.5
457	11AK	4996.55	4147.66	3452.2	2848.41	970.008	787.969	1329.6	8030.64	10997.9	503.267	11152.7	2816.85	4061.42	7254.07	3612.51	1117.49	726.892	1980.51	2947.68	4185.59	1732.32	1942.8	1591.84	1535.75	6307.6	7869.12	1187.85	3931.29	9426.62	9023.86	4377.54	3597.2	2090.46	4469.36	6589.78	5231.68	8913.71	11309.5	2832.73	6976.43	6280.96	7465.16	5992.63	5095.34	8135.91	2772.95	4351.97	3158.84
458	11AL	59511.8	62928.7	67924.3	70385.8	33034	50535.3	46506.6	53490.5	68217.5	17758.9	112793	56639.8	95634.7	221689	63117.2	54855.5	11501.5	42511.1	45763.3	40408.4	48494	33069.7	14783.9	21721.6	23729.5	77584.5	7454.23	59572.9	66385	79643.5	46284.1	51173.3	19312.3	37136.2	108375	64058	86500	137068	216711	168291	222820	199022	59460.3	79597.7	78433.1	67599	47036	18352.2
459	11AM	22670.2	25651.7	24997.6	32923.1	16320.1	26790.3	19083.2	25421.1	37623.9	5135.46	51050.6	27923.6	45379.8	97054.5	30759.8	27078.3	6046	29930.6	25380.4	21270.6	28762.7	17369.9	5420.67	11669.6	15456.1	30885.6	3494.49	24593.1	33883.8	39530.5	30416.2	26978.7	19145.6	30888.4	57902.6	51233.3	81579.2	170043	258051	226111	221856	221257	81640.6	73682.8	110493	69799.4	54761.6	12403.2
460	11AN	6117.19	21444	28059.2	23832.1	16819.1	23906.2	14596.4	26515.1	34247.7	3747.69	24765.4	15447.2	15321.1	28502.6	13162.5	5829.2	3791.67	33594	19735.3	14103.9	10475.5	6043.62	5098.96	34062.6	48431.5	123117	11350.8	69826	67448.2	133672	85732.8	112602	35714.5	149656	82593.4	130359	237342	298263	431883	399135	360518	406727	72224.5	85509.9	200246	159477	142941	50065.2
461	11AO	2436.14	3340.7	3033.11	3359.91	4537.06	5837.85	3656.09	3612.72	5920.46	1869.31	7544.83	2860.57	4830.92	7949.48	4140.81	2765.4	3619.26	7365.81	12187.4	10933	9865.73	8322.97	2674.57	4411.73	3979.92	7929.02	1847.82	8158.57	8857.01	9542.95	7817.55	10469.8	1556.03	4500	6546.2	8832.39	12830.5	306069	343008	440669	216220	286284	93209.4	92594.5	252199	68546.7	103845	3803.99
462	11AP	982.99	1725.04	920.671	1009	3171.89	1298.51	1200.36	1011.96	1333.11	892.551	2695.87	706.41	2472.16	4484.31	658.197	1813.69	731.824	1292.74	576.724	598.651	683.625	592.702	206.074	1822.45	1924.12	3247.57	941.561	2406.38	1969.97	1418.32	2926.48	3107.95	669.811	691.11	2335.99	2177.83	4457.32	10618.6	14393.8	17564.1	13748.4	20718.9	6522.78	5800.54	12060.6	10005.8	14843.9	1634.14
463	11AR	20051.6	17975.6	24626.2	24868.5	31147.2	31904.6	20342	58986.1	55735.6	10599.7	66929.7	39393	79533	99414.3	46522.4	31034.5	26548.4	35518.1	47123.3	39095.5	44544.8	29105.8	9301.31	14358.7	14285.8	32233.6	3688.4	28926.9	27063.6	29792.1	20163	22740	8705.11	36604.5	27139.6	32064.7	49756.6	137552	288577	300129	137664	122329	66000.6	64909.6	106006	55250.7	65947.7	8665.09
464	11AS	3416.57	4915.34	5804.56	6804.54	5300.49	6572.22	3699.54	3282.1	4708.03	955.313	4650.84	3307.21	8796.66	13488.9	7689.04	5633.53	362.314	1533.01	2068.69	1475.93	342.525	673.942	599.104	4070.25	4537.38	7353.1	1254.27	8230.45	10323.2	14181.2	11067.9	9923.21	1978.26	6022.15	16530.5	16686.6	20856.3	86588	95203	136318	82475.1	105374	26790.6	34938.9	80163.1	37903.1	56688.3	3106.5
465	11AT	4303.46	7407.25	9654.8	11075.9	14837.6	11339.8	7539.57	16705.2	19181	3155.82	27136.4	11019	21709.9	43565.7	13836.8	6498.98	5613.69	13450	20488.6	15185.6	20037.2	12724	2439.83	7551.87	11041.7	14056.5	1412.49	13835.3	10768.3	21116.5	17097.3	18177	3703.12	17850.7	15519.4	20173.6	27131.2	68538.3	81701.8	106415	74672.3	78575.9	75674.3	91998.1	121469	100915	104234	7073.96
466	11AV	19974	31693.5	64862.6	40008.6	81488.3	48952.6	43508.6	39044	61480.9	12372.1	67981.4	29125.1	108788	189250	49074.2	28934.7	14000	43801.9	58419	31241.7	56361.5	42891.9	10689.5	44448.1	34280	37153.6	5616.99	88187	67716	93718.9	62911.7	65458.4	38139.5	135262	177283	123194	149308	169231	240472	315900	301796	127241	134333	170966	143925	93231.7	133387	29032
467	12A	6493.97	12464.5	9746.14	12973.5	5735.27	4449.53	7788.42	11763.5	26418.2	2455.03	30302.9	12447.4	33644.5	51716.3	32642.9	28821.7	1988.98	17776.4	5834.3	7976.51	9834.77	6037.74	1918.19	4726.26	5844.35	26285.4	1774.1	20071	36811.7	61730.1	33013	21436.9	20610.8	63120.6	42610.7	53865.3	157109	79218.9	58151.9	107826	85718.5	107455	60512.1	72452.9	25629.5	47223	24575.5	11582.2
468	12B	27353.5	91523.4	43834.6	79328.4	90434.2	70058.5	34695.1	38274.9	115591	22736.4	124377	54827.3	113453	250436	89382.9	39007.5	6910.27	56633.7	43031.8	68595.2	50651.8	25194.6	11765.8	57541.7	88306.7	127353	18720.1	108611	114692	193110	100578	107367	21731.9	138523	60482	91235.5	124756	210970	255425	302741	228968	320771	251063	262958	274874	220351	159762	24322.5
469	12E	1091.76	2463.94	1325.59	1743.1	6628.97	2317.52	1445.69	1815.69	1881.38	1037.94	2585.39	2219.01	2928.8	3828.4	1695.6	2435.81	1088.2	3025.82	1930.79	782.284	1336	476.469	657.346	2820.62	740.843	2595.97	879.879	2587.43	691.313	1785.47	3359.16	1800.01	661.53	2785.62	1480.07	2734.3	4717.14	11218.1	11439.8	16188.5	5519.4	10099.7	5493.74	4139.65	5018.84	4341.86	5891.38	700.044
470	12F	1256.47	884.288	1669.04	1062.46	1797.52	861.425	857.108	1655.32	1357.25	1414.43	1907.48	1640.94	2062.24	2383.62	41.881	984.543	798.792	963.753	1924.45	1970.03	940.271	1412.11	926.971	2314.05	2807.88	2270.72	52.343	2810.96	2268.11	2103.53	4484	1894.15	1179.22	898.233	1156.34	1820.09	2666.69	25328	21230.9	28008.1	13654.7	22934.3	44359.5	29741	45120.1	37568.7	38222.8	638.636
471	12G	1874.49	4513.05	3146.86	4018.44	3224.37	4209.22	3199.59	3439.46	1032.65	1033.98	801.492	1983.45	3263.61	6739.07	2768.48	1914.68	0	2015.6	2864.21	1682.53	2719.48	1285.53	803.12	3631.22	2570	5061.92	1165.4	3872.99	6583.93	9007.31	6105.97	2916.41	2769.71	6911.48	6159.91	7545.25	12801	10548.2	13126.3	13109.6	9190.12	13855.8	34943.1	31994	28531.9	25695.3	17528.7	2936.24
472	12H	8039.4	12637.6	10409.3	12034.8	16317.4	14631.1	12190	15399.2	18527.7	4083.79	21003.5	11999.2	12807	20443.1	11629.1	9330.85	3999.81	9913.77	10210.3	11636.2	10362.4	7091.86	4661.02	16797	20914	20448.9	6272.21	28813	19551.4	28464.1	22994.8	19709.9	6294.47	31254.3	17991.7	28862.1	41934.8	97066.4	111651	124826	75179.7	95273.3	53346.6	63869.2	65536.3	50630.2	48124.7	4435.34
473	12I	2369.01	4848.13	73407.6	4617.87	3916.85	2937.09	2602.12	2934	1793.42	1304.8	6007.62	2592.6	3067.54	8297.16	3551.62	3886.79	1038.26	2622.87	1784.1	960.928	1087.04	627.337	513.231	3801.01	3753.37	5603.35	1766.95	7995.46	4146.42	7587.19	6552.58	6661.52	1739.29	7684.05	7795.59	15057.5	23593.3	26661.5	29765.1	35536.9	20803.9	43465.8	37621.5	38590.7	64464.8	53268.4	42846.2	781.62
474	12J	18299.9	39510.1	20403	28511	26757	20207.3	22923.6	24863.8	33162.7	7824.56	58055.2	25906.3	44388.1	60057.6	27864.4	21814.6	12634	40212.2	26119.6	25392.1	26938	14553	5947.78	21148.6	28895	44227.5	5674.07	41924.8	51019.1	71570	42681.3	34033.3	12700	37696.8	32380.1	49725.4	95466.3	173541	161417	166168	162472	207408	151515	167629	128495	129858	107331	13643.4
475	12K	2199.47	8287.34	4202.88	3463.92	4590.72	3903.59	4086.09	5186.96	7825.6	1624.17	4719.45	1167.92	3220.62	1008.63	1739.65	1029.28	857.418	4778.4	1862.24	2841.64	3554.44	1724.95	1331.47	4235.93	3782.87	4892.44	1317.14	8461.88	10136.6	15759	9200.48	7047.33	2036.6	9077.79	8691.53	19902.8	33567.9	36591	18994.2	23410.8	23665	29938.5	20130.2	17076.5	10632.5	12865.7	8558.71	4600.41
476	12L	1408.16	3492.67	3148.54	4954.59	4224.7	3849.55	3883.43	2287.78	2115.93	265.845	2245.54	1697.62	1687.65	1202.93	1816.35	1899.31	268.809	1543.19	2248.65	1631.59	1328.09	940.42	1125.4	2536.61	3740.71	5246.82	1993.51	5298.85	4554.62	7447.19	5654.15	5726.26	744.827	7432.7	4706.49	7689.26	13068.7	28231.8	22044.3	24606	18255.8	36294.1	13910.6	7146.34	19105.5	10695.9	10626.5	1674.91
477	12M	5452.39	31526.6	18009.2	22921.6	20303.8	21177.4	8772.97	27514.5	21477.9	2774.03	10950.5	5286.73	10745.6	17221.7	4985.17	3217.83	2704.82	2641.36	3501.44	4990.39	7680.69	4256.76	2683.43	13546	22067	41502.4	4482.04	26723.3	24461.5	104273	34746.1	34162	5336.86	49278.4	21387.2	36427	50415.3	57830.9	50048.4	44493.6	41694.4	56677.9	30069.6	21240.9	30060.6	17945.1	14983.4	11825.2
478	12N	4532.06	4752.61	6703.58	8361.19	8387.67	11195.2	6205.68	11372.9	10715	2489.43	15012.7	8950.13	9794.53	15030.6	9056.08	6045.07	4311.02	5350.66	9727.25	9065.08	8171.41	4624.21	2033.36	11027.3	11090	18337.5	5347.38	20297.6	18243	28541.6	26164.3	21736.1	4757.94	24922.6	16056.5	32822.2	55419.7	102543	112071	105503	76149.5	125289	73107.3	56026.2	95747.6	69575	79104.2	901.428
479	12O	15326.5	80259.6	36439.7	65018.2	64507.6	74255.5	36216.3	23061.7	37562.8	7896.72	42883.6	15978	26277.1	39983.2	17218.2	9309.72	5194.88	10923	14906.2	23044.3	16313.5	6630.29	5814.84	39488.3	62497.1	104241	12691.5	66995.1	71939.8	135878	93194.8	94020.7	26678.8	160771	91891.8	155469	206812	260337	262564	239341	242818	358112	215171	116424	228685	146095	143160	28490.8
480	12P	21590.6	81081.9	43421.6	57199	49435.2	65708.1	30592.6	45364.4	66600.5	13066	79511.2	33376.2	62682.9	100496	48775.9	27333.9	8015.59	30827.2	48604	69268.2	42445.3	15355.5	9002.82	29700.4	47516.3	83231.4	11341.3	49540	57227.5	97273.8	65931.3	63819	6326.6	15440.9	9152.91	11279	22759.9	128632	111296	118549	98154	135892	159424	74275.2	168804	111626	105314	21050
481	12Q	8889.5	77719.8	10450.9	63219.1	61067.9	15633.1	25140.5	20758.1	25703.5	6235.67	65227.7	10853.4	80631.5	74502.4	16091.7	4453.83	3285.19	18957.5	2305.29	6406.87	45105.3	7571.52	2743.31	25348.8	14757	43370.4	8947.75	40570.1	42916.3	192329	41675.2	28520.7	20503.1	25900.4	36008.6	164488	613568	128575	48430.7	116657	95655.1	217767	30475.5	26971.5	44045.8	48001	25784.8	18812.5
482	12R	4152.77	5336.14	4259.16	6179.52	3505.64	2819.55	4266.31	13900.1	7017.44	896.811	8849.8	5401.75	16183	10774.9	3106.81	3911.17	3200.17	4165.3	838.06	1155.13	1878.41	1028.55	1093.39	4779.39	6932.85	8548.92	1865.33	8753	15545.6	23677.2	15155.5	10434	3406.94	11683.7	17949.7	13034.5	25476.7	23791.2	27874.7	28617.5	25028.4	34395.9	47411.9	46570.9	32888	34613.7	23037.3	6109.56
483	12S	1116.02	3549.57	1740.06	2606.22	3806.64	3280.81	2667.7	2577.37	3555.58	198.929	3834.27	1471.81	4735.96	3898.71	1634.62	1499.79	685.451	2388.63	422.843	1120.21	963.691	1441.18	495.432	3795.84	3420.96	6329.39	1197.79	5972.47	8072.05	14027.6	9499.64	8374.05	1484.16	1834.54	2059.8	5226.59	11592.8	48293.6	44158.1	57473.8	42288.2	71098.9	36081	25918	62557.6	43752	35554.1	1038.57
484	12T	5983.09	13731.8	10330.3	10815.7	6513.73	8704.32	6046.86	9401.08	9634.25	2051.81	13498.2	7275.1	13383.3	17784.3	10750	6576.48	3254.94	14932.5	13757.1	13519.4	12147.5	10253.7	3615.4	6871.09	9479.75	15342.2	1999.58	14391.3	21459.7	65194.4	30278.8	13680.8	10374.9	18807.8	17253.7	18298.7	53554.9	106989	92602.3	106482	85119	111829	47085.8	42735.8	69880.8	46521.8	43636.5	5427.75
485	12U	22413	2648.31	4163.35	4596.83	3326.41	3918.06	2598.22	1364.23	1266.03	0	1014.74	1317.6	1093.41	533.357	663.989	439.727	962.187	879.167	490.354	207.949	1231.84	678.5	532.475	2883.75	4155.05	6042.2	1344.58	4171.3	6697.06	6357.48	7190.02	7039.05	1884.88	6385.31	5101.13	6704.66	10732.9	27822.3	21924.9	33461.6	18172.9	28956.3	11395.8	11289.1	22792.1	12748.4	13836.1	956.031
486	12V	1967.81	2036.1	3146.17	1788.52	2874.96	2000.09	1686.69	1106.98	2239.17	805.54	2560.25	537.607	1117.94	2585.72	1581.38	894.088	459.984	1541.53	1790.68	1480.97	1117.12	807.205	746.614	2152.82	1418.96	2245.63	954.431	2275.55	2129.44	2199.25	1858.37	2362.48	469.318	1041.85	956.624	1373.78	2238.09	52609.3	46371.7	55887.1	28357.5	35306.4	35520.5	46746.4	86917.7	55067	50882.9	401.813
487	12W	8004.59	15498.9	10532.9	14326.8	9378.97	10073	12070	29146.5	18690.5	4188.55	22680.2	6911.55	18279.2	14889.2	7736.4	7329.69	3848.52	2386.52	2700.45	3950.2	6018.05	2584.2	1451.2	18727.5	14993.6	21501.9	3698.52	17953.1	33567.4	45164.3	31951.6	19629.5	10311.6	23811.7	35718.5	20475.1	43830.2	49892.6	47863.2	45839.9	55116.9	57237.6	49312.3	71290.4	38456.4	32692.2	26942.4	11931
488	12X	38908.8	72411.9	40261.3	51018.8	28811.7	29848.1	24843.7	62208.3	62082	11534.6	83104	45975	79174.4	147107	61223.4	45609.2	8375.46	39558.3	26858.1	16944.3	38688.7	22535	9724.02	24070.6	30903	44282	6477.24	34034	54377.4	81213.2	53211.4	38703.5	65983.3	50263.7	80181.2	58173.4	122977	226247	234576	219578	267493	228331	73648.4	75005.9	74968.7	57968.1	54313.9	33014.3
489	12Y	7448.43	9076.14	11155.6	11861.4	8759.92	12661.2	7182.62	18930.6	21339.6	4063.94	26131.3	16209.2	27575.8	40270.3	20931.5	15655.6	7050.62	13846.3	20090	14308.8	18268.4	12652.1	4557.74	8320.55	8146.97	11628.8	2705.98	7770.64	11401.5	13258.7	10395.9	12542.9	2524.31	6188.62	5627.32	6729.95	12536.7	40994.7	41562.1	42140.9	18441.8	28025.7	21774.1	30427.9	63949	34120.3	37534.5	2731.82
490	12Z	25837.1	28769.5	36225.6	34710.6	23610.2	42513.6	25303.1	40733.5	47747.6	7593.58	63676.8	36519.8	64342	98951.8	53292.5	35170.6	9755.3	32753.4	51526.5	36074.5	33811.3	28705.7	9697.71	16051.3	15747.2	21698.2	3788.28	18222.7	23692	29796.1	20157.1	26582.1	5220.74	12244	16230.9	20841.4	30597.7	111359	119003	115110	68451.3	106574	41902.3	54791.4	126121	76367.5	74445.3	14904.3
491	12AA	5833.75	22846.3	20672.9	30000.1	19516	29272.5	16976.2	3862.84	10800.3	1511.57	7999.58	3675.51	5242.84	6202.24	2850.08	2615.24	3099.1	2129.55	2009.77	3392.57	1433.76	2228.46	1109.06	17232.4	25537.8	55066.6	5609.08	28188	31508.6	60981	33261.6	47773.6	18634.5	94641	34277.8	55400.7	68177.3	74957.6	70621.8	66422.3	49945.2	75861.3	88970.2	83391	177192	101574	97410.5	16892
492	12AB	59186.6	119024	60477.8	124678	61057.8	90059.5	56068.5	101729	144234	31061.7	179329	96229	172152	331767	122241	66645.6	18238.9	80384.2	78575.8	79831.5	80500.4	56223.3	27236.1	47364.4	54133.9	140212	15022.2	64173.2	91228.6	188956	81633.8	81059.6	132183	194086	165809	187675	385261	242064	293955	242665	288929	275335	151386	157796	158377	112737	120405	56841.4
493	12AC	9241.28	5003.53	7449.25	3703.25	5439.7	13388.7	7850.13	16741.9	11721.2	2591.63	10171.9	4830.67	8356.35	20349.7	10288.8	9140.6	3296.96	7550.19	5268.07	5829.53	3265.58	5147.37	1679.68	8413.3	14380.4	15766.7	2107.46	14207.3	13267.6	24300.5	17384.3	19734.8	6101.51	27182.3	28521.7	23470.9	38316.2	62509.7	144303	99796.5	81085.2	90900.5	36105.4	69354.7	88001.4	39714.2	48877.7	11745.8
494	12AD	855.653	1839.46	2653.42	953.801	2021.82	1577.4	1812.81	5233.65	4545.35	1611.36	4145.97	1441.27	1623.64	4216.74	1582.23	1315.36	1149.4	934.708	1082.65	1351.62	981.147	1676.3	694.435	8931.05	8644.65	14454.1	2356.5	10666.9	12678.7	20515.5	15276.2	15353.4	2510.58	17297.6	13449.1	22945.2	28314.8	54524.2	60662.3	69161.8	41649	66480.4	37021.5	32978.4	82387.2	50642.9	45415.8	791.316
495	12AE	15325.5	35157.1	32087.1	47680.3	23134	32564.3	23451.7	23707.4	54830.3	10170.6	61170.6	34472.1	42222.9	104663	36938.6	15731.6	8304.18	29304	35337.8	36251.8	31723.2	16523.4	8408.72	37510.8	31084.1	66484.9	5028.84	30150.3	31467	69047.9	40164.8	47980.7	17691.8	76245.7	31671	48881.3	67900.5	89365.7	124030	95485	114890	107255	64256.3	53941	79136.2	36558.8	33173.6	15954.2
496	12AF	11541.6	18377.4	16210.8	21817.7	10190.9	12867.5	17408.9	10646.8	8799.43	956.131	11277.2	3557.81	4877.48	6668.39	3781.9	3122.74	2198.32	2681.17	3426.28	2392.58	3816.46	2480.51	1084.08	10655.7	11496.1	18749	2152	16015	24215	45097.2	20132.6	19357.2	12198.1	30165.7	35576	22449.4	43533.7	48669	65285.6	55078.3	63116.2	71606.3	25115.4	26354.6	14519.4	14992.3	9480.71	8514.5
497	12AG	2321.17	3027.82	2920.34	2917.67	2681.41	3712.85	3013.71	3593.36	7685.55	403.867	4675.85	2403.59	1290.77	4046.73	2554.22	1271.09	1662.85	1090.48	1439.51	2325.47	1463.57	1246.58	765.501	7003.13	6433.17	10034.8	2142.19	7001.09	9092.66	20384.4	19995.7	22046.3	2015.23	8244.7	11708.1	22094.1	33670.1	68337	81128.7	108819	67931.2	96219.6	34041.2	32124.6	83388.1	47599.9	37948.4	1248.9
498	12AH	16370.8	18933.8	17437.3	23448.4	10780.6	16606.3	17118.1	19363.7	68749.3	10936.3	34944.2	18899.6	28969.5	48109.6	21747.4	13852.3	9819.58	25397.1	18591	13756.7	17273.8	12416.1	4592.33	18365.2	20853.6	40197.3	4765.51	36821.5	61930.9	103865	57538.1	42595.6	22173.6	46509	94529.4	58583.6	112926	183972	279141	222405	258275	249137	117915	110313	109683	75446.6	64185.9	11440.3
499	12AI	1610.74	3420.78	3888.56	3496.21	6170.74	5293.15	3719.39	11331.1	5071.46	822.22	3546.42	1784.82	2314.25	3391.24	1697.98	919.634	2550.32	1719.16	1134.35	1689.56	2554.67	1319.28	639.834	6635.85	7477.19	14247.9	2218.94	12078.4	13937.5	21286.3	17339.8	16843.1	2413.85	4867.64	7112.65	13210.8	24874.9	80943.7	80263.7	106945	66387.6	101815	54077.2	50811.6	130819	87176.2	70991.7	2196.03
500	12AJ	12566.8	18013.3	20586.5	30504.4	14185.4	22760.5	17068.7	18353.6	15006.7	1559.47	5918.24	2704.59	6313.61	9157.65	3820.41	2605.19	2316.21	7227	7858.71	7105.02	4811.41	3161.5	1583.87	14543.9	22063	36114.1	5329.36	31731.1	35609.6	92842.8	32259.5	52658.5	17922.7	41572.9	33536.7	27701.5	50719.4	53692.5	85483.5	81346.8	73104	78843.3	33111.2	25808	29192.4	24792.2	16742.6	13422.7
501	12AK	1331.23	1808.05	1970.82	964.184	1055.32	1262.06	702.71	4966.2	5229.62	1435.98	2158.79	1600.95	471.997	842.473	816.699	931.602	2303.52	1122.4	1662.95	1526.77	0	459.754	970.547	809.269	2013.13	2839.79	1227.34	1658.29	2794.79	3849.39	3400.77	3589.9	806.553	1303.96	2361.06	2808.27	5173.69	10378.9	9545.5	14743.8	8579.86	16919	4802.5	5785.87	14961.5	11399.1	10112.5	1092.29
502	12AL	3634.23	2715.76	2081.89	3114.16	2054.76	3505.28	1902.99	5165.65	9501.56	1630.65	5371.86	2611.26	3788.79	7743.93	4226.1	3796.82	1935.83	3484.5	3393.07	2741.41	2364.41	1599.12	931.283	5715.92	3670.39	6591.28	1333.73	4697.01	5072.1	10012.2	6452.55	6389.48	1062.11	4651.07	4891.56	5941.43	9125.21	33002.4	29086.2	38396.2	25020.7	32535.6	37646.9	36862.4	93191	52481.7	54046.3	1208.69
503	12AM	45844	35440.9	61178.8	85211.3	36717	65493.5	53857.6	61948.1	94142.9	16234.3	92287.7	56659.9	69089.8	131686	118658	109525	20163.9	60268.2	38789.6	70601.4	50169.1	47912	17320.6	39513.9	41660.4	57987.6	15098.4	53148	88790.3	90289.2	92768.8	57943.2	71402.9	68057.1	57302.8	62514.4	125001	149685	331605	207205	248275	228323	228409	111632	154533	197432	125982	62858.4
504	12AN	4065.57	3890.3	3743.36	7832.02	5389.32	6081.6	4247.52	2100.17	2966.21	350.961	2500.93	2722.25	2589.09	7699.41	3276.52	1880.54	402.808	1410.46	1106.41	1178.83	1838.49	931.696	850.095	5503.27	5151.95	9384.04	1459.32	8726.46	11651.1	16602.3	10364.7	10773.6	2311.73	9368.78	15028.9	12141.3	24232.6	31555.3	38242.5	40017.2	40715.9	50565.6	21801.6	15186.7	21171.1	15967.1	13142.1	2361.48
505	12AO	8344.07	19815.9	25569.7	27184.3	24186.6	28578.8	11709.6	9273.6	25931	4610.05	35376.9	18871.4	36614.6	67136.9	26773.1	18265.9	3183.53	4120.8	3598.29	5248.97	3066.27	2733.82	2182.98	13644.7	19663.1	50278.2	6191.38	31027.4	26420	65803.9	42266	52026.2	8437.59	43026.4	16849.6	29962.4	55503.8	72224.6	94045.3	95446.8	107050	101282	48138.5	32811.6	67426.2	36084.8	31672.1	17276.1
506	12AP	31035.8	67814.6	95061.5	99457.2	93053.4	111329	54192.5	27550.9	63863	13219.3	96634.3	64629.2	93940.2	144318	61696.4	38738.5	10759.4	53661.2	59666.1	76130	67430.5	36699	20264.4	58791.8	83789.2	142082	15475.5	115837	105989	218008	121574	144800	82895	297664	145184	187732	293395	317307	417323	383910	372518	417234	299016	209102	357047	251602	258215	54129.1
507	12AQ	1065.16	607.306	1556.22	1796.14	1974.45	2527.61	1059.02	714.768	0	1066.49	979.603	388.125	897.184	1568.96	1064.55	302.099	242.23	1095.05	5501.16	1609.34	1465.08	946.314	184.052	687.626	1226.26	912.771	953.151	0	839.428	1634.38	1726.52	85.701	1085.78	2078.35	1460.04	1711.89	3079.66	6621.95	5424.5	9783.27	4179.83	4515.38	23833	17437.8	35329.4	21040	28376.4	0
508	12AR	7606.62	11340.3	14000.1	15228.3	13451.2	17878.8	10009.5	25008.2	27281	4270.32	31326.8	17755.5	26130.1	35076.6	16424.5	11720.1	5697.09	11534.2	15884.3	15787.7	13721	9739.59	3875.22	11163.8	11282.9	16282.8	2413.42	14304.6	11155.1	19718	14743.4	14975.1	7647.63	28189.8	17205.7	28015.1	45369.6	98504.7	119939	126141	94341.9	130872	53498.6	45907.3	86962.6	58659.6	60572.8	6152.35
509	12AS	5048.93	5729.36	8409.05	8980.08	7043.97	9440.86	5509.92	5803.61	9219.13	1870.35	8436.55	5958.75	7958.05	13042.8	6037.32	5723.48	1982.95	4525.76	5287.12	4284.77	4403.91	2311.42	1461.66	10884	13153.9	20361.4	2709.94	17960.1	14814.4	29645.3	22945.6	21607	1560	6735.99	6748.17	17965.9	34115.3	92482.6	120064	148405	105916	123284	66528.9	57792.7	99770.4	78794.3	82598.7	3368.1
510	12AT	5876.3	7111.34	11810.3	11335.5	15624	13098.5	9063.94	6367.17	12206.9	1840.96	13723.7	6663.71	13894.4	33322.9	8667.23	7498.79	3697.44	7158.7	9154.04	8007.25	9124.6	6258.86	2640.31	10345.8	11933	18555	1921.67	22822.2	18583.2	30496	20754.8	27225	7627.94	28766.3	25355.3	32035.6	44884.2	65538.6	96065.1	100903	96505.9	83560.3	92431.5	118445	118299	91246.1	102524	4247.65
511	12AU	18512.9	44225.8	71356.7	56520.5	79592.4	57805	36798.6	21069.2	73554	13065.8	62774.7	36104.9	111400	195369	40435.1	18958.9	7301.79	37404.8	50403.6	55128.6	52176.5	32351.3	13344.7	45042	40990.3	63872.5	8038.61	101461	51157.1	155535	65815.7	120139	25264.8	180490	84411.5	96948.4	203794	166783	236818	239806	220601	194111	176358	211505	183670	148726	182897	32529.2
512	12AV	2939.22	2213.23	1532.05	2765.67	2411.27	2356.1	1701.23	706.285	3817.88	539.574	1227.88	1974.2	3334.53	4359.68	2426.07	2066.17	857.321	1559.52	4076.76	975.334	2550.15	970.222	893.628	7084.81	4480.61	5914.27	1743.18	8389.08	8130.92	11265.3	8856.87	9762.92	4534.04	5635.44	5553.58	5426.82	13394.4	15350.7	18717.7	26951.2	18143.7	18450.5	24989.4	22121.1	27813.9	26819.9	33711.5	2362.18
513	13C	10177.6	43371.1	52130	53069.9	27523	54441	40605.5	25518.8	38300.9	5923.02	92250.8	35536.9	60301.5	103790	45996.6	39243.5	6916.2	35642.1	37376	37295.1	30285.3	32705.8	7869.32	21136.4	60120.2	85017	7893.06	51866	46557.7	89770.4	123005	74560	6872.53	55182.1	22388.3	52602.2	132606	373739	440684	502927	221637	484408	131008	129835	154893	302912	244598	9342.85
514	13E	15216.4	31820.4	18892	21254.3	14738.4	13938.2	19761.7	12973.1	23323.5	6108.31	35935.2	13542.1	31394.1	52892.1	30107	18780.7	4074.1	12356.7	9578.17	9610.98	11444.2	8468.95	3833.37	15280.4	15695.7	32796.4	3533.32	21951.4	35026.4	56826.9	35900.1	23231.5	5307.77	13980.1	20502.6	22223.5	47566.4	44545.9	35771.4	60311.5	47598.4	88030	35132.9	18874.7	7960.98	15602.8	14206.2	14410.6
515	13G	8627.74	2620.41	4924.98	8187.13	4807.7	5333.87	3977.79	6558.88	2667.05	1321.45	4990.85	2667.66	3422.52	4591.69	3270.78	4243.59	4218.19	2409.98	2781.29	2049.9	1781.37	1803.3	637.471	8918.76	3339.99	2346.54	1452.84	2245.85	2632.42	3113.48	4411.27	3600.74	4236.41	2058.78	1477.85	2286.97	5155.44	43255.7	27951.5	35303.3	16428.6	30767.1	38206.3	6705.07	14264.4	13365.5	22720	742.788
516	13H	2203.77	2053.94	2372.28	2704.61	5197.67	2711.57	11765.4	3231.95	7438.07	1827.74	9000.22	2784.7	3615.03	9026.04	4360.32	5352.77	1932.63	2384.55	4602.36	2890.09	1940.09	1487.11	1596.75	1642.88	5188.7	4280.12	1299.54	7041.94	4962.6	9537.4	6293.83	4514.9	552.171	3997.61	10094.1	4253.23	7799.32	36217.5	32240	47585.5	27165.5	44247.6	21005.6	14170.3	18332.4	14187.1	10906.9	1131.92
517	13I	1864.24	3269.04	2526.23	2166.19	1609.1	1562.34	1317.71	2454.49	1127.24	793.667	1609.14	1105.2	560.117	1496.82	11386.5	11.907	1190.73	651.673	1853.12	737.361	1249.31	1830.62	767.657	3032.73	2424.73	1881.14	646.775	2790.84	849.253	1002.78	2228.57	1554.38	1180.37	758.623	1170.14	1129.8	3066.93	6509.01	1595.12	2680.21	1238.35	4827.18	4186.8	1771.06	3956.67	1717.66	1723.45	892.532
518	13J	17634.2	54749.2	39495.7	52490.6	52370.1	44714.3	26998.1	29237.5	35959.4	6750.71	52617.1	27732.4	34512.7	51760.2	27926.9	25164.6	6547.09	23214	28431.7	26772.5	17424.5	13922.5	5115.15	22780.5	22345.6	47019.6	5255.07	46853.1	30934.4	54778.7	45295.8	47946.7	7137.85	38727.7	16755.6	31573.4	48653.9	310691	244870	315801	163489	314247	60554.6	23181	48114.8	28692.5	55596.2	5947.69
519	13K	7727.83	19278.4	12512.2	17388	11918.3	13464.4	13771.1	18539.9	12933.8	3004.49	19032.5	11816.8	14551.3	18569.3	9996.87	6872.4	2417.4	8072.71	14280.2	16713.3	11437.7	4701.34	2828.32	11307.2	10559.6	16238.1	2597.68	8803.78	9983	15975.5	10377.6	12373	8361.06	16633.4	6454.26	12544.4	17195.7	67104.6	121686	95650.6	32025	15222	70540.6	50081.4	84721.9	46058.7	53742.2	6288.25
520	13L	17003.4	33635.6	27516.7	45292.8	38209	39608.3	30346.7	28206.8	41452.9	10472.7	69658.4	37803.9	64617.9	86141.2	37414.5	40759.2	6838.88	16600.8	39087.1	29230.1	28195	20316.1	9204.92	28021.1	28933.6	59119.1	6373.33	49329.6	45047.1	75776.9	68316.1	57777.9	9943.67	26876.1	23373.4	43536.5	85764.9	274503	261544	301404	129206	327444	174843	154754	320620	208032	249339	4923.3
521	13M	15015.9	19851.9	3616.47	7336.4	9967.48	2841.45	4372.95	7513.3	15685	2121.71	26619.9	9782.36	23228.1	22787.4	9428.34	9577.42	1026.88	4199.71	2082.05	2441.14	2081.06	628.945	2139.44	4859.25	7905.3	7015.32	718.024	7229.6	11725	12943.3	8677.72	4380.25	10028	8331.13	13562.5	9382.49	37404.8	51177.1	21802.8	15094.7	9912.96	38325.4	29712	18449.2	7828.07	8831.2	8141.45	5857.17
522	13N	30496.2	82937.7	59181.6	72992.7	75465.9	77699.4	50758.4	58347.4	77324.1	15726.3	135052	65128.1	148363	208606	90629.6	76382.8	8847.19	52670.6	58627.8	46434.5	47205.2	36987.8	16892	40728.6	57221.5	102889	11231.9	80682.4	93933.4	138503	150272	105405	16748.7	54413.4	46913.9	80832.4	146236	466436	469279	526069	242792	544050	257816	294364	448533	336809	425350	18754.2
523	13O	10614.2	23361.2	18107.4	27556.9	25957.5	37115.9	18791.3	20533.3	25569.7	4972.67	43718.2	21388.9	43960.6	62354.9	27958.2	28148.5	3439.54	22740.9	33297.8	27823	23906.6	17409	7828.04	24359.7	21483.9	35170.7	4445.82	30851.7	30716	48133.7	47105	45941.1	8337.33	50453	24972	51585.2	68383	143005	125805	151631	69600.5	175376	47673.6	38809.5	95496.8	55592	120171	3607.83
524	13P	12907.8	23238.9	28652.4	31228.2	31981.5	52870.3	31493.5	29866.1	32481.7	4249.01	60899.1	27712.7	70187.9	100024	36410.3	35135.4	3390.5	22125	33863	25176.3	30293.6	21851.9	6523.65	21160.9	23088.9	36424.7	4699.56	31505.5	32144.9	46433.5	52481.4	46227.8	4320.12	14285.5	13293	36859.1	51463.3	545762	547484	634078	293221	664475	63964.4	56461	163828	104315	171257	3776.52
525	13Q	63007.3	189600	37821.4	52192	31575.9	38915.4	13820.2	44672	135823	9217.56	121421	88835.6	220977	220568	55864.5	35421.8	14941.6	121977	31505.3	19358.8	41903.4	10064.9	8725.74	50893.6	30360.4	46463.5	6941.94	43952.2	52833.7	79186.2	46008.5	42626.9	27616.9	50033.9	17635.8	31949.4	61739.3	188642	83813.2	106368	101022	208185	133315	111532	64059.5	71363	58383.6	25149.1
526	13R	6492.19	2124.65	3740.09	6238.05	2254.53	14378	6678.46	6368.8	5484.64	266.03	4532.33	2801.73	4876.66	13868.2	2659.97	1926.65	5532.47	10863.9	4339.54	3604.41	4073.64	3331.17	2812.84	2645.69	4649.05	1658.98	720.626	1290.94	3500.39	5461.17	4749.25	2596.11	5996.9	3880.19	3090.13	1159.04	6183.81	51267.2	31565.2	6880.35	5158.93	10439.9	26810.3	6489.15	4084.53	9644.81	3199.38	3683.54
527	13S	31346.6	37413.9	23887.3	18703.9	14337.7	18052.1	21896	35294.1	14786	7558.4	17692.9	16661.6	24032.9	18015.3	12103.9	9104.47	7109.62	16643.5	11018	12232.6	11778.3	5647.52	3995.19	11415.4	18324.6	12965.3	6683.13	13572.7	11904.5	15764.7	13936.1	11469.3	16098.7	19128.5	23183.8	23811.2	30901.7	126925	114205	83548.8	55416	82425.6	43992.5	9840.1	13963.2	7403.75	6191.92	18060.5
528	13T	6387.66	6175.83	6774.58	4259.83	2849.42	2845.52	3110.45	12219.4	19340	2521.51	14482.2	6473.27	11997.8	11301.1	4090.55	4407.36	2172.11	2432.66	2807.75	2722.28	3799.47	1804.3	1697.81	6384.65	3935.28	15159.3	1785.64	3621.42	5296.36	3393.16	3182.31	2923.39	3356.51	4888.05	2658.66	8857.37	11385.3	56233.3	16735.6	15754.4	6733.59	7380.94	14146.6	5020.84	11194.2	3714.89	44019.6	6814.6
529	13V	4270.27	3942.06	4438.75	4416.99	6404.24	12024.6	5168.71	5973.14	6023.43	2615.31	9296.46	7176.58	9349.32	12519.6	5715.75	10804.3	1363.73	6633.65	4936.79	4656.02	4645.63	3941.8	2015.85	5752.22	7222.68	4083.52	2017.03	6229.98	10637.9	8813.89	9747.95	7763.99	2543.09	3556.13	2665.48	2986.38	4050.21	121708	95613.8	134811	88687.5	124817	41137.3	89484.3	150875	92779.2	94364.6	2079.96
530	13W	10592.5	17968.8	15208.5	14447	8985.77	11232.7	6232.2	12495.4	27176	3520.5	27936.1	10259.3	17003.1	30341.7	8706.07	6511.53	2410.42	8691.62	12549.2	12249.1	9536.88	3425.92	2543.1	5493.71	6663.27	13495.2	1459.36	7613.52	8418.27	16293	10489.6	9805.95	6548.7	14463.5	8487.12	12212.3	13956.1	25869.5	32738.1	42270.7	12718.9	17010.6	32959.8	41471.2	71813.5	36203	40199.9	3499.81
531	13X	19150.2	42406.3	38186.2	41254.2	29349.5	40093.1	17070.8	38411.9	53690	8969.65	74665.3	40206.4	58670.8	133195	35068.2	24997.9	5307.08	29337.3	36819.8	30522.6	33806.7	16331.2	9366.57	20974.3	29624.4	52674.3	6105.85	32239	41863.8	64251.9	56660.6	52979.1	13626.1	46579.1	28453.7	53812.8	57896.8	344266	327774	351911	265882	337348	58970.5	58124	123357	68990.2	70150	12958.3
532	13Y	18713.8	23302	19364	17660.7	15013.8	20042.4	16283	18962.9	23620.6	5587.46	42598.2	22841.2	50040.3	81284.9	24725	21880.9	3143.56	16232.9	10793	8268.32	15750.8	8315.1	4508.16	11979.4	15445.9	29972.2	3452.9	24386.9	52338.7	57525.4	28758.2	27309.2	9685.46	13495.9	22995.9	18846.8	28358	134404	139281	172261	183689	181613	21177.1	39188.3	27460.1	19042.7	19882.5	5650.94
533	13Z	9206.7	24010.7	22339.3	16021.2	11445.9	17525.3	9230.97	25459.6	36977.9	5246.03	35153.4	21913.9	30634.3	73541.5	17909.6	17400.3	4110.81	15007.3	15724.7	15363.4	15577.6	8244.41	4105.52	11267.6	12536.4	17947.9	2305.91	11546.7	12524.6	25013.2	14542.7	19199.8	9115.46	21952.7	11006.1	18874.8	25010.2	279066	114266	106910	71603	120624	21249.7	23864.7	60985	8006.95	18698.2	6948.49
534	13AA	13063.1	9648.25	8183.26	3673.3	3468.38	4130.37	2296.91	17688.7	4599.29	1081.29	2587.41	2563.04	4072.82	3489.35	1490.83	3860.68	2864.32	8104.38	5193.17	5097.87	2468.62	4839.42	2285.64	6179.32	6065.14	2462.09	1113.78	2615.48	2878.26	3286.42	4044.58	3366.4	1314.47	4030.64	3554	6974.82	8108.92	32512.7	13958.6	14531.5	6525.28	11120.8	23525.8	22484.1	26354.8	18417.7	15707.5	4198.29
535	13AB	4147.2	4616.13	4971.33	4650.01	4349.15	6193.99	2809.47	5163.51	6492.23	1530.54	9650.68	4107.6	9335.22	17480.7	4946.16	4803.96	1983.46	5319.46	6475.99	3802.88	4044.48	4155.08	1604.14	5407.42	5502.29	11678.4	1202.91	8392.25	8717.34	14221.3	8900.58	9609.36	1173.11	3399.88	4412.88	6982.87	9412.37	115914	105977	117958	76288.9	115891	12801.9	17496.4	30226.8	17221.7	24994.1	1309.25
536	13AC	28774	25084.8	34027.2	29731.9	26112.7	50695.9	17066.5	53208.2	57760.1	17186.1	52654.4	33190.5	40679.2	113713	25501.5	27610.5	8792.57	28129	26800.7	26909.8	20009.5	17717.4	9955.19	21163	29171.6	41837.6	10226.8	32340.4	31200.8	42206.9	28931.6	34203	20588.3	51821.1	34368	35236.8	49853.3	80803	139614	133309	98882.5	76628.8	42467.5	80270.2	47393.3	32102.1	40071.9	20430.7
537	13AD	13878.5	19142.7	34089.8	34869.7	22307.6	58364.9	23982.2	39419	41078.5	6394.63	72375.6	32572.4	59931.8	106724	30358.5	34277.1	5265.95	27599.5	40306	23969.1	30316.9	24577.4	8047.56	27732.2	29088	70263.5	6168.15	57573.6	62766.1	67650.1	67923.5	85428	4771.4	24107.6	25316.2	45083.7	44669.5	579654	645161	906306	424240	568034	84564.8	140029	411204	125452	182460	2548.41
538	13AE	11842.4	24813.8	22419.8	30884.5	17784.7	27207.4	9940.43	18576.1	37355.7	6424.2	39501	22522.1	33048.8	79618.7	14685.5	12645.9	6907.48	27341.6	35831.9	33695.5	36735.3	16313.2	8270.68	11612	20257.5	42660.7	4028.94	16904.3	17593.6	39022.3	20860.9	26706.9	9626.07	56175.6	21414.2	36479.3	46547.8	65998.1	78983.9	76144.8	64165.1	74150.2	97044.3	110389	186847	100370	114627	6605.27
539	13AF	4102.62	3911.2	3503.1	4093.03	2130.3	3088.36	967.31	14704.5	10815.3	982.859	4514.48	2907.86	5326.12	6642.84	1343.98	3443.62	2171.59	4666.84	3352.74	3236.59	2660.72	3399.06	2411.01	3992.89	5008.77	4134.18	1000.36	2927.41	3679.47	3008.8	4646.31	3674.22	5160.02	9417.05	4983.61	9725.16	10052.1	48128	11507	24950.9	9701.29	13033.7	24273.9	19990	29240.6	11512.1	13774.1	4250.45
540	13AG	1889.04	2014.96	1262.27	806.852	705.433	1378.93	562.579	2475.89	4524.75	1065.44	4968.16	1643.83	2501.61	2280.24	900.723	989.387	1047.71	1252.91	1321.33	1608.12	184.248	699.553	871.45	2094.18	1260.27	2905.39	103.741	1731.49	2147.66	1866.79	1642.33	1791.23	1538.15	1288.53	478.675	1203.19	1657.24	1027.05	2557.63	1349.6	4179.03	93.822	3351.99	1472.03	1707.35	2334.85	1337.78	2057.68
541	13AH	10988.5	19870.1	17874.2	32916.1	12645.2	20437.1	8869.8	31739	48715.2	7757.13	55347.4	28350.1	32130	57937.8	20116.8	13837.5	5475.24	17944.1	22366.2	21070.9	14760.3	9669.47	4394.29	15493.4	13601.5	91937.1	10190.3	39463.6	26829.1	46002.6	35174	44348.9	8085.75	38754.6	15879.9	19519.4	26933.1	343643	431518	536070	419175	413881	19645	21249.4	38491.4	15922.4	19610.3	10619.9
542	13AI	2164.83	2484.24	2678.98	2266.64	1272.77	1976.23	1478.17	852.514	3248.96	701.466	2846.38	2642.15	2217.56	2325.35	299.357	1686.45	791.633	1772.86	962.035	1316.49	0	0	443.366	2606.53	2560.66	977.816	52.523	1015.45	868.067	1058.06	1947.99	973.49	1154.61	3301.02	1685.33	1156.35	2711.83	22820.3	22007.9	15770.5	7019.71	10429.8	16704.2	12097.1	28993	7825.21	11721.2	779.297
543	13AJ	21517.1	29869.9	42035.2	41392.2	28864	50439.6	27049.5	43287.5	50578.3	5757.83	87814.9	45881.4	89385.6	133682	46011.6	44973.9	9185.98	40649.4	48647.6	37789.6	41635	37258.3	9144.22	28472.5	31857.7	97293.2	5895.91	73043.3	72870.1	80388.4	84253.7	89536.4	9241.86	33780.7	57762.4	60352	79736.6	750693	825499	1.28986e+06	540619	717412	122788	137578	490292	127198	174127	6080.4
544	13AK	11515.7	14267.9	15337.5	22980.1	8078.75	7991.23	3797.78	18860.3	32241.3	4100.39	27418.5	14140.7	17782.7	39620.1	15651.9	12690.2	5213.85	12805.2	10488.2	7892.82	6217.71	4044.89	2658.3	13220.5	8038.96	14583.3	2600.94	21858.2	15278.4	41256	22915.4	14661.7	10045.2	15986.5	4814.77	8564.29	19462.5	46552.9	51981.4	52275.2	27981.6	30142.8	41331.3	13468	17882.6	15603	14948.3	16319.2
545	13AL	14085.5	27879.4	36324.4	33888.9	20240.2	29238	12729	26041.6	42762.8	7107.47	50236.6	26796.7	35771.7	70152.3	27944.6	13797	6131.01	24702.5	31800.9	44165.4	20415.3	13279.8	6146.37	12507.2	14199.8	42889.3	3165.76	20449.1	18569.5	31227	21358.4	28751	13646.4	31322.4	14660.2	33669	29292.6	206493	185403	253191	152531	185366	36869	29083	72753.8	29840.1	38190.6	8724.02
546	13AM	1974.48	2944.86	3193.14	2992.14	2874.99	1468.58	502.123	2778.43	4858.24	950.398	1466.36	1497.41	3222.1	2462.04	1827.55	1583.23	410.193	3208.83	3572.9	3421.94	2154.16	1495.45	1356.15	4267.05	3914.14	5630.09	2139.59	5756.37	5998.11	6719.4	7548.23	7333.47	3042.8	6293.6	1848.03	4456.14	5080.63	29465	5830.71	9191.63	4777.17	20019.9	90707.6	71531.9	301823	64327.8	111970	1048.09
547	13AN	4496.94	7848.9	10659.9	11391.4	10263.3	13826.8	8000.03	13008.6	15335.4	1799.86	15072.5	11041.9	13874.9	29959	14782.5	8056.38	2895.62	6986.86	8723.93	8047.15	6279.1	5746.63	1823.45	6306.28	5512.1	12645	295.293	8626.66	12316.5	9609.95	8284.35	9848.48	8281.69	29853.4	22284.1	38706	51030.9	78322	81025.8	117760	71394.2	120117	55765.3	40497.6	117122	61463.4	69178.4	2709.46
548	13AQ	6381.66	9007.36	5566.14	12534.2	4788.99	5191.75	2945.13	15252.9	21827.3	1796.41	11328.2	9173.19	26682.2	13679.3	6293	3743.09	4720.61	10587.9	9151.87	11995.2	14514.5	6449.69	1655.35	7376.91	8560.69	9606.23	659.559	3398.46	6341.51	6031.81	6308.03	4183.16	23822.8	20206.8	18635.6	21621.7	30275.1	57230.2	33933.9	28352.1	13051	16528.5	16943.7	19677.9	39847	5910.39	7353.32	9765.13
549	13AR	11222.6	18320	18598.5	17575.2	22660.6	21391.2	10596.6	8899.22	15526.1	2161.35	21229.1	11672.8	31187.9	40182.1	22386.7	12793.2	3075.04	13056.4	10286.1	8680.71	14898.1	9330.75	1686.4	8189.36	13273.2	20229.8	1672.15	23551.9	27115.9	25749.7	20379.2	15352.8	47286.5	73334.3	102313	111327	194254	119880	139845	183410	157707	128518	19198.4	23313.2	28560.3	10704.9	15984.7	12479.5
550	13AU	22704.8	48496.6	40893.2	37076.3	53112.5	58395.3	18988.3	91423.3	128259	13517.2	98121	45284.1	133197	206807	58033.5	38856.3	17021.9	70363.7	97475.8	65905	93556	59161.8	14031.6	55312.2	48050.4	74978.5	4478.8	89075.3	82910.7	70795.9	57745.9	83874.3	84918.8	164201	177706	166397	237161	574939	530889	824736	681203	560848	339324	359243	698297	155830	265254	23758
551	13AV	11495.1	23344.4	26568.1	22380.2	27441	30152.1	8272.17	29286.8	51490.6	7320.81	45900.8	22558.2	60950.9	82120.2	27748.8	16343.3	8850.43	25796.1	40414.9	34806.2	40410.1	20518	5687.61	20495.5	24134.3	32503.5	3762.36	32717	28931.7	27357.8	29637.5	34895.8	17026.4	78233.3	41134.1	66980.2	77399.4	374208	351927	555246	346084	367809	83725.6	47864.3	150091	32832.8	59016.9	7017.08
552	14A	3318.86	13085.7	14721.2	18212.3	14787.1	24810.4	19214.3	15297.3	12984.4	2096.69	40031.9	16172.1	30134.5	46447.6	23929.2	18852.9	2872.08	32553	24217.3	16348.5	20866.4	19718.5	4850.86	5271.77	6093.29	21689.8	1821.96	30322.1	27377	35109.6	39376.7	32546.6	5655.68	61778	7855.36	42557.2	155906	833386	697962	1.00513e+06	313515	808317	107081	128851	143839	228762	172189	3744.78
553	14B	1649.15	5106.31	2570.31	4090.98	2805.98	3345.88	3150.05	11169.7	3489.42	980.542	6759.76	3008.42	4068.35	4850.02	4227.81	2754.54	1305.52	7502.48	4826.87	3710.5	3516.62	3370.55	469.269	9108.49	2540.67	9517.57	1579.34	3976.51	6000.14	8492.52	8009.78	6846.25	1499.47	10377.6	5288.23	12739	38985.3	101681	89771.9	99675.2	38137.6	73925.4	28230.5	24550.1	33946.4	28399.4	27121.9	1248.63
554	14C	2634.23	15685.4	12110.4	20975	11743.1	13108	21487.9	32899.9	11091.2	6435.9	22536.5	15311	19319.1	17144.7	10621	7081.68	5145.08	5555.48	3897.45	3873.82	6592.73	2467.41	1952.22	3379.83	6243.11	20800.5	3935.73	14697.4	28017.5	40581	29124.2	19412	2211.72	31102.3	11998.8	22190.4	50988.1	52445	65705.2	59885.4	62338.4	92729.3	38123.2	53465.5	17386.7	48899.5	24393.4	11026.6
555	14D	5911.13	12055	13061.8	23396.7	28884.4	27841.4	14266.2	17102.8	25828	9694.33	32634.7	26508.7	28996.8	61348.5	20944.9	10584	4134.83	14059.8	14784.7	19288.2	16598.9	7895.2	3666.08	14946.5	21418.4	43188.2	10479.1	40489.8	39978.6	110276	69849.6	61771.6	4409.78	53567.6	20191	52001.2	70258.7	93374.3	143346	118694	77024.8	126801	74311.6	53668.7	96626	98374.8	107185	18865.2
556	14E	37505.7	64788.1	88063.9	100352	82783.7	115464	87980.8	56742.6	76657	10143.3	139201	74462.1	113137	211561	93365.8	70639.5	12163.9	109972	89787.4	69700.7	60602.1	46991.4	12152.7	54175.6	61067.4	146337	16471.2	111482	80896.1	177608	170058	178346	2805.83	31766.7	10535.1	34331	84955.9	919765	910001	1.33207e+06	479874	932776	399406	344353	662701	817397	808783	6929.48
557	14F	28824.1	65650.8	60924.6	72377.4	68462.6	58155.4	60331.8	28757.1	45034.3	8530.72	81737.8	46475.9	81437.6	130295	61635	45260	5586.7	40732.3	33148.1	25800.7	30707.2	20933.7	7997.15	27433.8	31621.2	70727.3	7625.09	47778.6	53191.9	106571	75837	57952	7592.59	56802.4	27045.5	53675	105400	651339	590727	844072	368410	613434	382083	235644	216475	220839	228739	7541.71
558	14G	20830.4	45908.6	33473.7	48468.2	57770.2	43581.8	37701.2	19928.5	35866.9	6573.42	64288.4	36147.4	58214.6	113780	46885.2	29297.6	6147.31	33499.4	21136.7	20003.8	22379.6	13866.1	5089.98	19280.2	23632	48725.1	5642.67	47785.4	48053.8	99442.2	61261.3	37686	10599.4	50154.3	26494.4	50985.2	124939	186308	185956	200396	117764	153116	184899	122461	104078	86082.8	63627	8179.47
559	14H	31040.1	84727.7	47543.1	65183	74502.3	66435.1	55152.6	38261	54373.9	9094.21	115075	48663.4	95736.3	185878	86238.5	51014.8	9342.02	64135.4	57780.4	40193.3	43161.7	31275.7	11422	48256.1	47044.5	97699.4	9954.29	94199	81356.6	195492	113568	90086.9	14123.6	41860.2	17887.8	47647.4	134394	503115	370690	549397	231098	308188	103419	85672.4	57864.1	41269.6	41015.8	20665.4
560	14I	1591.95	911.464	1574.38	2187.37	2755.81	3149.3	3313.03	4017.91	2683.59	1232.33	4300.5	2034.92	1289.66	2435.15	2590.6	1088.62	1032.06	1769.92	1410.16	1744.38	485.787	1152.92	617.743	3615.2	3362.4	5042.06	2292.86	4111.24	5862.84	5583.85	3472.97	5030.46	3457.57	1990.67	1625.38	1911.71	1916.84	13200.4	8150.41	1723.91	3052.31	531.506	14953	10310.4	2230.56	2204.54	1639.59	4468.48
561	14J	8494.14	11869	11244.9	14883.7	11363.6	14596.1	10123.6	7581.75	2680.5	1340.23	10503.7	5700.26	9662.21	11133.1	6617.3	8132.33	1706.61	6154.91	11163.1	7199.53	7370.92	7799.39	2187.98	16362.1	13258	19172.8	3008.93	16894.9	15428.5	24228	23979.4	23460.8	1109.51	5464.14	3443.65	10083.1	17893.2	578856	522478	629372	212988	511139	246192	163679	335350	294363	269519	1206.04
562	14K	12967.5	13030.6	4275.21	4833.94	3703.17	3461.5	5568.88	9759.6	12400.9	1274.2	5813.25	6460.47	10758	28445.7	5814.55	3339.34	1800.67	4623.4	3576.99	2745.74	3016.54	1884.62	759.718	2349.5	5334.72	2169.08	322.189	4800.73	15406.5	11575.8	4506.91	4673.9	5607.42	17549	6760.21	6320.48	13626.7	36820.6	14853.4	18977.7	6610.93	15301.8	5225.39	4717.37	1595.34	556.552	220.524	1811.47
563	14L	18673.3	27267.8	13703	17886.5	8695.65	10024	13676.6	11764.9	17469.5	4870.59	23245.7	12492.6	17835	36603.4	10266.7	8062.11	2611.36	1929.89	6917.1	6325.29	8106.06	3727.84	16180.8	16701.7	18422.8	14675.1	2774.11	3437.63	4539.33	10701.4	8651.29	9093.94	12581.4	5401.2	3360.97	3500.8	6476.81	42940.2	46806	39761.5	14164.9	20160.3	17253.9	11461.4	20657.9	9122.56	16547.5	10306.4
564	14M	2045.32	1020.23	775.894	1133.41	1053.26	759.18	244.889	1657.93	920.042	473.812	747.102	418.056	609.269	532.985	1364.51	1708.14	516.615	601.802	575.676	228.731	869.92	526.014	178.673	2816.74	1673.06	1307.67	943.293	1696.63	1347.57	1063.35	1397.68	1174.08	444.06	835.337	963.739	875.944	1789.29	12274.2	7337.63	7852.31	3330.06	3765.58	1344.96	1313.4	889.886	728.878	6810.91	932.418
565	14N	5357.39	5128.02	3329.96	3672.13	4531.73	4787.9	2991.08	5731.33	4594.78	1941.4	10706.1	6041.14	7443.6	11816.7	4404.26	5637.87	1283.3	5592.31	5211.12	5405.95	4858.36	2400.69	1758.16	12621.9	5858.17	6718.18	1052.11	6400.25	13283.1	12497.2	8459.83	7724.2	18764.5	5833.45	2988.4	6288.27	9236.28	24435.4	26849.1	28197.4	16711.7	25671	53986.7	30782.2	22921.2	20793.4	15817.6	2224.84
566	14O	7052.23	11782.5	10705	16687.2	13322.9	15856.8	9932.6	8898.01	12627.6	2662.52	13291.9	9197.07	21107.4	31195.6	11882.3	14771.7	3245.94	9922.33	10603.6	9350.15	9368.99	4622.97	3077.55	10092.7	11196.7	18028.3	2698.45	16980.8	20084.4	35262.9	40086.5	22241.2	3489.96	8013.8	5497.44	11420.9	17752.9	153624	189988	206828	129717	228874	108990	116582	241974	173832	203880	2427.7
567	14P	1845.3	932.153	815.969	705.695	1199.78	473.444	680.177	907.584	1576.34	601.663	288.154	619.652	879.271	876.918	329.73	1026.99	438.981	1092.61	574.466	69.002	468.501	241.072	641.52	881.845	1334.09	153.753	0	428.587	658.733	0	407.316	557.428	417.641	486.006	912.647	962.028	0	14190.5	428.721	2961.3	1878.22	1791.34	1031.08	529.82	25792	581.206	0	1046.09
568	14Q	47.435	691.074	0	923.353	1026.63	1164.45	654.194	524.759	566.283	404.146	725.853	561.261	0	0	0	255.07	986.401	707.964	122.689	900.339	411.606	668.995	699.274	835.787	401.187	0	597.314	346.201	1046.69	197.932	120.886	0	186.165	337.73	869.109	806.835	642.83	112.513	86.278	804.316	0	207.848	1348.77	88.035	922.84	845.765	4.698	516.548
569	14R	31390.3	44065.8	18094.8	12712.4	9819.47	9753.07	12203.3	37565.7	35329.6	3567.67	11856.9	7184.31	14572.7	30009.5	6403.18	4435.84	3277.45	7523.14	6710.33	9429.32	9553.63	7310.28	1840.68	9060.85	19307.5	10587.5	1432.64	5329.61	6779.65	31402.6	11089.9	9216.75	8881.42	7053.32	7420.2	16301.5	25126.7	133424	26148.1	38911.7	22299.1	33146.1	51127.5	8490.31	12654	5931.24	9902.46	8297.55
570	14S	9460.24	13244.5	8751.27	9897.87	1886.13	1734.07	1194.53	2367.87	10443	1145.84	2818.88	1283.25	1448.71	3683.63	1895.66	1619.04	1335.33	1683.87	2328.95	1624.55	634.834	1120.39	0	2900.27	1352.12	1311.87	638.005	725.573	0	1716.77	5706.88	1311.47	606.992	1737.54	943.607	1547.98	1003.78	13881	3551.3	4028.63	1199.32	2442.71	1227.22	714.828	2817.27	666.376	9819.26	771.393
571	14T	27463.1	24603.1	4676.12	4230.31	10000.6	15899.1	18540.1	6949.81	11538	1801.71	11001.1	6483.36	8086.12	15864.4	4269.36	3691.57	865.808	4751.95	2207.14	3434.66	4473.52	3573.96	563.399	6110.72	7982.1	17031.3	2862.24	8946.89	11839.8	2595.94	3512.14	2217.74	5790.54	3668.61	2820.68	3191.25	6281.85	75062.5	14043.3	27970.6	12396.2	17129.7	12495.9	5874.54	16729.9	1961.48	7134.51	1906.03
572	14U	28305.5	40363.5	45988.7	31929.2	31717.3	15157.6	7840.14	46900.2	47801.3	12433.5	33267.1	20218	16323.1	42096.4	13911.1	22508	4091.1	16946.5	6951.27	5591.12	14766.5	18627.5	9527.47	26042.9	18530.2	13762.9	2116.56	3798.29	9860.42	52140.2	27450.3	15940.9	36724.1	55203.6	42720.7	21299.2	93557.5	131480	28558.3	41755.7	22307	55947.8	112371	95468.6	39601.1	46700.1	73480.9	5104
573	14V	7446.41	4811.61	738.511	2527.49	2467.32	1098.57	1456.69	20211.4	2318.73	1033.01	2821.52	1166.88	5671.54	16249.1	3559.73	2898.23	1334.1	6834.39	3329.71	3005.87	4944.21	3234.04	1699.07	10659.6	6206.25	3196.01	508.948	1865.67	2749.66	6041.49	1488.97	3339.14	538.215	991.644	863.832	2265.78	6562.23	223174	168400	232464	120919	216935	30165.8	34159.3	96122.3	57834.6	170683	1603.48
574	14W	10297	6449.3	6275.88	6335.67	6974.23	9076.51	6904.62	7215.17	10548.1	2116.83	12560.1	8538.78	12567.6	18283.6	7351.48	16578.1	3428.97	16063.3	9181.63	5650.41	7234.85	7290.06	4975.83	9740.76	9072.11	10830.9	3057.51	9573.73	18336.2	16691	21858.6	11833.1	4748.99	8505.67	3079.98	6641.36	9824.04	134019	138529	134385	119417	117929	51437	83737.9	157878	110318	118914	3715.75
575	14X	2740.94	2704.12	2483.55	3236.55	2494.49	3002.13	1223.65	2472.05	461.599	126.812	2799.37	172.49	1303.06	1976.31	319.335	1191.71	1433.27	762.884	1653.28	707.439	1275.99	349.009	55.724	1360.18	1728.59	2387.66	1259.09	1413.74	1628.81	1751.75	680.991	857.514	651.776	1278.98	464.308	132.428	610.991	19265.5	2469.17	3172.8	886.371	2762.91	3516.9	595.972	1931.42	2176.53	2688.24	573.99
576	14Y	1378.84	2696.78	2202.5	655.439	685.661	756.868	381.483	3630.76	3127.04	909.219	0	363.224	1777.28	2676.37	0	526.789	262.809	2768.23	1462.22	843.939	977.015	1381.87	543.011	1635.72	463.673	420.734	777.572	1573.65	1367.15	2177.8	2343.55	1188.09	930.664	1941.53	2251.79	2461.49	2004.83	25385.3	2738.71	4347.59	2478.36	6417.42	8386.97	5127.34	11470.3	6988.57	8577.33	457.383
577	14Z	2478.99	5748.33	2668.31	1237.28	1675.48	395.096	1720.61	1636.26	0	133.059	1348.23	878.433	727.578	1840.94	234.927	1841.57	1350.12	1121.32	79.929	460.618	1006.18	0	639.27	1702.01	2344.66	1097.2	465.049	424.995	315.551	284.327	987.511	1021.75	507.429	794.781	1193.04	1784.82	2155.56	22468.6	3266.04	5262.6	2029.91	4542.1	7764.2	1579.18	3394.96	2590.15	1531.46	1114.61
578	14AA	1830.01	8060.67	1954.65	1513.83	1206.87	132.583	897.121	3511.24	1324.14	176.163	2857.8	1463.67	3348.66	2095.26	2975.75	4012.32	809.958	2705.65	969.183	1026.32	1908.29	631.289	868.24	736.375	2370.4	2862.5	1173.23	1583.13	1156.27	2663.8	1475.11	1204.17	2587.53	2634.02	1836.46	3258.76	10494.9	12893.1	2688.68	2390.52	2153.13	5293.01	2964.36	2453.55	2163.14	1811.23	2224.23	2170.99
579	14AB	1039.95	1603.66	1273.73	1252.45	1785.77	1527.76	1456.72	2973.43	2216.7	648.742	1899.32	0	1398.48	1729.44	80.209	906.58	415.965	945.713	886.353	514.694	972.869	444.848	395.007	1174.2	1031.29	2560.25	1182.26	4434.73	607.343	1876.12	701.441	376.831	731.658	230.677	618.044	1014.2	1844.04	13929.1	1398.83	3282.21	1021.39	1603.19	2487.54	973.247	1522.69	1738.45	2488.23	526.806
580	14AC	3283.05	7354.27	4850.3	6918.41	3122.84	1708.73	1256.34	6580.33	5743.69	1230.32	6649.97	685.922	15395.3	6801.87	2807.46	1160.35	3090.34	1334.65	906.599	153.839	1777.58	1669.76	259.099	4461.88	5010.7	6759.09	1779.05	4651.23	3992.71	8015.86	2762.92	3637.48	5880.56	1123.46	1014.48	6904.9	6523.91	38185	12127.1	18659.2	13188.6	20077.2	3399.97	11235.8	10638.7	4336.35	13380.7	7277.94
581	14AD	36787.7	31579.4	43832.1	42968	26793.7	50914.3	35279.8	39778.9	42067.5	11380.8	64467.6	31773.6	68544.3	85190.3	42524.9	34207.1	7803.89	33652.7	32833.7	22392.2	27367.8	24985.6	10073.4	37889.8	29452.9	70019.8	6611.52	49046.6	74356.9	88168.1	61054.1	68298.3	15963.5	24710.4	46838.3	47388.7	52828	905901	901901	1.11985e+06	806274	771068	108333	270189	614658	248296	284707	6849.72
582	14AE	4984.32	6909.23	3918.85	1911.19	582.884	1746.85	523.427	2049.61	1299.43	555.33	3458.32	1595.93	3029.94	12914	2476.12	2575.75	805.124	1202.94	1002.51	481.438	261.369	1465.52	340.958	1671.43	3317.85	3014.65	0	2837.33	1672.7	811.584	4871.17	2045.32	2194.85	3939.62	3217.5	4143.25	2873.22	9708.38	8276.61	7556.7	5708.94	10889	7439.07	14151.4	16350.1	9134.3	10905.2	2117.12
583	14AF	1791.25	3254.81	2624.35	1530.28	738.881	2275.89	4656.35	1066.73	284.363	518.051	1307.03	1404.81	1625.32	1005.92	731.492	536.575	573.011	414.203	901.693	1136.49	337.789	1374.97	113.174	2173.08	2241.73	2708.21	111.099	1703.82	1670.87	1980.36	1691.37	2047.95	998.416	124.533	623.907	2128.87	2594.44	63267.6	55125.5	70592.8	43496.8	59323	2868.11	1807.95	4203.9	1205.12	3389.34	445.323
584	14AG	770.525	1022.45	1001.13	467.069	918.463	161.345	848.551	614.48	787.359	534.025	0	895.548	466.845	816.5	596.853	1026.37	1236.93	514.002	494.302	0	35.147	899.376	981.9	774.355	1226.39	514.435	0	648.603	0	44.478	868.414	198.402	681.26	2510.05	789.781	1086.03	959.039	2724.8	894.903	1472.79	1390.28	0	2133.99	1359.36	3195.88	268.752	1119.92	745.345
585	14AH	11104.3	10149.5	4129.04	4785.54	2672.51	3108.73	2546.56	12161.2	16419.3	2703.7	23149.1	3764.79	39456.8	27627.8	14349.9	2864.71	3242.02	6728.79	6111.39	8594.02	8954.01	3879.19	1445.12	6033.64	5262.81	27236.2	635.65	7430.5	3313.04	12496.8	10172.9	9027.24	13845.7	21631.1	9055.08	14876.8	20516.4	45981.2	19060.8	29703.2	13171.7	15221.1	32804.9	15657.6	22496.9	10352.7	11389.6	3083.9
586	14AI	21472.5	15724.4	14443.7	18653.1	10246.8	15987.9	13554.7	54087.1	25518.8	7545.79	43899.3	20379.4	40575.9	57352.5	22652.8	18580.8	11119.4	41582.8	17933.5	19102.7	29816.7	19933.3	7940.4	19240.6	32585.5	45538.5	7353.5	41126.9	52890.8	42065.8	39633.9	30051.4	14387.9	36295.4	19821.2	20792.7	30556.6	297483	260824	316395	272715	313209	346353	312674	735179	251343	267382	13802.5
587	14AJ	1500.87	2974.81	4199.14	3479.24	2137.79	1642.43	2595.87	8325.03	1559.1	730.954	3718.39	1886.82	3790.86	2662.16	1551.09	1858.74	0	1860.14	1050.16	427.729	1883.26	1524.38	742.723	4456.77	8903.28	6568.46	1531.52	1579.66	801.492	1956.58	1571.26	2021.97	880.844	3083.77	1128.07	805.613	2380.2	43244.3	13249.9	14776.1	7093.68	14477.8	1547.87	2015.76	1781.2	2259.33	1013.4	372.952
588	14AK	6239	3868.74	5875.51	5963.92	3365.66	3768.87	3105.32	8209.82	11675.4	2082.2	14163.3	8388.84	13576	22065.5	8961.05	6154.19	2454.58	5430.13	4107.12	4196.64	5542.15	4249.34	1881.53	6868.64	3456.34	7544.51	556.481	6480.44	8015.44	7323.96	7814.51	6205.46	4246.1	6595.2	6334.69	7037.8	6447.57	49563.9	37399.5	47478.2	40450.2	45659.2	29954.7	25358.7	29618	12333.5	18929	1977.03
589	14AL	13949.7	19484.6	12967.8	12296.9	2967.08	8839.51	8917.98	20970.5	28958.5	4342.89	24489	10986.4	13730.6	22682.6	14203.1	6207.81	4069.97	10604.9	4524.51	6263.63	6676.13	3576.91	2190.37	7528.32	5418.6	14996.9	1556.65	7274.4	4086.21	11516	10918.5	13520.1	5364.84	34382.1	11014.1	24612.2	35152.1	72917.1	29409.2	60357.8	34945.5	40070.3	24816.5	5137.62	7513.67	3896.59	9107.09	6913.2
590	14AM	35113.4	44477.6	64063.7	51435	27263.7	51954.4	42429.8	61115.3	54701.3	7597.21	66913.1	43337.6	71690.6	153402	63429.3	48717.8	13626.7	41398.1	52553.6	38960	43627.6	32938.1	10733.3	47063.7	58507.1	150655	9969.46	99140.1	112791	117351	132475	115015	23414.3	41935.6	48105.5	75364.2	90704.9	969978	1228571	1844006	654959	817055	194846	173062	553226	171094	220024	15877.9
591	14AN	4002.85	2461.2	2375.77	2824.96	210.903	1935.1	885.642	4136.39	2877.47	1184.27	7565.71	3153.06	3632.21	8530.45	3884.95	947.581	1234.02	2281.77	1311.14	345.559	1777.85	822.777	99.711	1131.11	2502.75	1744.02	0	1031.36	674.762	0	620.474	1127.69	4282.95	1620.69	2158.99	1532.23	2463.17	12117.9	2044	3128.27	4077.68	5123.28	3486.49	2668.58	3662.56	1593.59	3404.53	902.785
592	14AO	1703.57	954.706	2697.78	1265.99	1452.92	1818.91	1042.96	2359.4	1141.54	636.155	4757.38	269.28	1419.9	1479.61	722.116	1178.7	512.428	953.816	924.175	748.981	458.581	896.918	176.49	2012.83	751.561	648.681	1339	798.929	856.337	1354.92	1879.72	1318.48	1945.11	2056.14	1861.4	1305.09	1122.28	26690.7	22963	29344.9	17849.5	25710.5	13513.9	10776.2	22284.2	10612.8	11528.4	825.563
593	14AP	872.105	1672.88	1328.96	1631.42	2065.29	1444.49	1238.59	3548.77	728.923	315.315	5838.95	596.548	1229.68	3213.9	2070.2	2073.02	1009.51	1137.16	1453.64	1692.89	1563.51	669.291	1328.41	1699.93	1387.22	1898.1	460.366	2086.26	2392.73	2697.72	2429.66	1702.21	255.943	3420.97	3411.67	7566.04	6427.41	64688	51854	72827.1	44059.3	58116.1	2857.44	2712.95	4629.59	1270.52	2952.03	543.349
594	14AQ	27455.3	34046	49128.9	48436.7	59780.8	75860.1	34921.3	36641	41554.9	6479	51486.4	35416.4	73336.6	105443	43445	37185.3	10119.4	31461.4	37189.4	34223	40371.4	31835.3	8404.81	30562.9	38268.9	80006.5	5507.86	62712.8	62473.6	54870.8	59642.5	74747.2	7933.69	26107.6	38126.3	82387.2	59324.1	791997	794094	1.13254e+06	421212	515626	100802	69617.5	285655	81999.7	133902	8746.46
595	14AR	13881.5	26230.3	28456.1	29138.2	36506.5	33218.8	12602.9	28797.4	61018.2	9958.88	51422.3	27308.4	48513.3	64862.1	37939.9	15423.1	8024.78	26708.4	32166.9	38055	31213.4	16543.3	7632.12	33230.4	15766.4	29256.3	3910.92	25520.2	19063.5	59389.6	24255	33233.2	8728.92	50864.4	20259.8	30085.6	39938.5	137501	149747	148845	141019	112771	33648.2	27326.8	40497.4	21503.9	22721.5	9148.59
596	14AS	22230.5	33478	49454.1	47499.4	70531.2	89596.7	28321.2	42255.8	50801.8	7194.58	86176.3	35720	79684.9	107164	38987.2	32304.2	12703.2	43094.1	65585.6	44101.6	59026.4	38951.9	12126.5	38379.2	38863.6	78530.9	5562.04	64917.6	65585.5	53943.9	58126.1	66964.9	6509.1	23909.9	29413.6	49702.8	50415.5	539459	529155	723218	436287	303981	194989	235869	546276	145494	258876	5040.48
597	14AT	13356.8	17735.7	27210	24334.4	33001.8	44406	15362.6	29491.4	41101.5	4919.23	48522.1	25851.7	63180.9	98077.3	28562.4	23210.7	6851.8	19111.8	30228.4	20707.9	29599.6	19875.2	4236.95	28672.9	31797.4	55137.9	3665.78	56708.5	51601	29149.3	33148.4	48905.8	10035.3	52566.6	35552.5	43557.9	97508.8	529577	547563	920817	482149	393788	69419.6	84166.9	179289	39835.6	75913	5457.21
598	14AV	624.579	408.109	597.489	589.174	0	1168.86	481.036	2144.43	1079.53	426.081	488.052	1105.87	191.261	1956.55	394.056	1513.66	1280.6	880.086	174.411	277.19	266.055	0	775.752	2722.44	487.819	935.609	652.678	1760.9	696.708	454.47	2348.67	1583.3	429.862	660.964	1125.89	1978.28	1742.25	6573.84	3598.78	8796.09	2827.76	5020.14	2922.11	1270.8	4596.77	2275.82	2468.82	554.616
599	15A	221.549	2968.86	3054.11	2653.66	3725.12	2838.66	3154.36	2354.61	1880.37	629.967	5886.22	2510.59	3507.75	5226.2	3097.25	2599.33	1156.01	1883.99	1774.59	791.296	1167.47	232.642	1294.85	2260.06	2753.77	5648.17	1563.74	5974.45	2836.63	7837.97	8697.06	6407.08	982.075	2655.51	2462.73	4816.9	9838.39	14612.3	13633.2	14117.9	9911.16	19203.1	21643	16438.3	27121.1	26834.8	23692.7	1686.59
600	15H	22709.3	81944.7	52995.1	67643.7	67139.9	53903.5	30957.4	68843.8	95884.4	16417	174149	84579.6	116056	229551	75702.5	51015.1	19592.7	78848.9	104113	109611	69102.4	49234.3	13781.3	42488.4	73001.6	102370	14957.8	88354.5	84734.4	179646	98093.3	103802	17658.3	151995	66347.4	97894.1	153305	240273	300472	340662	172840	333597	195136	146005	289926	147334	130373	36085.8
601	15I	5981.12	7239.8	3761.15	2583.86	437.303	963.384	2311.97	2192.52	1408.36	757.107	730.694	1018.84	744.807	350.721	693.051	540.214	2443.18	1155.25	2752.19	288.576	1234.08	258.971	844.91	650.274	652.362	475.272	175.647	466.762	1419.84	822.828	80.149	1073.83	1461.27	1472.17	709.197	3170.91	2222.22	7112.37	2337.6	3063.12	547.309	2817.25	1750.56	1113.55	3490.75	2765.93	2488.66	395.892
602	15J	14784.2	22705.7	13684.4	24922.4	18894.5	16074.7	7375.25	15110.1	37063.9	6809.4	56236.2	22274.8	25183.4	65182.7	9758.34	8929.78	6533.55	6984.68	9242.09	13345.9	6481.83	6475.23	3216.02	11131.4	36893.3	43566.4	4751.83	37714.6	39872.3	52962	29230.5	33578.3	5489.96	33166.2	14521.8	33894.5	42360.1	122365	184536	207991	130923	226565	300317	285306	449604	331401	259074	30720.6
603	15K	21320.5	11133.8	14466.5	10390.2	34415.4	21696.7	12594.7	29590.5	33243.8	16714.9	31032.5	27335	20999.7	37136.4	14358.4	14545.3	9880.21	13446.3	19234.9	18135.4	7568.47	10661.8	8846.5	15085.5	24822.4	20012.1	8612.62	27619.3	17263.1	22904	19790.1	20002.4	6120.58	29741.6	19628.4	26266.8	41337.3	61633.8	85554.9	97200.4	61728.6	82256.9	38357.7	51597.4	22352.1	21344.1	27405.4	20433.7
604	15L	47017.6	99827.8	93989.1	106629	106006	111034	58233.5	77501.6	75459.6	12502.7	133373	88263.8	117217	190979	82620.4	84273.9	15080.9	40928.7	60301.8	64369.8	58292	48192	13713.2	45537	42642.3	72348	9187.34	55853.5	44672.5	71849.3	63954.2	64845.7	10064.1	43715.3	28722.5	71952.6	100573	164912	140120	137383	79722.3	125545	79656.8	57928.5	124367	56210.1	65684.7	10082
605	15M	3228.16	5113.74	4008.76	5708.75	3426.68	1456.52	1321.12	2764.91	919.721	285.072	1777.69	383.696	504.995	3100.89	905.336	616.381	37.367	1573.78	1453.72	1159.19	1309.64	676.574	900.407	1128.2	1710.88	1100.29	1106.24	407.553	593.907	1192.15	782.24	531.793	574.513	268.215	144.043	218.96	650.912	5838.45	1307.8	2709.17	3638.01	6000.2	3174.94	2833.47	4922.11	3988.23	4268.83	109.99
606	15N	16158.2	45057.3	22828.3	31377.2	27399.1	32639.7	14192.9	17824.3	81437.4	9754.44	36218.7	30540.8	40561	60442.9	32151.5	18833.1	4112.96	18920.7	17573.2	31743	20935.2	9832.4	4213.4	14161.3	20451.5	40943	4181.37	20734.3	22143.9	63868.9	27945.9	34923	16703.5	63366.4	20383.7	32334	51539.3	60119.8	71331.4	69984.7	67778.9	92291	23140	20357.9	31161.7	16620.3	10965.3	12889.9
607	15O	3328.51	3609.75	3002.2	4186.17	4427.45	4734.24	2317.73	13426.1	3009.66	1042.07	7324.08	4939.46	6660.77	8288.31	3451.07	6517.26	1439.61	2655.32	3429.05	3247.11	2845.71	2594.6	1569.37	3671.31	5060.71	4953.65	704.837	3731.02	3824.61	7127.15	6159.84	6240.66	799.059	3553.28	2528.56	5028.21	6420.2	73988.7	108547	127201	66847.1	135155	10645	7371.43	25961.8	18623.3	16902.4	1344.17
608	15P	7468.9	11601.6	11316.4	17547.1	15359.5	17250.8	21301	16018.9	13684.4	3722.6	25117	12666	18944	25889	16350.6	16761.3	3052.08	14531.2	14593.3	13159.4	11022.2	8565.6	4252.04	13809.8	12656.5	15375.9	3207.25	12095.1	12573.3	14723.1	16443.4	14624	2611.84	11655.1	7225.1	12013.4	19469.6	57670.4	75874.7	85330.8	47191	80401.6	34765.7	30392.5	63404.5	34777.9	36976.8	1299.71
609	15Q	9311.38	25305.1	14989.1	10272.4	4678.17	5311.01	4423.44	3059.76	4312.78	90.764	2521.04	1036.49	2854.32	2650.6	599.176	1847.38	814.704	3292.63	3024	1867.13	2017.32	829.525	834.129	1906.44	14487.6	3182.89	472.628	2570.22	4227.85	1559.04	2466.07	1683.36	2672.01	2680.41	1488.73	2473.98	1642.83	40354.1	9738.24	10573.2	4358.16	10435.7	18180	3406.79	6443.03	7611.81	5870.54	1078.72
610	15R	21274.5	41924.8	37117.6	51548	51827.4	62250.7	30822.9	31633.6	35254	6749.04	65303.7	37004.9	62671.4	88495.5	44334.1	38856.8	6467.16	31807.7	37317.9	30407.7	26952	24526.4	9095.72	28950.8	29586.8	51154.7	6071.29	32892.5	37501.9	58396.1	54339	50847.6	6202.22	36022.9	18542.9	49303.3	64377.7	152029	127102	144500	64452.3	123237	53701.2	49620.9	107617	66906.8	64535.1	4620.03
611	15S	4092.45	5843.94	2945.58	2876.03	2204.51	2665.84	706.829	4373.52	6003.16	493.703	10255.9	4357.77	5629.7	6667.19	3727.47	3855.88	1279.08	2116.13	2306.63	3089.6	2623.56	2233.12	820.269	1920.32	3955.2	2916.58	766.54	2945.43	1587.92	2975.46	3690.03	3340.71	1233.62	1973.81	1489.62	3473.56	4508.01	107898	113134	134536	56788.3	141901	12056.9	7182.26	20267.4	14066.9	12255.1	564.964
612	15T	6414.88	7399.89	4477.1	3641.25	4924.78	6172.72	3750.79	6167.33	9143.23	2161.4	8945.03	4595.35	6549.25	11661.8	8045.52	3962.44	1290.76	5785.11	5640.14	4724.49	3933.93	2923.31	5144.98	5298.45	3669.91	6694.24	718.553	5776.14	7899.99	15338.7	8096.22	8007.7	5017.85	8116.87	5105.1	10113.2	19526.8	41217.2	41673.2	54273.9	30873.4	43668.5	15528.3	12861.4	17325.7	17984.4	19225.2	2405.01
613	15U	3312.39	1559.52	1676.19	811.376	191.484	2631.68	748.814	2058.73	1755.59	838.929	3015.61	1241.26	1793.61	1081.5	492.835	1437.58	675.129	863.576	953.626	254.789	1727.46	915.517	622.823	1255.25	865.322	16.846	800.047	1745.63	948.657	383.174	461.071	809.153	109.627	988.223	569.814	1228.73	0	9719.28	1797.16	3697.29	232.195	1475.06	4140.14	599.184	1807.01	834.307	1144.08	21.493
614	15V	81641	98755.4	62143.4	80936.2	46399.4	53567.6	31071.6	58532.9	99876.7	17006.3	103887	52782.4	80958.5	152021	57095.8	32892.3	8526.02	39725.1	35156.9	33269.1	36906.4	17994.7	9140.33	45294.7	83963.2	102779	6724.85	46796.7	68339.5	102979	63648.2	47983.5	94519.9	73676.1	62339.2	66608.2	129426	222285	143419	189314	126195	108687	55895.2	62793.3	46578.8	44522	26614.8	20484.5
615	15W	14848.2	20791.1	18791.5	19349.3	13012	17677.3	8291.27	27328	30974.8	6156.07	54868.7	23188.2	32554.1	73716.7	31037.5	14638.3	4066.52	21561.6	22117.9	23460.5	19553.1	8506.17	4633.38	11594.6	13498.5	28023.9	2491.38	16178.7	15436.3	30207.3	23070.8	19941.2	14351.9	32080.3	14686.7	25022.3	33008.3	124268	130335	171594	120291	119362	17968	11559.9	18530.7	17160.8	29793.3	7779.91
616	15X	1463.02	817.822	903.46	951.347	1255.41	1664.2	1698.06	2189.86	95.26	720.752	2390.91	521.13	1606.14	1945.5	1488.13	1936.07	0	582.294	671.647	405.409	971.285	578.244	515.844	39.25	783.166	1468.38	867.406	1747.05	759.681	3826.32	2674.34	3295.81	1430.6	2808.69	2113.84	3808.98	9042.02	7984.86	9866.2	13931.8	9678.37	11463.9	4136.38	1839.09	4608.75	3560.33	4727.26	1262.16
617	15Y	5015.54	5294.03	4877.42	5921.39	5196.1	6852.23	4414.17	3368.58	5848.65	807.661	6501.64	4014.22	5976.62	7783.43	5247.56	3491.56	2362.41	8669.73	9587.25	6127	6857.74	5230.49	2061.34	6422.46	7174.88	14570	1787.78	7855.62	9696.31	11904.1	9963.31	10894.9	1977.93	4253.36	3945.62	6695.13	8399.4	121369	90066.3	87259.4	51534.4	93398.1	13677.9	11623.5	35827.8	19391	24524.5	451.37
618	15Z	33710.3	51753	57350.6	55235.1	43402.6	69679.4	39565.5	37518	49325.7	7191.19	71757.4	40122	75662.3	103899	62423.5	41406.9	7249.84	41228.4	43715.3	30829.2	38784.5	31887.7	10067.6	28698.1	27390.6	57846.4	4583.35	42254.6	47829.4	68848.7	56603.2	68446.9	5729.84	19520.3	31749.4	55846.7	64993.2	82871.7	67369.4	75745.2	41584.1	72259.9	29519.2	31902.6	74785.4	42162	38168.5	4012.26
619	15AA	2624.96	2204.65	1733.45	951.714	1704.48	1411.98	794.572	1670.49	2522.95	1334.29	3854.41	2047.66	2993.48	4330.8	3396.38	1759.66	1082.03	1559.47	1258.05	1140.3	1163.06	3045.82	1324.22	1592.27	2300.21	2412.19	1339.33	2985.94	2269.82	2055.1	3144.47	1327.52	539.041	1721.13	1808.1	2697.17	3893.36	33467.2	33692.6	38535	22557.5	26755.4	9440	18956.9	35090.1	17245.6	19797.1	208.556
620	15AB	7063.23	7824.87	8009.45	11145	7524.14	12944.8	7431.47	12165.8	9209.67	2222.94	12502.6	4989.44	8728.49	21758.2	10045	7711.9	2261.64	6173.26	7246.3	5242.26	3704.2	4418.45	2348.22	13266.3	5729.56	10362.7	773.329	6270.5	5839.3	8427.26	6425.96	5785	2251.75	4578.79	6236.57	8140.1	14682.1	41539	46571.8	62964.3	33953.8	45735.6	18986.2	21041	43348.1	28394.5	32663.4	1833.95
621	15AC	7773.76	13656.8	20945	7895.19	6444.27	9831.25	7094.29	5873.88	8698.6	269.707	6046.45	2453.73	6423.49	5633.5	3778.47	6533.19	2278.57	9337.66	6326.59	3346.03	4219.87	2462.85	633.953	3136.78	9017.03	5113.98	1847.74	4827.67	6066.81	3716.98	7576.67	6269.42	3682.7	6648.11	4415.62	7034.91	6723.51	20774	12871.5	20116.2	15637	26977.7	6471.78	2896.36	7147.7	9574.38	7821.33	6619.97
622	15AD	48074.6	67476.9	80692.8	88078	46864.9	95543.3	72460.7	81235.1	78259.3	11718.9	121723	50670.1	120940	224616	111635	70724.5	13534.5	65487.4	60620.3	45591	48187.8	46776.6	13747.8	50681.1	55048.7	117165	7600.82	78105.4	105235	117462	91537.5	118058	41938.8	74535	128515	209026	250132	927932	942474	938430	419488	534465	142829	243913	783611	272666	256344	19794.6
623	15AE	4560.29	2182.55	1602.89	1417.77	2463.58	1261.76	1091.69	9246.57	2533.86	1017.85	3417.88	2533.35	2829.3	3227.26	1987.97	2535.06	1980.4	1614.96	1242.95	2449.63	1067.97	2233.03	1466.18	2740.24	4187.81	1703.7	407.319	847.309	1227.09	1681.12	1949.11	2475.29	1660.87	890.439	2456.65	4087.72	4493.37	121725	128246	169163	86596	116058	50099	75934.4	227933	106146	102273	30.25
624	15AF	4469.85	6635.63	2725.15	161750	2656.1	5595.05	2191.66	6207.62	2752.71	533.174	1966.39	1340.04	2915.58	3184.89	1868.1	1962.47	1263.07	6378.27	2669.04	1595.2	2210.74	1987.66	567.567	1595.31	3835.26	5823.38	972.618	4596.88	8907.25	10576.8	7972.66	6373.29	1842.06	5229.68	6600.26	9097.75	19068.5	36970.1	52629.6	55448.7	58521	70585.9	3483.92	4730.19	4499.97	4903.8	4595.42	18175.6
625	15AG	3364.71	1550.12	1387.47	1379.01	15301.1	1886.99	557.007	1274.3	1072.99	613.584	1127.66	985.177	316.93	588.802	1328.78	1154.39	598.944	857.344	553.237	281.416	440.85	68.378	168.478	549.285	2243.2	1657.97	239.498	424.514	383.563	1067.97	1279.95	647.373	484.321	1262.92	648.175	397.711	932.599	1427.71	3061.9	3788.92	1227.15	3412.98	700.158	834.32	2877.52	1733.19	1553.58	37.928
626	15AI	4190.45	3450.03	1850.31	1366.34	979.216	2103.94	1502.73	740.917	808.92	0	2173.86	1480.92	3665.76	1908.35	2590.78	3595.33	1016.61	1962.45	873.003	1280.72	1618.87	1719.11	989.454	1539.17	2307.32	1993.16	0	3004.69	3838.75	6357.64	4607.69	3040.14	2583.84	5431.8	6806.73	7362.05	10100.5	27004.6	66117.7	46201.3	54168.5	47753.8	5690.59	5004.64	3937.38	5067.14	4442.09	3615.57
627	15AJ	70552.7	87199.2	107940	115869	54214	80777.2	52578.9	115778	105773	17363.6	135769	76614.5	130980	282990	98318.7	74942.7	17470.1	77705.3	64256.9	60537.6	52726.9	43110.2	14066.6	38796.1	43804.8	99592	7973.48	55178.6	81261.4	128233	78776.8	54530	51167.9	116254	106184	94780.7	142974	357992	505632	430852	516396	484855	83018.3	72716.5	88237.7	67642.1	70417.3	26568.4
628	15AK	71023.1	46745.4	98088.1	93691.9	32454	84335.5	52426.7	338560	133434	38165.8	99246.1	199644	109839	381567	131136	174910	15675.5	54486.3	52808	72095	59460	66977.4	27900.2	54716	135069	83500.8	43314.9	48972	169767	171410	216761	135114	48951.1	93523.2	129433	64934.8	73616.6	60621.6	133840	64263.7	118905	99856.3	235317	181055	44327.2	97518.9	69197.9	18120.9
629	15AL	68711.8	113273	133563	125672	83267.5	98955.3	70971.3	114946	113959	13683.4	176898	77102.1	190430	391938	154872	106574	13701.7	106473	61295.7	47960.1	63814	41011.8	13332.4	28337.6	48813	98805.6	7309.57	76030.3	112419	182582	133787	82273.4	50502.2	95262.7	103286	127409	212797	362008	447262	500420	328292	429198	114218	111597	131539	76670.1	68133	37102.4
630	15AM	39132	51537.9	65021	69810.7	43206.3	73635	41560.7	73510.7	79009.9	10208.5	102825	57984.9	89988.8	189950	68879	58030.7	18837.4	54189.7	68232.7	56075.8	57332.3	42272.5	18869.8	24963.3	27644.7	49487.6	5579.78	32086.5	32575.4	33842.8	33041.4	36096.5	10518	26211.6	27818.6	36558.5	47251	185345	223855	337775	136101	141097	48722.7	54829.2	128538	70440.3	67205.2	5849.46
631	15AN	7941.7	19265.7	17041	8726.32	4079.19	4290.34	4241.3	15772.9	12820.9	3225.23	9272.99	8312.32	9345.66	12840.2	7267.3	3553.99	4027.98	3596.49	4720.28	5985.06	5539.86	2979.5	1941.93	9013.9	19365.7	53542.4	4009.97	30145.7	32348.4	55700.2	38289.6	41331	16174.9	95511.1	47167.2	80113.4	145963	226128	256617	296327	253745	260678	32275.5	39389.3	114140	71074.1	64772.5	18524.7
632	15AO	698.765	911.091	621.966	1701.28	1236.86	1826.92	950.983	2869.71	1977.32	631.241	709.079	835.903	1138.12	397.515	634.299	154.621	1864.28	447.916	724.294	1396.95	1586.94	1325.83	248.468	374.773	2553.12	729.847	1587.47	1676.42	2182.98	2709.46	3793.2	3685.57	345.327	1900.61	2074.11	2407.32	4644.46	42136.2	41362.6	63656.5	34985.6	77439.9	3064.58	3453.17	11760.4	7225.33	8580.64	938.297
633	15AP	23078.9	29682.1	41394.2	35936	37390.4	52010.9	21515.5	26751.6	34717.1	4190.62	38663.2	22966.2	44131.7	50509	28810.5	25346.4	5094.95	16815	23650.5	21307.3	24659.5	18323.2	5797.99	18366.4	21104.5	37648.1	2644.93	27417.2	27351.1	26164.2	23373.4	31072.3	7208.59	33864.5	36718	53164.6	55757.6	130704	119008	149668	88655.3	85707.6	57224.9	38993.1	89158	47071.5	44032	4441.52
634	15AR	15.335	304.127	547.057	1087.9	902.491	1902.66	1006.71	1478.45	356.458	280.132	1759.36	502.67	62.497	1116.02	1204.85	219.171	376.646	1563.81	900.027	0	251.412	0	286.994	433.509	1230.44	3373.26	289.713	1259.13	2218.61	2678.69	1371.29	3783.68	643.382	1423.41	718.213	2777.54	4256.44	9610.5	8969.27	15825.4	17581.7	21645	964.129	4396.75	11384.8	9120	8884.38	671.469
635	15AS	31590.9	29055.7	47926.9	40086.2	49803.1	43373.6	34091.2	21652.2	30237.9	8610.26	22106.2	20104.9	57034.3	67228.5	23471.5	18293.4	7760.65	28152.9	24509.6	17991.3	29812.4	18134.9	7028.31	31299.6	23025.8	32673.8	3183.12	64108.9	53443.6	56637.3	32343.6	25532.9	16985.4	27599.7	62630.4	33328.4	64548.8	133806	174996	155141	230904	98975.6	101397	86470.5	37638.7	29951.7	29822.6	14833.4
636	15AT	37798.7	47813.5	96619.4	71146.5	117204	68843.5	61905.9	60103.5	91777.6	20371.3	74307.8	67692.1	219232	458484	77607.9	55175.6	10285.9	54819.6	43114.4	28640.3	58317.7	54346.8	11872.8	53628	34045.5	53270.3	4964.52	118975	92667.9	135664	48469.5	69927	76400.5	151907	170129	88847.5	359375	193797	320259	262675	488889	144001	148752	219035	146509	93430.4	85885.6	34481.4
637	15AU	26617.8	36017.3	46564.7	43300.7	45943.7	55258.3	23119.1	72777.4	91922.8	10178.3	146941	59821.6	141803	210044	48913.1	37455.3	22052.3	71570.2	118040	59243.4	99818	68710.1	15563.4	29755.6	24157.4	32211.4	3445.14	33158.6	28969.7	39723.6	27031.2	31180.8	17936	46156.3	69849.8	90966.4	90071.6	82975.2	97883.4	159007	103365	96165.8	52989	62112.3	96296.2	62131.5	63656.1	6796.31
638	15AV	9594.28	28999.6	30243.9	45569.4	41032.6	35063.7	21635.7	23753.6	63590.7	12864.6	72687.1	30596.5	82811.5	137054	38541	19811.9	7936.07	33343.4	34317.5	32835.1	39468.4	22167.2	8032.95	19635.3	17345.3	33553.3	3558.61	26910.2	22894.5	54619.2	21670.8	37258.3	17324.3	132119	37792.7	57857.1	128516	146803	203094	311403	262795	177820	126298	192156	132570	86105.7	104966	22977.5
639	16A	12667.5	67433.6	38595	61754.1	79362.8	59844	27798.3	59691.7	128896	24288.1	117470	69366.5	119031	305416	104159	45191.2	10351.4	84576.8	51870.1	91032.4	65255.2	30986.7	14531	52160.1	66431.9	86457.6	19693.4	97191.8	93431.2	172725	79970.7	95340.6	23697.7	235305	89195.8	143593	160032	226607	226434	270228	170327	311538	182736	158212	191526	122755	98051.7	42485.4
640	16B	6506.41	17166.1	17984.4	30598.2	14413.4	14490.9	19485.6	12048.8	16473	10728.4	35125.1	18997	20986.8	36323.3	23819.1	20916.4	4099.64	18169.5	24823.8	14235.4	18595.8	21612.4	8508.03	18110.2	15118.2	20259	6725.87	22090.2	19818.7	31978.2	23084.4	25164.4	4411.05	42434.8	18255.5	31813.8	53638.9	86993.4	87972.7	110686	59097.2	104960	76424.3	69044.2	90194.8	84426.5	66431.2	6326.21
641	16C	581.229	2818.84	1912.69	1888.79	2385.88	3450.97	2008.43	2968.54	2671.59	896.006	203.114	669.069	1386.85	2551.05	764.469	1033.94	864.919	3015.97	2798.79	2478.18	1111.08	2360.26	314.217	1969.32	2119.56	2022.25	1457.38	1359.68	1065.32	2030.8	3609.39	2562.63	866.933	4090.66	2660.4	6690.24	4397.57	6770.15	8419.59	7428.86	4599.38	7097.83	13237.1	9570.49	15082.1	19417.5	7838.41	1526.14
642	16D	1725.21	3818.34	3296.28	3489.97	6995.92	4573.04	2821.73	2976.78	1670.57	803.535	3164.7	4903.21	3078.57	5720.25	2464.5	1646.62	1056.37	4074.33	3863.82	3365.91	2002.12	2015.71	623.538	4325.58	6296.82	8462.67	167.197	4724.48	3100.18	12550	8618.62	5581.16	336.761	7529.57	4593.31	8283.56	11861.5	36365.8	68029.1	48368.9	25861.7	43208	22527.4	10960.3	21422.8	17874.1	20164.1	1601.33
643	16E	770.778	493.844	55.848	729.109	126.123	208.452	857.057	1389.21	314.732	594.98	2297.1	376.194	993.41	2665.14	1708.71	912.044	339.33	0	38.567	755.509	1128.92	0	0	1074.33	1445.38	1583.15	0	188.692	1250.65	2763.04	1863.72	2535.86	1065.44	2254.19	1123.47	2797.03	4190.44	4187.9	5933.58	5707.96	2748.36	6252	2466.94	1724.97	4798.9	2425.48	1472.8	224.798
644	16F	1881.28	2520.85	4314.27	4974.77	3267.19	4571.49	3327.12	5483.12	7038.13	1690.21	9292.22	3374.59	6763.59	12628.4	5660.32	5621.21	1835.66	8313.87	7887.49	4624.89	3464.76	2216.1	670.114	10768.9	10707.1	16577.3	2792.57	12147.4	12927.5	21596.2	22581.4	21107.8	1442.65	7197.83	5817.84	9477.02	16456.5	151109	176898	174912	89315.9	149256	117982	76683	141978	116119	96544.2	1395.54
645	16G	1344.13	951.736	2065.19	1814.47	1247.3	797.538	1650.26	1310.4	861.329	685.785	1657.47	812.016	1153.56	0	804.991	1728.19	399.533	123.474	1171.77	873.739	697.441	1284.83	92.509	2976.91	5618.9	3873.43	1577.08	4352.06	4367.06	6793.27	7479.36	6770.94	823.929	4022.61	2926.22	4181.95	8101.19	31050.8	28073.3	34838.3	16410.3	35335.6	34561.6	19485.9	35011.8	29162.8	26567.5	1286.38
646	16H	23867.5	86262	55463.4	93621.4	105459	85342.9	50483.7	39522	97974.5	17346.7	165102	77344.4	90609.6	209230	70471.9	29719.9	12715.9	62018.3	77150	79931.1	55522.5	30207.1	13789.7	56183.9	78706.2	107519	17994.1	98357.4	84293.9	144942	96977.2	112681	27356.4	181835	83346.6	114085	204236	245706	289338	312903	168584	349089	198878	148680	207190	131191	121894	54729.8
647	16I	968.735	0	1660.09	1318.59	1339.83	1039.03	134.171	2089.39	455.679	104.766	581.373	493.283	47.936	196.365	639.595	1064.59	41.555	1109.63	92.998	0	1217.63	430.922	743.35	757.014	187.446	71.397	0	1590.54	1533.27	914.868	1252.24	1804.14	468.532	1659.07	953.958	4011.12	2647.96	5709.33	3954.34	6037.31	3309.61	5285.58	2070.26	1033.74	2636.94	1001.31	2587.31	809.909
648	16J	4262.13	17837.4	10946.8	17905.5	14324.4	12853.9	6057.24	12329.1	23280.4	3560.74	23810.4	17455.9	20550.3	40405.5	14971.4	7462.06	3890.57	4660.23	11930.9	8131.52	8468.32	5149.12	1577.68	26796.1	42234.8	66308	9135.63	58423.7	51278.1	97785.6	57969.9	71310.1	13742.9	99448.4	57844.2	82182.3	140925	191192	169411	202782	142601	221235	153918	96584.5	151085	83103.8	89228.7	9440.06
649	16K	747.376	2764.15	1355.68	2119.05	1509.67	2932.34	2237.75	2073.04	2148.89	1078.86	2425.86	2133.28	1074.66	1013.1	847.818	1833.24	121.206	774.425	696.132	739.029	285.531	199.661	1079.15	2447.7	2967.38	3437.39	1052.44	3686.22	2521.74	6297.5	6972.63	6484.65	775.077	3285.46	2758.15	5729.97	10994.7	51918.6	35931.6	52048.2	30082.6	51994.7	37296.6	19754.3	38200.7	34629.7	32001.7	636.141
650	16L	596.764	1800.23	1234.14	1795.31	1875.66	1958.17	1243.14	3136.72	2065.16	565.018	2231.87	2054.47	2722.86	4139.73	3079.37	1197.24	71.311	1341.11	1192.65	1234.15	789.495	953.304	193.812	2070.31	3511.44	4863.4	836.336	3250.42	4367.08	4563.12	3923.55	4169.13	1415.25	3109.64	1656.23	2824.57	5627.13	17752.9	14850.1	18039.2	10908.8	19157.5	26736.7	20830.9	40443.2	20958.7	25678.3	1357.91
651	16M	1429.99	1408.47	1804.86	3173.14	3214.02	2807.99	3001.79	3952.99	4803.6	994.413	2745.39	1091.9	2310.59	2132.19	1542.97	1001.95	1027.5	1126.88	0	476.016	1189.2	966.945	482.942	4572.16	4611.99	7451.83	1493.53	7602.99	8752.44	11731.7	9251.49	8374.54	1823.34	4424.26	5587.94	9670.85	38636	76649.5	79481.4	78436.2	54731.3	84672.7	21237.3	24700.9	49285.7	32001.3	31285.5	1088.17
652	16N	23140.8	44339.7	30984.1	34684.8	26322.4	24577.7	18230.7	57007.8	66134.3	8186.45	108125	63451.6	112192	208884	103078	63327.9	10526.1	62614.1	33788.4	73493.9	52939.5	43172.4	7429.06	17057	26213.3	41458.1	3966.68	25684.1	37079.5	53915.6	35016.7	41059	19518.5	65686.4	45169.7	69386.6	118030	119761	114694	128129	111740	152425	115614	75412	127320	100447	68570.3	15376.5
653	16O	15765	26312.2	26150	35391.9	31007	33039	20358	45619.1	51288.5	8329.21	93368.6	52118.4	78843.1	118213	65933.8	50029.2	13259	43507.3	36734.6	60568	43079	38039.6	8640.54	13793	13632.7	20146	4235.02	14645.8	16327.5	23885.1	25224.2	17999.8	4809.14	19096.8	12380.8	24241.6	30252.7	93406.2	112302	117002	63468.8	95431.1	54399.1	40368.4	87024.3	51248.8	53492.3	5651.03
654	16P	3172.58	9351.43	5693.31	4799.73	6686.29	6507.03	5269.13	9752.98	11974.7	3691.12	16435.4	10025.4	14052.1	18649.8	9973.47	9052.05	3182.58	8728.56	5937.54	11610.5	6720.37	4991.67	2139.73	12938.3	13155	15751.5	4170.54	13973.5	14390.3	24400.7	19320.2	16422.1	6235.05	20043.9	12775.7	22408.3	51399.5	64731.4	81186.9	81814.4	43106.4	73139.5	57828.8	42599.1	76722.9	34225	49443.1	1704.34
655	16Q	1856.38	12640.7	3394.11	6114.53	3453.33	7018.03	2911.65	4306.62	5944.56	1545.48	13122.1	3163.02	7234.14	15265.6	7736.41	4186.73	1180.53	569.617	1253	1146.63	1096.8	1772.75	1601.99	6689.85	3730.04	3444.82	1442.02	5137.22	5592.18	11523.3	6925.87	5139.79	3256.35	8517.3	4674.68	6183.96	17324	11320	11956.6	20370.8	10420.7	19545.9	6488.07	6837.61	8836.45	5365.11	4223.09	2527.47
656	16R	24362.3	85184.8	32050.8	64136.9	94383.7	36284.7	39370.1	59537.2	123262	43334.2	96718	40891.1	78591.1	121171	38592.6	24773.6	12963.6	54100	15999	40014.8	44945.4	20625.8	12129.3	64373.2	63410.7	152528	39112.3	255864	92348.1	225240	103682	124438	32781.2	160934	99858.1	226612	622553	378633	304750	989606	244402	552712	275308	179721	321612	213131	209770	23138.5
657	16S	1476.6	1020.5	1342.69	1902.79	1406.43	916.299	1468.08	7786.7	2382.73	787.213	3472.21	2977.22	1697.07	3374.92	1059.14	759.152	2119.28	1018.25	1104.7	93.642	422.081	1418.64	694.11	3898.56	1671.02	3536.23	1337.2	1223.36	2202.41	2380.47	2926.72	2675.71	1059.91	2797.67	813.896	2161.4	3463.98	31635.9	31675.2	38067.2	18312.6	34832	39387.6	30602.1	57181.5	38811.7	38040.3	687.868
658	16T	6326.65	9326.16	3883.41	13547.4	11010.8	9664.17	8756.62	17052.3	20559	4296.62	18958.7	13731.7	16763.3	21382.8	18338.7	9914.03	3580.19	10535	10576.9	14654.1	10953.8	6778.83	4079.65	11212.4	11594.5	14567.3	2917.97	14719.9	16115.8	26144.9	16003.7	15324.8	7370.34	16978.5	12479	12561.5	24218.9	65774.4	80971.9	96601.5	51221	73464.7	76796.3	62031.8	99392.8	75734.2	70698.3	7835.09
659	16U	1090.13	1187.87	351.692	1574.32	795.04	911.213	1309.89	1988.82	1830.49	517.772	3043.84	1217.44	3450.91	1220.48	2298.66	2636.03	0	1816.39	475.778	690.375	1050.23	848.364	474.049	980.652	2041.24	2269.75	712.129	1459.22	2700.62	3937.86	3983.16	2321.44	1146.83	2067.36	2700.25	3695.1	4292.83	12460.9	9396.25	16273.5	5689.97	11163.1	5205.66	8864.15	4286.19	4757.13	4652.54	611.921
660	16W	5311.96	13607	12737.7	16866	13122.4	18420	7702.04	10702.1	13773.2	1988.19	13092	7813.87	5848.56	14991.9	6103.16	4409.45	1660.82	2878.41	2180.95	689.198	1354.76	739.14	901.152	22386.2	38191.6	84860.1	9359.53	43930.9	46307.9	91498.4	56710.3	60729.3	16234.5	88342.3	46321.8	84137.6	127930	117507	116922	150204	122737	114237	143823	212502	179917	110370	108757	14589.4
661	16X	7613.19	8727.23	9695.71	12262.3	9384.01	13727.5	8229.76	20365.1	10235.9	2375.02	20969.2	14508.4	22220.9	25999.1	18161.2	13321.9	4735.45	19464.9	19762.3	17132.5	15906	12189.8	4523.9	10367.4	10099.4	13063.1	2987.71	10417.7	9667.97	17410.3	19668.4	13380.6	3947.94	11278.7	10036.1	11068.7	17160.7	96480.9	96555.1	96474.5	65139.7	83700.1	33239.1	62288.5	68782	41615.8	179813	6695.7
662	16Y	20875	28898.6	33870.2	31860.4	25089.9	32905.3	19348.1	45847.8	39767.3	6769.73	69976.3	39705.7	69479	98760.2	58502.7	39558.2	10301.1	48273.1	49754.6	41643.6	38687	34897.9	11012.5	23098.6	20250.6	34994.7	4333.04	24091.8	23904.2	35771.4	25438.9	31997.2	4623.43	25343.6	22218.8	30452.7	37447.9	86591.6	75967	88142.3	53543.6	83278.5	59800.6	48389.8	123350	64303.9	62232.1	7918.07
663	16Z	28787	47382.5	59691	57599	36034.7	54499	23306.1	43048.8	71496.7	15099.9	111959	39625.9	70413.8	129606	59310.3	22442.6	11551.2	39728.5	34966.3	39231.6	41117.4	19129.3	9311.79	18542.2	32098.2	70491.2	6057.16	31016.9	29499.6	63280.7	30687.3	46115.2	11236	40640.8	23021.7	39150.2	44309.8	151839	137155	160101	135732	132091	71584.7	66432.7	144878	125140	92403	17660.6
664	16AA	8634.73	20292.5	24002.1	24883.6	20930.4	33583.7	14902.7	10353.5	42256.2	3617	16229.4	4479.55	5964.49	6377.88	6030.06	5482.08	2854.07	7250.43	8845.97	12481.5	6083.34	5519.15	2011.33	19545.2	31893.2	73607.8	8074.12	35673.4	39870.4	66876.9	41941.6	52693.1	13715.8	53106.3	35808	62289.2	81328.6	140015	165438	202052	192878	139356	85419.6	83198.5	171997	102614	94853.7	13874.3
665	16AB	6637.23	10435.1	6579.54	8876.25	6373.16	7342.52	7084.13	3183.15	10831.1	1406.26	4461.76	2000.11	3634.69	8443.34	4723.84	3529.11	1252.05	1365.95	1203.2	1198.67	1207.11	1947.69	560.491	11481.2	16065.8	35323.7	1919	17053.7	33692.9	56401.6	29537.8	21635	10988.5	16701.3	31969.5	20242.9	35878.9	80922.7	92636.2	108934	123045	96897.7	31329.2	38386.1	39814.3	49545.8	49072.6	10120.9
666	16AC	1009.7	1012.01	1823.49	1413.83	1499.33	2161.12	2512.68	2803.59	2383.62	0	3884.29	1859.04	2436.38	22655.9	2817.51	2228.86	1068.36	4167.4	3508.33	697.15	4463.49	3174.17	1027.79	1502.14	2572.77	2995.9	1170.06	3025.93	4329.62	5702.92	4849.85	5518.64	527.182	1583.33	3272.41	3675.18	7842.67	103144	92620.2	127847	68287.9	94293.3	28805.1	33819.1	80747.2	50418	63318.1	740.999
667	16AD	68421.6	39353.1	49208.9	51635.4	35879.3	57595.8	56438.8	65404.3	89922.9	24669.5	79339.9	42961.1	99840.5	154431	75862.9	39578.5	20222.7	48595.3	32607.1	36241.6	33969.1	28942.7	16391.5	58969.4	80815.7	206277	19038.7	82444.4	144218	291132	138468	117679	72245.5	75770.6	143653	111794	218876	236216	345640	304546	437448	274898	450641	308649	323881	319750	274832	20682.2
668	16AE	6115.65	18546.6	25373.9	35053	18412.4	28326.9	14458.8	9154.66	19239.8	3977.58	19302.9	6325.92	10857.5	13925.8	5907.05	5489.73	4687.72	3218.21	3354.43	6394.88	12403.9	2974.89	4323.18	30276.1	48375.6	132628	8812.95	58674.2	65882.4	147223	93011.8	104712	32593.6	86879.9	75231.8	131981	172525	288847	336316	390207	340263	325767	141260	126706	278152	146913	146037	27939.8
669	16AF	14749.6	26406.2	38324.5	42991.7	24645.5	31767.1	14629.8	46084.9	20328.5	3466.91	27839.3	14217.7	25784.8	46904.7	16767	9697.88	5699.85	15928.2	20865.7	16031.1	16924.8	9938.59	4614.02	23167.7	38814.9	92490.5	8433.51	41175.4	43685.9	87671.3	58190.9	61697.7	12411.3	49323.5	23376.1	40903.7	50655.2	248903	287295	347620	282721	257718	70071.4	67730.1	151618	79502.2	79262.1	11072.6
670	16AG	978.97	4035.22	690.448	1268.56	1360.06	1096.36	1286.34	5206.26	2545.27	1964.68	2402.19	2419.38	2082.07	1618.05	0	438.714	1064.57	1225.6	1238.02	963.73	1228.47	1824.84	985.473	1788.87	1550.01	2230.46	872.157	1589.41	2065.81	2693.25	3130.91	2139.25	121.294	2682.52	1287.13	2233.32	3386.14	11508	12277.4	16882.8	7991.64	9785.21	3125.56	5699.58	10223.2	5411.41	6251.55	972.225
671	16AH	22451.2	43431.1	49494.5	64005.8	28748.2	38989.7	21284.9	73556.3	79079.4	15412	106777	53801.6	85897.7	159112	72042.6	42359	17649.3	51579.8	62589.5	66630.8	55774.2	36005.3	13782.4	17473.2	24031.9	67335	6537.41	28155.1	33220.7	67769.9	41219.7	44006.4	21573.6	151607	54210.9	99322	160393	325388	363210	405066	344940	314895	121178	109687	209120	95526.8	128666	13431.3
672	16AI	5339.38	6095.73	6520.87	9441.58	5957.62	12081.3	12356.9	4612.69	12485.8	2692.2	6555.01	8001.3	17689.3	23218	15918.9	10342.1	3379.75	11555.8	3654.53	3483.45	2397.9	3223.31	2131.67	13051.7	14711.3	18131.4	5422.68	14084.5	26529.1	44695.2	36347.4	21940.6	12660.1	27788.6	30903.7	21034.8	48662.4	47085.3	74270.5	71711.2	81362.9	80616.5	51812.4	43360.1	50052.2	41401.2	37116.4	14663.6
673	16AJ	32143.8	42752.6	35822	80686.7	31577.6	46330.6	56248	53484.4	49096.9	26798.5	43226.7	35469.7	31063.5	70763.4	29692.3	30919.7	15627.2	31010.2	19610.3	25611	24342.8	19876	18362.6	52209.4	56284.7	99506.1	47098.5	105285	129277	205490	98389.2	95021.1	37532.3	88935.2	96132.5	66318.2	110778	254336	360171	441960	290774	262152	93609	68227.7	53931.5	40759.7	40922.5	24746.3
674	16AK	1856.54	2217.67	3280.98	3766.16	1940.56	4023.74	2691.18	10172.9	9940.33	736.48	3582.66	2612.98	1816.38	5458.25	4658.35	2398.16	2357.89	3646.84	1427.54	740.922	2228.22	910.282	1271.89	4957.04	7535.04	14117.3	3028.62	10034.7	13701.4	24615	18778.7	18871.9	2516.33	10501.9	10308.3	12850.8	24873	73572.1	88248.7	101072	67220.6	88695.5	34759.1	31318.3	66167.3	51777.6	48650.8	1592.1
675	16AL	397.533	1200.31	1218.01	743.219	615.004	2563.96	1527.21	3493.57	1895.92	1501.75	2087.11	779.657	695.91	3819.81	1461.73	1331.34	2020.41	103.056	0	1163.62	568.603	1129.94	215.87	2983.41	2152.3	3741.05	1005.86	3048.3	2999.74	3999.23	4138.35	5175.98	47.007	2063.57	2406.72	3280.3	5338.6	40175.1	41523.9	60295.2	26648.1	41251.6	98469.5	81785.9	225131	97103.2	89233.2	1125.36
676	16AM	2842.61	4673.16	2448.67	3342.86	1906.85	2994.93	8437.22	1523.58	5019.62	497.233	10115.8	3407.07	6866.42	5146.56	5108.55	3656.92	2859.11	1588.76	3081.5	4194.67	4226.79	3348.77	1091.81	5714.45	4995.58	9485.07	1141.88	7067.68	14511.7	19091.7	9317.66	8052.16	4122.11	11990.9	11053	10152.1	14815.4	41738.2	41055.4	49065.4	33098.6	48920.8	47514.6	51784.5	85986.7	61432.2	57900.4	4174.29
677	16AN	9762.36	8820.79	10146.2	13914.1	7801.17	11277.4	9902.88	37088.8	42238	5135.94	34814	22951.7	31662.6	41610.5	30174.6	21204.7	6608.96	20715.6	20616.3	24000.6	20106.7	15785.6	7708.27	10310.2	11126.8	17362.6	3760.26	15247.1	15909.4	17265.3	14795.8	13460.1	5303.26	15620.3	14812	20893.2	29461	137534	157293	241484	106276	107794	38390.4	32978.6	76408.7	49387.5	44673.8	3225.81
678	16AO	7610.58	5887.47	6910.87	7081.4	7385.17	7983.02	5933.71	24742.1	28227.6	3053	24697.2	12962.9	25209.1	26323.7	17699.8	13987.2	4278.3	8378.48	9847.05	10730.4	11484.2	10788.9	2310.75	7648.7	8200.01	15229.8	3015.5	11671.5	11045	19246	19258	18985.5	2428.44	8782.07	8084.58	11696	19829	127178	128995	202208	110447	128841	39075	31214.5	73114.7	58067.5	50041.1	2842.89
679	16AP	2489.61	4303.68	3467.62	3401.15	3830.77	4334.11	2741.4	8289.09	12442.6	2497	8646.78	6384.29	13072.6	14623.1	9469.78	6440.17	1364.77	6054.81	6434.31	4321.78	5590.33	1276.47	1476.38	3737.5	4519.42	7929.58	1016.05	6273.08	5003.36	11175.6	6620.19	7368.61	1726.94	4778.83	1959.13	7126.6	15525.3	35403.1	25534.7	44492.7	24611.7	38299.5	49143.4	44899.3	130459	75476.1	64329.9	1147.33
680	16AQ	890.962	221.463	1956.77	1535.48	8230.75	5953.26	2240.39	2099.8	695.695	122.355	337.806	126.806	147.258	1081.09	762.738	0	327.795	6.342	431.364	1612.52	1555.41	0	446.19	2803.77	4037.35	3155.51	572.73	7229.3	4828.76	5881.64	7872.58	5977.59	2010.95	6887.71	2631.94	9467.49	7455.33	18151	23123.3	28811.5	18651.4	23234.1	18374.4	15273.2	31276.3	23656.2	19179.6	2600.19
681	16AR	38766.3	85766.2	110236	131820	169637	129028	70402.6	19857	63668.1	19334.8	53496.7	40886.8	75951.4	226046	70228.9	42079.9	8655.67	38313.2	52959.7	71315.2	61657.5	29386.6	16353	91522.8	72496.9	149211	13667	114756	82979.3	198582	101588	117545	50319.1	252836	114620	154428	254080	518722	580977	719772	637046	519861	209407	193532	333238	202474	171298	60313.1
682	16AS	3983.26	6037.07	8921.12	7606.74	7750.39	6795.34	5658.45	36783	38475	5852.02	32708	19625.7	27508.5	42406.5	15235.1	9302.71	10431.7	19816.5	30615.7	25576.3	27878.9	18171.5	4490.16	11766.9	9738.71	18827.8	1454.01	14012.8	12381.3	20346.3	15287.6	16424.3	5076.35	18906	14961.4	16669.8	29186.8	68338.1	65384.5	117093	76727.2	73422.9	34103.8	32865.7	59433.1	44312.3	36496.2	3430.69
683	16AT	15910.1	35734.7	31233.3	38659.8	66107.3	37098.7	24516	28495	48295.9	10365.2	53738.4	28121.5	56490.6	167699	25900.2	19408	8381.96	32673.3	30416.2	31304.9	37463.3	20760.8	7989.92	33580.6	23413.3	43979.5	4408.18	68244.7	33655.5	92658	28049.2	43522.8	16616.3	109205	42200.6	71941.7	333172	117990	135277	242188	129176	105621	121844	193308	250694	111203	122955	8904.38
684	16AU	5891.26	10582.5	19942.5	16676.1	28114.6	12399.4	16121.8	12577.7	16768	5732.3	17888	10299.3	32028.8	54704.8	11678.5	11615.6	2905.13	9054.42	11343.3	7445.28	11465.1	12066.5	3970.82	29503.3	12829.1	19697.8	3683.82	27991.5	15641.1	47253.2	16774.3	23951.8	8791.95	26956.2	16679.7	17591	51173.2	116586	149000	223392	197492	130070	98792.2	167637	166340	99325.2	112893	9824.78
685	17C	781.429	1334.71	1896.87	2043.56	0	151.882	0	1214.57	301.894	845.046	580.689	377.909	41574.9	82.877	0	0	476.776	1236.09	1604.75	521.983	283.064	0	484.102	0	1180.11	1036.56	322.015	1189.52	597.278	0	804.999	281.99	0	660.974	378.343	0	1798.07	20712.1	1755.64	6186.81	2674.1	3295.67	4669.04	1564.02	3247.17	11835.4	1815.15	574.489
686	17D	37249.5	79347.6	71040.5	89117.3	88496.8	81101.5	114700	67697.7	121918	24498.9	188536	118377	182332	446548	170253	108109	16831.5	184575	94995.4	90561.9	98740.8	61920.4	20263.4	78605.9	91880.8	168190	20315.2	134966	211497	356226	179923	189842	51348.7	229961	156358	214364	480908	979264	1.18139e+06	1.06399e+06	592464	893104	233589	355154	291726	465654	422763	26635.1
687	17E	40407	71068.7	85503.7	91368	102088	108399	80925.5	70313.6	95346.2	15059.8	159930	93063	132215	264850	114194	95620.2	12386	89636.9	86719	67136.5	63538.1	52124.5	14059.1	64714.4	73176.3	138233	14681.6	114834	94697.2	168701	215522	196014	9422.88	90041.1	35260.1	111663	283718	670219	647901	653928	257751	559637	210932	181141	293057	434920	349809	12840
688	17F	14154.6	21040	38488	34385.6	30647	36073.5	31713	26825.5	30004.2	5875.42	56386.2	29087	49504.5	81465	41465.4	35176.5	7182.18	35026	42176	32586.2	33382.6	24334.9	10032.3	27515.3	24452.7	54225.3	4339.43	41216.5	35913.4	68558.8	86695.4	80814.5	3876.09	23434.5	8468.52	29206.2	83456.5	546520	410835	675436	190463	433537	200626	123136	180699	222195	179278	2506.7
689	17G	5029.48	7895.33	7625.93	8276.63	8201.86	5282.57	6361.43	5465.26	3825.46	1584.2	10568.2	4074.48	6372.05	14012.3	5670.19	5610.73	1345.56	6977.64	6442.51	3534.55	5872.06	1720.36	1854.04	4509.42	6158.31	6074.24	1393.34	11143.2	9863.75	16154.8	11636.3	10838.6	3264.31	13314.6	6494.72	12464.5	22505.2	82009.1	68614.7	100126	45290.8	83637.2	67610.7	34781.7	52442.7	63831.9	45292.2	2269.18
690	17H	39954	84412.1	64235.7	90294.6	99823.1	63386.6	73030.9	67194.9	96118.5	19809.6	224149	90117.2	136841	389796	134865	81412.9	18095.2	100991	72993.8	48438.9	68440.8	51663.4	15774.7	52549	61628.3	107623	13258	107817	140902	241011	158891	116167	60439.5	178766	152576	177143	406568	475679	472222	595765	377213	568684	219122	235749	209642	236928	216366	36837.1
691	17I	18493	35644.3	47604.3	48960.6	52854.9	52645.3	34366.1	39369.8	47885.4	7771.45	89221.3	45921.4	64674.5	132968	52964.3	48159.5	8998.62	25594.6	34910.8	26084.9	23157	25822.5	5890.06	29495.5	32572.8	58522.3	6069.08	48296.1	42560.4	65543.2	83745.6	69147	3674.3	31876.2	18615.1	59109.1	79871	326532	179301	255689	111409	210685	228830	137286	247007	298634	362931	5449.34
692	17J	6105.04	10770	13291.1	16044.1	11891.4	16139.3	10674.8	11237.2	14359.1	2349.38	22554.5	12019.3	19851	31425.6	15665.2	14284.9	3232.21	7585.02	12760.2	9070	10519.3	9118.87	2688.38	14572.8	15490	24222.6	3219.83	20029.6	17823.7	27566.9	34106.4	32073.8	1158.47	11385.6	3960.67	18004.7	25706.6	292354	155285	203385	96125.8	194766	24658.1	17384.8	28161	29021.6	51829.4	2350.95
693	17K	2690.52	4541.41	2765.41	3382.9	2207.54	1582.78	1199.79	4443.87	5253.94	1227.94	4494.51	2459.61	5458.16	2194.82	982.992	892.458	737.95	2150.44	1950.02	2741.33	1318.25	786.878	1074.46	1516.99	2220.57	3045.55	435.428	1535.8	1319.33	1118.18	1070.47	562.335	2206.82	3155.97	1689.69	2376.03	4292.26	13482.2	3663.26	2328.51	9521.68	1224.99	6349.84	2755.51	1174.22	790.518	12076.9	958.455
694	17L	18650.5	40902.8	20197.8	33739	36408.6	23479.2	23345.9	18506.4	29548.9	5477.19	82373.7	27027.1	59333.5	118923	37479.9	29533.9	4656.31	19000.8	22722.4	18148.6	26681.7	15088.9	5097.59	20689.2	17062.5	32025.1	3376.78	32809.9	27583.3	53939	38791.1	29559.1	28666.8	76975	46956.2	111155	303163	221187	239725	288755	188020	299737	181719	184934	253906	185995	203399	4980.54
695	17M	1782.36	5495.84	1351.53	2880.05	1150.32	1420.62	943.181	9950.06	2929.01	852.082	3412.52	1426.92	2593.15	2869.95	1962.78	1958.85	2592.55	1573.91	939.557	1316.99	741.282	1502.17	1103.5	4860.87	1728.31	2776.25	320.749	1457.8	1389.32	1356.76	1931.84	1433.87	2853.25	2301.46	1239.61	2270.52	2679.41	26045.3	9315.38	10566.6	6215.24	12744.9	16383.1	11390.4	21943.8	15582.3	17403.1	917.724
696	17N	11102.7	37317	22441.1	35069.1	32120	26935.9	14908.7	18048.7	43571.1	9048.22	77616.5	36965.4	50963	106458	38063.9	20139.4	7110.53	24899.9	9300.21	30881.8	22176.5	11790.5	4635.83	16682	23678.1	45129.3	5389.54	28368.7	28222	46558.5	33262.1	34156.9	8907.54	43645.8	15576.1	30212.2	42987.6	106919	105213	106951	82030	122020	161220	148699	237431	142706	119346	16406.6
697	17O	1238.92	1446.71	744.509	1588.03	1746.75	963.99	0	705.087	2260.6	0	1538.87	1180.57	1213.17	211.022	1100.7	749.258	921.884	958.297	945.496	1246.55	147.408	0	707.227	756.26	2178.94	1682.78	256.885	257.75	363.779	93.952	105.108	341.275	363.574	1170.4	1062.02	2102.94	1120.46	7066.04	2815	1147.27	617.075	123.682	21813.9	17311.3	34129.6	30399.4	35959	0
698	17P	10553.9	13472.6	17068.4	16123.6	18226	22624	14210.2	19468.1	10672.2	2161.07	21687.4	10709.3	17156.8	25744.6	13767	15344.7	3766.12	9539.15	10672.7	14027.6	10334.5	6644.43	2004.25	19483.9	14823.5	21395.8	1289.24	14260.9	14377.6	21403.1	22457.8	16891.7	2676.55	20836.6	7666.04	24373.3	31364.2	275955	285285	330490	188478	304052	34473.1	33073.1	70974.7	35086.1	61995.2	6517.3
699	17Q	58038.4	88916.2	68253.2	61659.6	78685.1	55827.6	48753.6	114939	88899.4	26360.6	133334	85570.3	144479	223318	110920	60859.9	62960.6	37849.1	21213.4	41757.3	45562.4	49708.2	18459.5	114561	50167.9	125026	11942.7	73010.1	93808.2	115631	119178	64246.3	33111.3	61278.2	43840.8	52224.1	111520	172950	176085	246317	161014	219879	149999	118739	106049	86823.4	81524.5	12357.5
700	17R	4493.38	5633.4	4665.36	7554.59	7046.1	9633	4412.08	12692.6	6724.64	1562.36	10938.2	6144.73	8625.79	12876.5	7005.01	8091.06	2074.25	4712.91	7173.47	5222.38	4691.19	4649.01	887.726	6524.36	5851.48	9884.78	1131.44	7521.29	6800.99	11864.7	10988.5	12892.5	2212.3	5669.15	2773.47	6510.52	7410.3	70743.8	49468.5	59879.9	28726.4	62621.7	33718.8	30573.6	71959.9	32138.8	44660.9	1763.53
701	17S	15552.4	24847.3	33348.3	34149.6	37895.6	48487.7	23738.5	13519.7	13803	2332.97	25291.8	12699	23139.4	35449.1	17070.2	20058	2890.51	17947.5	21365.3	18385	14944	15303.2	4238.54	11262.3	16289.2	29750	3194.86	23170.3	22809	31572.1	37728.1	36567.3	1122.88	5994.37	3879.73	10656.6	13726.2	90229.8	92114.9	105376	54918.7	115272	68424.4	143263	206779	111471	132568	1832.76
702	17T	319.206	1657.3	917.703	594.869	0	340.133	1127.41	2603.76	2320.03	1253.36	1468.89	752.143	1212.63	3334.55	921.612	974.933	783.243	815.294	755.35	182.024	1146.47	1737.59	762.46	2.653	1245.23	0	707.644	862.214	966.668	405.865	770.953	916.104	594.453	3576.69	0	587.645	1989.56	32395	16935.1	20283.9	6309.5	20219.2	4673.72	5930.69	5724.84	2413.49	3916.35	453.968
703	17U	68417.6	101896	65224.3	98401.2	105811	107452	70190.1	190613	125778	38570.2	253480	130962	206393	283974	176832	91559.5	32622.6	94041.4	57320.8	48744.9	66541.8	74144.4	21761.9	139409	95116.9	181760	19552.2	130230	170423	264746	156766	132712	65437.5	98886.8	81808.6	90578.7	167788	501060	631225	807594	308939	576404	325818	429888	454530	283836	253087	35862.8
704	17V	12802	16829.5	12072.7	15231.6	7700.75	17380.8	4847.8	16830	16184	2577.31	29165	10000.2	14396.8	16045.6	14166.8	5490.18	3098.36	8913.8	5474.5	3847.58	3180.14	2217.77	690.616	7537.2	15929.6	8376.65	1421.71	4684.23	3755.2	7208.47	5565.2	12002	11496.2	10368.1	2822.86	5967.88	7600.17	93345.8	166630	17777.9	6572.34	14238.4	57007.6	55605.2	46154.8	20483.3	16070.7	9129.71
705	17W	9047.44	23996.3	19197.3	21182.4	15536.3	19511.7	8900.74	32252.4	21975.4	6526.82	28932.2	8216.17	20670.8	19779.2	16485.7	7836.32	3133.66	11663.8	7664.87	6350.06	5855.31	2861.67	1498.73	8336.81	28858.5	13173	1467.16	4434.06	3785.1	6388.63	9862.56	6392.81	16875.5	18624.7	7667.66	8578.46	10179.9	71949.4	21859.7	27813.1	12214.9	19738	36384.6	30098	22978.8	7970.22	5789.19	6240.98
706	17X	2700.25	2563.31	8550.13	4450.13	6365.23	4919.72	3427.66	8224.42	3937.69	1354.35	13579.1	5003.04	12200.7	18891.9	9259.08	10517.1	920.249	5826.23	4005.94	3778.26	4376.67	3484.45	1025.28	4111.08	4943.82	8639.17	1518.28	8498.02	10462.2	15631.3	13082.7	6798.2	4388.15	8931.6	5102.68	7189.62	18666.5	93738.4	78786.6	110873	75597.5	77784.6	11317.4	115381	13514.7	9913.4	151536	3028.4
707	17Y	3320.17	7846.37	3323.03	3560.64	3952.25	4907.3	3314.44	4760.68	3568.39	1014.79	16357.2	3928.52	16088.3	16864.7	5191.87	4763.65	1365.18	10765.8	3855.96	2362.66	2658.14	2209.35	856.578	4852.23	3822.39	9298.93	2172.78	7229.98	6152.62	18934.1	7800.37	9154.28	1772.11	3276.05	2837.11	8882.52	26588.8	64978.9	60610.2	81901.1	40120	86621	7486.03	21705.7	13958.2	6300.17	7429.93	1212.4
708	17Z	19376.8	26506.6	42290.2	41561.7	41180.5	81657.6	39380.6	48449.9	42808.3	6123.84	76872.7	40552.1	72301.3	113462	64746.5	49419.5	7821	34755.8	45633.9	29992.2	37226.1	33691	9781.64	38625.3	42745.6	89237.8	7235.3	76331.1	58925.6	101376	72337	90932.1	5359.16	22381.5	31377.5	47895.3	62159.1	849967	853788	1156021	530654	775394	153560	169603	854651	336890	332051	3126.35
709	17AA	9646.27	17448.4	16199.8	19103.4	17596.1	20166.5	11255.9	13161.9	14137.4	1953.07	30587	10980.3	28816.3	59662.4	19007.8	13518.4	1954.72	18973.1	13319.4	9732.07	10556.1	9952.64	2845.99	16367.2	13281	25987.7	2938.85	23384.2	21427.8	53715.6	23051.2	23957.9	4259.9	8107	15762.8	25944.3	39966	137704	131927	169542	131841	162352	44112.9	48058.6	187660	90737.2	103716	3449.21
710	17AB	20965.4	34478.3	40721.5	41435.9	35243	51874.4	31631.5	45128.2	51368.3	10296.5	98247.2	36917.4	72517.1	127571	66548.1	39704.8	6792.49	34859.2	23318.6	22103.4	26422.1	26112.3	9494.24	38987.9	25760.3	61944.8	7500.68	55722.4	58854.8	89197.2	57592.5	50923.5	12315.6	27728.4	25933.3	35097	60211.3	756779	749632	1.07838e+06	692862	684570	69123.9	103820	371394	144962	194475	7394.65
711	17AC	26652	36832.5	64099.7	57771.6	44947	92200.4	45480.8	57455.5	49473.1	10523.4	104816	52385.2	91508	138100	94364.1	59558.5	10239.7	39127.4	38364.5	30157.4	44902.7	42245.3	14197.3	44328	39108.1	96726.4	7963.62	83612.8	72961.8	110312	99071.5	96359	9562.84	35494.9	42752.8	66115	80935.8	538254	616762	819639	430774	553637	55949.7	87925.1	353419	144998	169302	3827.72
712	17AD	17557.7	21875.6	21134.3	19720	13706.9	22889.9	8386.28	37078.2	41847.4	6256.05	47575	17793.3	44944.3	108460	32792	20253.8	4325.54	18788.9	18819.7	17725.5	17392.7	9368.59	3859.98	13338.5	18774.4	35087.3	2221.81	16571.2	13859.8	37195	17505.6	23398.7	8206.16	17819	8101.79	16677.4	17333.6	249090	212246	282562	208751	209539	57885	38012.5	96142.9	43368.9	44309.9	6026.62
713	17AE	4515.69	8047.66	6922.5	7986.05	5020.14	6401.32	3273.77	9850.13	8309.3	2369.88	12845.3	4016.8	15143.9	24734.3	8690.46	6948.06	1565.17	15580.4	9167.38	3957.28	9861.98	8465.79	2147.75	4710.37	7479.34	9248.17	1785.09	13083.6	11142	19804.1	9197.96	8893.19	3434.96	3538.07	5154.69	11125.2	15726.6	72517.6	56816.5	82676.7	60596.3	85884.2	37549.5	51138.1	165859	64529.3	74607.6	2699.56
714	17AF	40382.3	51553.3	76499.5	72919.4	39873.1	56745.2	34254.3	61965.4	71599.8	15151.7	101392	53508.9	97773.9	157387	61094.1	52272.8	11630.6	48578.9	50918.8	46589.8	54525.5	34628.8	13650	32933.6	44442.5	161906	7357.89	52447.8	66298.8	107918	81463.1	56713.6	31490.1	75827.1	67436.3	89933.6	119925	295682	345408	369382	434541	321120	58181	117312	112035	57914.5	69532.8	21275.5
715	17AG	11109.2	11982.3	18035.8	13088.5	10346.7	18639.1	12920.3	12302.9	20332.7	3475.99	26738.1	14843.7	30605.9	45035.9	22668.7	21842.7	2922.92	11959.7	10287.4	7281.99	9974.79	7686.13	1937.97	11546.2	11966.6	32178.9	2075.18	26782.5	33403.9	37207.4	35901.2	24673.3	7743.81	13401.8	17775.5	25739.7	37625.3	57121.1	73956.3	97824.3	66333	87879.9	19483.6	45236.7	129593	35907.5	54492.4	3542.74
716	17AH	12882.6	26007.9	32996.1	44001.5	25613.8	33657.3	15204.9	36688.4	44963.1	9844.61	61591.7	30572.8	39787.9	79712.4	33198.8	19808.7	6263.37	29656.1	29667.8	40237.6	32294.2	15436.4	8300.97	17724.2	17377.9	56186.1	4229.7	22046.6	22004.7	49715.3	30223.7	33642.6	9352.48	40309.5	14958.3	35194.4	38740.2	220602	210006	264801	159265	181955	44239.9	32210.1	85484.9	32553.2	44113.3	5868.14
717	17AI	30564.4	40461.6	34639.5	38218.7	30857.9	39835.5	24492.6	59719.4	47259.8	11329.7	57305.5	34513.3	72280.7	155009	44930.7	43456.9	13219.4	59526.5	41033.1	35279	49179.2	27867.8	14215.5	38873.5	41190.8	74239.5	5390.34	61548.5	70142.6	97046	64838.4	46406	40659.6	65374.4	103034	149805	218756	320470	336077	510092	261774	362190	165679	126026	651056	187126	238966	12593.1
718	17AJ	8989.38	11849.9	17252.9	18427.8	11134.8	17427.7	6839.35	15440.2	26889.4	7763.5	33327.9	17706.5	23722.7	53598.4	17552.7	12644.6	4325.34	13179.5	20074.3	22136.1	18306.8	8721.57	3954.76	12514	13793.9	24494	3014.33	10666.9	12816.3	20133.1	12273.7	17203.5	5237.45	17768	10081.9	17233.1	17587.4	184502	262492	218351	131614	213301	29761.9	25789	64006.5	25869.3	34307.9	4979.07
719	17AK	16436.9	18215	14872.9	8017.14	5034.62	8177.89	4225.37	17135.8	36975.4	4181.85	40662.5	22283.9	27485.7	52816.7	17159.8	22638.1	5135.45	11822	15167.7	15015.6	12519.5	4853.79	3087.29	13674.2	13755	34261.7	1916.98	20691.9	17988.1	34048.2	22908	21825.5	20214.3	23567.6	5615.23	8909.83	8958.39	24425.6	15584.3	16556.7	10577.6	16593.4	41022.7	10217.7	113875	19950	15542.6	11921
720	17AL	10973	17804.5	13849.2	21322.3	12519.2	23611.7	11641.4	32904.2	31692.6	6393.93	28069	17173.7	26621.9	55599.9	21160.2	15633.7	4689.78	15470.9	16506	15602.3	13393.6	10995.8	5065.83	19031.4	14129	35824	3119.06	22726.6	24059.1	28492	21041.7	21923.3	8052.2	17878.7	13237.9	18242.4	20084.1	583410	748048	1.20726e+06	503119	677289	94990.5	100205	234650	110651	118998	6093.02
721	17AM	8446.04	15468.5	13866.1	15575.3	13938.3	17364	9140.69	15351.9	20710.7	2883.09	26064	10243.2	26445.4	52882.9	13228.5	14290.8	3750.24	34622.5	19134.5	13312.1	19734.4	12330.5	5284.38	13613.4	14547.3	33322	1756.23	27698.5	31258.9	55237.3	28847	24677.3	5621.16	16343.9	14033.9	37084.7	48094.8	135538	161250	219115	106722	218461	61351.2	40268.4	146318	62945.4	68964.4	2479.02
722	17AN	8567.36	21958.6	9154.02	11312.6	3773.6	6094.71	1457.12	24149.1	21817	2628.75	9231.74	3658.52	10277.5	8931.5	6321.34	4579.97	4590.87	7898.58	5010.52	3878.16	6786.31	3381.28	3422.18	6831.96	9092.09	22703.7	1747.13	7919.84	4315.46	6400.91	8414.95	5868.47	7135.46	28685.3	5822.78	13589.4	12299	75035.6	25428.2	76210.9	16688.4	16124.8	20947.4	6787.1	21622	6903.29	4409.83	4342.23
723	17AQ	5597.83	9851.69	8357.77	8149.29	14168.8	11385.2	5223.49	8683.43	14139.9	1945.24	12526.3	6629.19	19064.5	39877.4	10643.4	8705.1	3135.33	14451.3	14175.1	9690.38	14500.1	9027.49	3063.05	10064.5	9616.55	19723.7	2436.87	18713.8	17723	26316.7	14957.9	9222.27	56442.9	12911.9	21668.5	25535.3	29746.4	95854.1	105065	150237	107056	136596	51532	60477.1	144148	51927.7	63939.9	3500.55
724	17AR	28411.3	28906.9	26608.1	36091.9	23646.6	26408.6	12803.8	48290.3	44588.6	9102.06	32204.6	22422.4	38088	81947.3	26031.8	14083.1	10278.3	20320.8	32454.8	28353.8	25186.4	13114.4	6279.7	16626.9	18599.2	38131.1	2575.8	19224.1	18636.4	28566.8	19393.2	25936.2	37579.1	111336	37474.9	65379.3	66909.2	338116	244249	388757	215786	250869	58762.7	52744.2	138860	38118.1	51207.1	14218.1
725	17AU	24757.2	53696	40663.1	37291.5	85588.4	58985.7	22668.6	54645.9	85290.9	16358.6	166078	46312.3	235227	354976	58473.9	55205.9	16261.5	78302.2	71851	36288	95308.3	60798.5	12212.7	62586.8	44570.4	71566.1	3953.96	118331	94576.8	93141	64822.5	59335.4	52199.6	149719	228040	268437	568681	513499	506423	874911	795120	602579	179682	241645	355001	111183	164677	22241.5
726	17AV	64095.5	108245	126794	112130	199199	173844	59011.2	140697	223345	43847.3	505485	119190	642191	820406	156692	146626	35910.3	171944	180697	81484.2	206193	168145	25302	143253	109985	187088	10508.6	290509	218854	194565	116853	140027	121290	261615	353769	490985	579460	1.04707e+06	1.36304e+06	2152270	2.05589e+06	2.07662e+06	333848	344552	517776	137852	212033	45025.6
727	18A	0	1180.74	1865.17	1740.67	969.55	1395.87	473.659	2692.79	2372.25	274.916	516.774	993.135	889.048	341.355	658.813	1088.11	194.329	1653.37	932.905	958.406	694.027	1821.07	750.402	451.468	1363.88	3321.55	515.643	1196.78	909.247	5575.43	3293.01	1428.88	703.996	2774.94	636.569	2030.43	8976.25	60552.2	2644.89	2637.73	1109.7	3521.45	1119.6	787.616	1383.55	2233.42	705.327	264.401
728	18B	10781.2	35398.5	29883.9	42751.8	33350.9	25447.6	18233.8	23743.7	50107.6	8379.14	55395.6	32243.5	48284.5	102408	39858	26383.8	4201.12	31865.8	33335.4	41134.6	35749.4	19805.8	6598.56	36195.4	27779.7	46337.2	4958.01	32402.1	28008.2	56772.2	31761.9	41266.8	10477.4	162788	66011.9	148858	177281	259840	176335	222794	84787.3	190731	98392.1	76786.1	168648	105472	94590.5	5580.76
729	18C	968.504	865.887	2176.48	1689.2	1271.33	696.011	1474.78	3958.68	2644.65	1400.71	3795.75	0	1994.83	1825.56	919.906	2091.35	814.997	1872.25	818.051	1007.18	770.212	428.53	96.997	0	1272.43	1787.08	1467.61	678.675	556.636	854.746	1838.01	2360.31	752.928	860.097	1190.27	2032.63	3822.55	5738.17	4925.81	7881.51	3706.05	10804.1	4654.24	3220.03	13751	22475.2	13860.4	332.068
730	18D	807.017	2757.6	3668.76	4000.68	2599.22	3457.49	4385.93	4601.6	7676.52	1300.85	6981.36	5932.36	10210.9	8821.45	4300.78	6034.83	1972.79	8111.08	7212.68	4895.6	3629.39	1928.4	1394.51	7169.69	4967.26	14506.5	1006	3385.94	2800.81	10795	12226.1	10644.6	411.345	3260.24	1373.24	3924.05	15568.6	74584.6	89652.6	63632.8	28503.6	55453.6	25601.5	24321	60217.7	55663.3	66601.3	1592.58
731	18E	1574.67	1386.99	1675.14	1739.53	1119.06	2277.64	1802.1	3481.51	1966.69	1123.63	2061.68	1857.94	2032.51	2970.42	1586.15	1204.85	1042.6	1264.35	1153.31	1892.59	1793.47	1978.59	957.736	2589.68	3666.35	5122.91	742.306	41.689	1150.34	2230.84	2462.42	2358.76	675.027	965.511	738.99	714.351	2502.96	29923.2	16122.7	31964.3	15471.6	27859.3	25611.9	12166.6	15377.7	15369.2	10068.2	1155.95
732	18F	12265.6	21713.1	5969.97	12673.5	6043.42	8087.97	18970.1	10208.5	26066.5	5610.7	18141.2	18395.1	20159.4	71067.5	15589.1	16792.9	5614.44	23322.1	13265.9	9356.74	14443.8	9754.95	9320.05	30199.4	16831.8	5748.09	2027.66	12428.4	8681.3	13984.1	5433.24	8366.73	8618.49	27872.6	15814.4	28576.5	59328.5	65282.5	49738	43832.6	26243.8	40618.6	33987.6	12991.6	10443.6	16290.9	14065.5	8378.05
733	18G	15943.5	28713.8	45985.7	42188.4	37462.7	37915.9	28918.6	23992.9	20964.9	4592.61	42383.2	23444	32811.8	59456.6	30811.5	24519.4	7306.45	21295.4	22933.2	18383.9	18126.4	16288.9	5420.91	21929.9	23060.9	43172.3	4744.46	37400.3	26857.7	48936.3	49175.9	57307.3	2937.75	25729.3	11994.3	42816.4	78311.5	485600	437058	531811	177551	348859	197096	110454	172491	189368	203803	2842.29
734	18H	3596.41	1945.19	2360.97	2447.59	4281.58	4409.75	2218.3	2547.1	2403.99	653.035	3411.46	1743.65	3171.75	3088.11	1206.13	1178.04	1623.51	3162.32	2949.89	1871.71	2990.64	1918.59	1157.05	5304.02	2257.71	8076.43	1267.63	2141.12	3645.05	4260.15	3392.25	6223.99	520.968	2145.84	1120.78	3181.45	4718.02	13197.9	7171.54	9488.25	5538.35	14275.2	5624.37	3690.04	9046.09	8207.82	6759.92	2130.55
735	18I	901.633	576.839	904.565	597.793	490.954	51.168	774.477	496.981	877.503	0	800.657	1330.55	1370.27	0	593.835	1037.06	302.489	1.994	1435.69	1320.68	0	673.081	639.582	2717.78	944.218	43.532	423.765	0	71.263	792.808	1614.95	664.03	1050.81	1366.78	9545.57	999.687	852.682	275478	237685	275615	113562	234597	73729.8	67137.8	126637	117870	108559	1086.46
736	18J	6440.9	12761.1	4884.01	8993.95	6163.25	4861.52	4372.7	5387.77	7677.72	1339.19	11121.2	7721.95	11520.7	14964.3	5872.22	5652.74	1598.69	4328.31	3126.43	2107.99	2445.37	3060.12	1113.56	16126.3	6492.75	4547.85	80.24	3590.65	1873.08	11503	3853.14	2861.99	2375.04	9215.51	6061.93	12011.2	25459.8	144213	57127.9	65790.6	47581.3	77806.7	40207.6	35278.9	35422.1	40129.6	34089.1	4172.52
737	18L	16454.2	7315.16	2013.51	1809.09	2096.09	1028.11	4742.48	3359.09	36332.7	7245.57	21157	12422.5	27049.7	7250.6	3212.99	2215.39	1505.3	3578.67	2923.74	2374.48	1287.16	2768.45	848.449	26971.5	4322.07	1279.01	1689.05	1083.05	1012.73	2205.67	1990.5	1805.27	5403.49	3516.37	1657.21	1812.22	5227.73	20878.2	4404.51	13039.6	6444.9	7823.37	8129.52	12569	4402.05	4047.26	5967.92	4525.74
738	18M	3067.84	3855.22	5990.33	6101.51	6912.55	6870.65	3756.9	6464.4	5965.59	1580.64	7207.58	5281.38	6841.14	7577.44	4803.06	4881.81	1527.75	4018.62	4030.51	4528.61	3249.31	3133.52	2001.19	3542.68	4660.17	5335.92	1198.86	4369.28	5727.59	5500.87	6608.12	8130.62	738.612	1993.29	812.431	2032.42	3444.61	139246	155348	168249	120278	181260	14290.2	12567.8	20985.3	13987.8	17820.7	1432.02
739	18N	9459.2	14702.7	4470.01	8645.22	8116.03	7619.76	8192.88	15839.7	12623.9	2407.1	29929	15101.7	19196.1	29966.4	17981.3	8513.89	1971.88	11106	5346.84	12332.6	9295.02	10811.1	3048.83	11653.2	17868.8	20132.2	5112.66	9715.04	27986.2	9295.22	16913	23066.2	14932	12148.4	7426.9	16253.8	33981.6	44846.3	27265.3	30182.1	33433.7	35895.4	53292.5	28352.9	23335.7	25227.4	20648.1	9817.92
740	18O	114016	39441.5	60841.9	67473.6	63807.5	70817.9	71323	155356	87892.3	37076.7	92838.8	83293.2	58046.2	140271	110818	75602.7	23000.9	44650.8	13060.7	71608.7	57168.4	87378.8	42549.8	35946.6	142794	93605.9	39129.9	33809.1	62502	61625.5	53614.5	47278.2	38158.2	168094	62436.9	54279.7	93373.7	178427	267195	138783	174878	148032	115807	105069	45453.8	65811.4	72024.2	69596.1
741	18Q	8167.15	15844.6	6893.17	8317.68	18845.4	9194.1	4026.41	16355.7	26394.5	6541.18	40141.7	9632.89	27186.1	27341.5	9236.51	7591.09	4595.79	6261.54	3954.28	7003.89	9148.34	6298.95	3676.13	9969.59	67920	21727.6	4063.91	12102.4	8468.89	34788.4	12005.4	11142.7	9523.85	27327.3	14241	34623.8	27583	65702.2	39037.6	27362.1	13074	20055.5	85855	5578.55	3170.29	10955.7	2325.47	6135.46
742	18R	5818.05	13796.4	2036.61	2550.98	5046.36	4101.03	5887.89	4570.44	5395.13	1637.29	8400.27	3589.08	4148.12	15768.9	8017.26	6673.44	3718.53	3062.97	1974.97	3495.17	2501.77	2518.32	1319.83	5306.32	4587.26	3324.99	2749.3	5817.23	8652.26	12154.4	5740.77	4207	2476.1	5383.54	4070.86	6710.46	11575.3	40589.7	42027.8	48280.9	23170.4	33048.9	24054.6	10241.2	13945.9	8498.95	11063.3	4281.73
743	18S	14142.7	11409.4	14535.6	8505.73	8962.19	7359.76	9536.44	9696.28	17822.6	1517.08	4675.32	3158.01	15444.8	4697.79	4734.84	2874.34	1760.19	3652.77	4338.88	5454	2808.89	3564.57	1016.84	3185.37	18946.3	4003.31	1234.03	3158.58	3853	4108.97	8297.17	4622.1	7468.09	14796.3	4958.41	9981.37	11664	38109.7	24838.3	37989.8	16192.1	21962.3	17359	39600.2	23919.8	21041.8	24345.7	1925.33
744	18T	2961.34	15614.2	8712.01	6780	17317.6	16123.9	3369.26	11319.1	6021.42	184.615	19070.1	14378.5	13925.6	18386.8	11355.1	1214.59	362.05	8121.34	4601.48	3173.23	10733.5	5411.86	187.474	6315.22	53245.5	3638.39	170.645	3004.59	5715.16	4149.22	4133.42	2293.19	1617.14	12326.3	5730.15	4967.73	8542.41	29645.1	7655.56	30690.7	15362.2	34833.8	10281.6	8616.48	44870.7	6788.12	11326.6	2563.16
745	18U	1622.47	1707.24	1305.39	2719.65	1598.31	1539.44	379.887	2799.5	1229.19	754.525	1115.98	403.677	935.978	1608.61	1113.51	1240.21	922.447	1974.42	2125.4	2163.82	235.111	601.754	895.713	1247.42	5258.88	2644.97	727.547	1114.41	910.102	1053.56	2119.2	1357.86	717.73	2276.85	894.69	2217.6	189.845	185205	189825	231854	86982.4	216130	8380.15	17828	10564.7	6578.55	7791.87	422.682
746	18V	2899.26	1810.51	997.341	677.244	1036.75	1075.5	1654.41	553.262	1854.27	1307.02	1059.61	546.718	787.802	2150.52	194.923	2335.93	1260.85	969.95	1254.26	1386.46	1161.14	843.473	708.977	2123.72	1095.67	1770.01	1409.69	1377.5	1675.11	1493.15	1802.4	1764.76	55.349	595.384	308.101	0	943.904	32256.7	19710.4	24796.2	8898.71	24477.1	6350.99	30176.2	10752.7	6795.69	9492.66	259.815
747	18W	2187.31	1504.52	355.333	16.832	1432.19	664.957	2093.25	2277.05	6469.88	0	515.516	815.825	2378.9	1776.43	1330.25	1001.05	265.877	750.841	0	1064.23	517.118	834.401	1236.74	1133.09	25524.6	594.322	215.068	418.226	892.008	0	855.964	1296.89	1893.66	1056.85	1119.21	1874.41	586.195	11431.2	3765.92	4880.05	3253	5236.26	7027.78	65130.1	13875.4	8079.24	10397.9	749.793
748	18X	7151.64	17618.5	24754.4	15709.5	17343.9	17148	7643.55	22612.1	191122	3259.26	23429.1	12466.5	25559.8	40239.1	11475.3	3979.46	2572.36	12959.1	5540.66	5526.1	9417.11	7131.52	2878.75	22208.2	154630	7018.43	1211.78	6683.61	2082.33	16356.4	5018.94	7520.21	6585.61	31729.1	10276.9	12844.1	16839.3	90179.6	31324.5	62136.5	20159.6	88359.3	27438.2	8785.84	85633.4	13885.9	25807.9	1869.15
749	18Y	7599.08	12956.2	18002.3	19263	16525.1	28052.2	13323.9	13462.8	9996.72	2606.03	31624.2	15252.8	29930	35372	17938.9	17889	3663.62	20207.1	18961.7	13181.1	16911.5	15580.1	5105.79	15038.3	19735.9	29713.6	3604.38	22345.2	20635.3	33769.1	24362.5	29641.8	2894.5	12666.6	13668.3	19056.3	27074.3	578572	576042	756390	383213	581601	65812.3	698025	209263	119643	133518	1436.57
750	18Z	2101.21	2202.72	1844.24	3667.72	1793.35	336.236	1050.61	1796.81	2474.39	852.934	2564.41	1191.04	1114.89	1987.91	484.34	1184.13	0	1639.75	388.945	825.675	976.747	582.194	775.837	2098.64	2010.73	1322.31	417.349	2069.99	1745.88	3260.26	2878.88	1729.36	676.734	1987.45	1807.02	3430.8	5072.94	18063.1	12012.6	10384.7	6011.69	9877.85	4774.46	2764.18	7843.47	2232.35	5486.97	2349.67
751	18AA	869.251	930.948	862.987	0	144.337	496.052	1128.58	344.519	112.845	880.578	767.135	802.766	1087.67	1152.61	1451.51	1051.12	540.053	466.015	818.753	103.123	1297.52	519.862	1027.82	1141.53	1560.77	1175.69	1319.46	2332.06	694.264	1394.1	1416.79	2670.4	793.57	1212.51	979.453	2784.92	838.613	11726	2384.29	1590	484.057	1649.39	2709.02	458.427	2597.42	708.977	675.655	147.682
752	18AB	11485.9	7305.98	8600.12	5758.68	3111.74	2891.77	1505.81	5208.38	5309.49	747.493	4820.87	3173.8	5799.78	5587.44	3169.13	4523.78	921.583	5432.89	2225.36	2678.7	1793.89	2446.35	1750.86	2494.73	11480	8660.08	1659.3	3350.42	7556.52	23119.4	5972.85	5613.72	3040.47	4051.45	2752.04	1828.71	3584.04	114973	113686	142098	131951	130688	7071.56	9167.64	5401.84	4215.65	4779.46	1666.85
753	18AC	15688.8	14758.6	20929.3	16077.9	21116.2	24949.7	15195.5	29878.2	22689.1	5500.2	49336.2	22306.1	39591.9	55320.9	33801.5	29551.1	3786.29	15737.8	12483.8	15109.8	19305.8	19418.8	4949.64	14352.2	10473.8	27437.5	2622.82	26811.7	24988.5	46468.1	34989.5	20249.5	9181.41	51937.3	17460.9	35672.6	33296.5	145255	183777	218132	190131	204378	28483.8	36368	70079.1	40932.3	47740.9	6715.22
754	18AD	3635.86	3896.06	2037.95	786.331	1945.52	2438.33	952.26	1552.3	2907.13	1356.59	3718.75	2030.31	4155.1	2704.34	1909.88	1671.76	403.155	1635.86	432.307	1256.91	1805.05	2219.12	967.918	4479.06	2848.71	2675.13	861.227	3757.07	3221.95	3736.5	4099.04	3914.01	1220.52	2927.02	6397.85	8244.35	10735.4	92129.6	77326.6	107473	72765.4	90475.3	14055.6	7532.8	16864.4	10296.6	11502.1	3039.44
755	18AE	12171.1	16915.4	23316.7	21333.8	16801.8	27634.6	18264.6	17838.7	19082.2	3472.89	28340.7	13724.4	30932.1	53349.3	21559.5	18466.8	3768.59	18144.6	24627.6	13954.5	19067.2	20866.1	5437.05	17853.1	12862.7	33052.4	3442.67	31490.9	24788.7	37931.6	36164.5	34496.3	3301.6	11126.8	14912.3	22243.3	26484.6	163477	200802	252357	134888	183926	81944	100621	602267	204180	213988	2233.51
756	18AF	936.3	2529.99	1253.13	2579.82	1489.96	1648.67	1309.4	1963.38	2813.07	0	4284.94	1613.91	3912.98	1814.01	657.895	2678.38	700.377	391.547	1773.29	644.32	389.459	1695.18	290.295	1407.39	3592.63	7384.16	579.952	1343.33	2857.14	1994.09	1868.43	784.18	948.805	1216.46	668.158	1148.92	2724.8	39748.5	29685.8	36333.1	23521.9	30526.6	1139.01	1256.79	3784.28	1446.09	1199.06	1273.18
757	18AG	1167.92	1737	1009.33	1671.88	468.403	0	1092.81	1056.43	3095.77	263.567	1690.96	860.283	779.46	2095.68	1456.61	443.271	513.678	402.359	182.466	324.382	979.196	1310.39	532.668	1450.69	499.445	1555.85	801.901	851.65	232.351	1436.81	684.949	1002.69	909.378	2252.84	823.331	1095.17	1387.51	10475.3	4752.56	6042.61	852.441	1845.77	5442.15	315.902	342.841	765.623	1091.54	1489.29
758	18AH	1870.94	2122.89	507.506	1926.59	598.712	823.758	188.029	1357.52	734.638	342.976	1393.78	1412.11	1286.76	2120.49	2045.82	1576.76	725.783	2003.86	1615.03	252.138	1018.29	1129.99	747.302	2720.88	2939.39	739.383	0	1465.92	1642.42	1765.32	4599.5	2892.45	246.016	2354.4	2215.36	4721.47	7652.94	39185.2	7449.54	9961.89	3852.67	6791.23	23649.6	33574.5	125635	38973.9	51370.4	1587.11
759	18AI	3394.71	1394.05	1310.3	1023.61	2218.25	1387.06	1201.65	4560.27	2530.77	460.023	2865.81	883.688	1908.99	5471.11	3050.92	3974.02	890.522	3433.42	2430.93	1544.08	2031.25	1757.31	958.326	1973.29	2925.91	5123.26	1266.19	2175.64	2782.6	3020.3	2333.17	1297.2	1195.65	3928.73	3990.17	3103.8	4186.47	109019	99483.2	131857	63282.9	88811.8	51824	78937.4	398237	114269	147249	1022.97
760	18AJ	3426.74	3194.2	4470.48	5028.41	7328.1	5084.06	4185.41	6432.61	7638.45	1489.82	7228.41	4696.69	5884.35	8704.35	3879.64	4904.29	1834.25	4246.52	3305.07	2570.9	3853.8	3522.54	2436.05	5869.84	7325.45	4022.75	909.254	4768.66	4995.37	5011.25	5134.71	3196.65	2376.9	3808.45	4459.66	10989.9	7152.1	69802.3	57229.3	58540.2	32979	35033	5200.8	4183.36	12684.5	5847.43	10483	1972.49
761	18AK	7988.65	15826.9	15387.8	18734.8	4572.69	2529.45	1742.91	23571.6	20286.8	5586.1	19990.8	7504.78	8973.75	11089	6394.17	3412.51	3523.77	8512.49	6900.48	6941.58	7174.15	2825.85	3169.94	4849.29	6586.51	6050.97	1601.64	5474.18	3653.64	9021.2	3733.5	3375.03	13034.3	14928.7	3484.68	8650.07	6246.44	36007.6	6848.47	9837.93	7475.79	10094.1	21712.4	5683.77	5958.85	3681.42	5168.8	7266.22
762	18AL	1494.73	1318.31	1447.52	12737.5	663.75	533.54	762.462	1082.97	485.947	158.332	1793.69	359.539	1239.81	969.592	1258.88	1213.73	309.037	905.93	0	976.824	1476.09	1571.7	665.064	1822.99	1820.36	263.304	818.763	92.296	0	912.093	719.174	846.215	1192.93	1635.31	2096.07	3921.98	3547.86	14744.4	14550.1	22558.4	8017.9	13243	5471.01	7607.66	14642.1	7058.79	7910.29	588.301
763	18AM	2013.09	1032.08	135.98	514.454	713.182	856.437	1945.46	2106.15	1369.49	0	608.265	1462.12	1400.48	1991.09	1722.02	2122.86	394.912	556.23	659.552	1094.1	308.097	0	0	1833.2	3204.78	2795.12	0	1991.76	1382.65	0	1217.76	940.063	1027.09	1248.3	489.429	885.453	1210.66	10646	7464.19	11500.2	5432.08	9328.47	7351.9	2547.79	7386.4	2544.46	3651.03	613.203
764	18AN	4524.76	3062.92	5407.9	3878.69	4497.63	4114.35	3298.91	2364.86	10074	1461.48	7632.92	4314.25	7141.76	3710.53	4086.87	4179.67	2445.59	4577.64	3650.38	4416.06	5107.67	3859.8	980.317	5113.31	10143.5	7259.34	247.96	25653.7	8775.29	7731.61	8131.44	6711.69	2238.77	2994.49	6159.74	8962.11	9929.62	24137.6	12986.5	20347	10617.2	18323.1	32763.2	33192.9	89824.1	30402.2	35696.1	765.545
765	18AO	9193.38	15205.3	18631.6	16885.6	10109.1	8438.52	2307.87	18400.2	25414.9	3666.01	23441.9	11193.9	17343.8	24073.8	10422.4	7624.94	3881.09	10684.5	12149.3	12194	9528.74	5527.7	1896.22	9515.22	8036.54	6867.35	1527.34	4022.41	3559.23	7071.81	6069.38	5448.48	7064.24	17749.9	7810.14	7009.5	6498.81	195396	189089	190197	167360	213739	49397.3	25499.5	35906.7	14462.4	17815.8	7816.83
766	18AP	766.734	765.597	169.044	296.932	1.287	590.316	331.973	4158.34	717.127	961.113	603.465	748.132	842.279	436.659	513.206	1286.46	1129.57	1091.97	0	285.556	326.018	578.717	301.258	1209.33	565.635	439.969	0	1490.91	0	19.844	164.485	43.776	1146.64	779.672	923.818	875.902	898.771	1944.28	597.199	297.919	1801.7	389.321	951.03	924.221	804.19	91.331	2415.78	734.595
767	18AQ	14692.9	19498.6	16353.9	25088.7	11624.6	8354.06	3064.66	20763.6	17252.2	4695.3	21239.5	14147.3	16054.4	33242.8	15050.2	6201.19	4764.35	12941	8717.83	10453.1	5405.25	3204.89	4111.48	11812.1	14166	14424.6	1755.7	11084	8096.65	13359	11274.4	10952.8	12229.1	53680.2	12686.7	22100.1	33684.4	185522	227451	275354	255114	255778	27632.7	17539.5	29879	15611.7	12086.4	13304.8
768	18AR	33451.3	41773.3	69102.6	67988.9	72908.2	103228	48595.3	60608.2	72761.2	8771.65	80467.6	46095.4	97015.9	211088	64990.7	56604.9	15869.4	39633.3	60522.1	48898.9	54014.9	40714.9	13501.6	54734.8	51527.6	97377.3	4463.16	79149.4	74352.4	74264.8	76477.6	66916.1	8294.88	30336.3	36290	52916.9	48320.9	594722	585248	851104	358209	374955	68962	67407.5	222445	58299	64068	7878.14
769	18AS	8954.01	18641.1	21876.6	18864.5	33627.8	28287.5	14830.4	25976.2	34478.5	8049.06	40712.4	21046.6	46842.4	91111.2	30629.6	26286.1	5524.45	17448	23620.6	15317.7	20923.9	13511.8	5250.54	17892.7	15696.7	28759.2	2545.25	32047.1	28100.2	24135.4	22129.1	18071.5	10818.2	30310.7	36355.3	33310.9	56246.7	396358	396129	637980	462163	336724	61238.5	80348.1	139438	54541.1	64832.6	13545.2
770	18AT	21383.6	76662.7	87889.4	56858.3	83308.6	51541.9	41187.1	69064.2	52754.9	3081.16	144187	34518	136456	472224	92168.4	133977	7023.1	78005.5	59808.3	31369.6	67866.7	83213.8	12694.7	132406	56823	105973	5906.24	272989	121477	175581	91272.1	55231.6	79479.3	376550	171274	205374	1.02028e+06	295490	401281	555672	782886	214923	169189	170429	104787	52182.5	34888.6	44501.7
771	19A	990.791	2114.29	3286.02	4005.96	1937.03	1641.64	2054.14	1310.66	2216.29	960.12	2524.72	2000.65	3409.1	5963.14	2188.54	2683.29	357.049	408.571	1003.13	129.918	788.555	0	935.654	1716.37	3553.79	10533.4	1939.06	5222.03	6718.52	12258.6	9510.91	8664.94	480.52	3295.78	1372.33	3560.96	8843.72	72565.4	16454.9	20376	11783.1	21547.8	37469.8	35041.3	60094.8	71592.5	63659.6	1120.92
772	19B	12585.5	51575.8	56945.2	55810.8	30897.3	22576.7	35694.9	62506.1	109902	16067.1	143643	79790	129500	217833	135891	108816	13017.5	96096.3	88669.8	76163.5	73146.7	90070.8	15928.1	16145.1	20518.5	29179.4	5939.32	26375.1	24678.2	43097.2	34900.4	29669.5	4501.06	51465.5	15609.9	28389.8	73225.7	128694	109887	158246	69077.8	150920	71990.1	59200.8	129346	88959.6	79338.8	3713.81
773	19D	12319.9	27317.1	24895.7	20759.2	24565.1	19586.3	13527	78445.3	141843	16179.8	168214	118319	142431	237663	124726	73569.7	14376.7	104612	92934.9	91924.4	68881.6	83627.2	11234.4	15230.5	23167.5	37114	4587.3	20283.8	25107.5	43063.4	33625	36333.5	4005.47	23801	17074.3	28571.6	60293.6	141614	120346	171709	67048.9	149557	82110.4	50741.9	129610	95096.3	86293.1	4100.48
774	19E	1225.1	1147.5	5156.67	8477.55	818.728	718.906	981.261	1352.25	0	543.217	1330.67	579.638	1137.49	812.816	1386.37	0	613.613	562.626	0	0	560.049	828.519	624.717	1605.66	1753.98	1169.49	509.238	0	1742.58	1309.57	1766.78	1580.82	312.508	1415.2	572.712	1023.16	5006.9	4574.52	2849.15	3483.05	2054.23	4526.28	2756.74	1288.86	3327.01	2366.5	3149.28	820.837
775	19F	45709.3	104688	78929.9	98115.1	107200	78118.4	70552.9	75770.3	114411	15877.5	151049	72110.1	117403	274032	135716	74310.2	14538.1	88879.3	72616.1	57858.1	62295.8	68606.9	13930.9	40261.6	38080.4	69882.5	8050.42	55339.7	61802.3	136099	78006.9	70213.4	15483.9	64287.6	50159.3	71559.7	195315	269100	211128	258731	171090	331855	160508	132681	121115	131140	93535.6	28304.6
776	19G	33350.5	65069.3	84370.2	87815.6	91182.5	82981.4	53361	83406.2	97409.2	14433.9	148897	90390	106950	281427	140471	93451.7	15072.9	68663.1	82121.5	71519.6	63752.7	68307	16876.9	40946.6	48801.3	82164	9836.63	60968.7	50129.9	84859.8	69512.7	75925.5	10585.3	61138.4	31730.3	87446.9	137789	166399	173714	188804	86813.6	165924	111376	64012.8	124791	109641	81861.9	8205.68
777	19H	13514.2	17157.9	16432.1	32695.2	47257.6	24987.5	31631.6	23700.4	29837.6	5874.14	34156.8	30112	26829	62054.3	37435	29503.9	6177.96	29630	20042	23010.4	20999.5	30376.3	7671.88	11962.3	17244	18444.8	6814.55	25291.6	44315.2	45903.1	36765.3	31883.8	24440.7	42734.4	28237.1	35795	76719.2	148508	172767	176688	137110	160718	114260	80910.3	89737.6	108916	72420.7	14790.9
778	19I	1047.78	1117.93	1974.63	3468.53	559.802	1421.63	2079.05	920.269	1837.66	654.739	146.335	311.613	0	844.923	0	471.698	1078.58	265.436	1002.7	909.419	1392.73	639.1	1604.57	898.842	724.634	433.008	1326.15	1480.12	1606.72	3092.8	2919.42	1140.98	353.193	1407.59	755.47	3463	4023.68	8371.63	8021.96	9733.42	5247.09	10243	4423.46	2642.45	4851.33	4850.49	5167.68	852.033
779	19J	16028	22486	26554.9	28709.1	21090.7	26104.6	12302.2	20318.1	18258.1	3740.53	35721.3	19452.2	29048	39751.1	22552	18942.4	5557.56	19432.3	25665.3	18084.2	19188.9	15302	5260.89	23011.5	22309.3	31777.3	3526.87	22117.4	20605.1	33417.1	28133.4	31211.2	2015.17	15241.9	6409.48	24189.2	33226.3	153862	114784	122836	61090.4	102145	69485.2	50098.9	141941	91763.2	66373.5	3183.22
780	19K	18831.7	28580.4	17283.9	19468.6	9450.26	7967.89	20704.9	30477.4	16283.6	4321.85	14117.9	12770.4	16473.4	31018.3	11617.9	8302.19	3347.85	6949.56	12382.7	13163.4	11468.7	4445.64	3311.6	10891.9	21114.5	42519.9	5525.86	35395.9	38745.6	83232.7	46949.1	57494.4	13182.9	73212.2	39214.3	77993.4	119845	390792	378457	424412	265848	357893	181758	215649	414962	266746	190774	26229.5
781	19L	31107.4	64799.9	68271.2	81242	75861.9	69390.2	41615	58676.9	68131.7	9524.32	125718	61324.4	82117.1	154703	73336.3	54512.8	12739	46188.2	61714.6	49053.5	46140.9	42458.8	10580.4	21278.4	22691.1	20595.3	5678.87	18824.7	17959.2	26798.3	22344.7	21842.1	5663.69	27815.7	14193.5	28847	41415	84431.4	95818.4	110293	68454.5	93681.2	41143.2	26484.8	55968.3	37409.1	33535.7	7734.07
782	19N	16790.5	18082	6484.76	3226.73	4736.24	5594.61	4091.04	515.251	7076.75	2916.89	12556.6	841.155	2337.18	2471.88	1981.34	1082.59	718.108	5204	1313.47	2779.29	2682.02	582.439	968.92	3864.25	1940.62	2204.2	0	2511.16	2586.78	7123.48	2817.65	1697.3	7363.95	16287.3	2020.14	2531.12	5919.2	67472.1	20950.8	18552.8	10822.7	14318.4	3372.76	2981.21	2980.72	2546.82	2340.11	1125.86
783	19O	31874.5	48056.7	49442.2	56753.9	57133.4	65443.8	44224.8	43608.3	45168.5	7803.66	85122.9	45522.8	66079.9	107745	57509.3	44965.1	8133.5	38604.2	36601.3	40168.3	31793.5	32685.7	7769.54	32219	36579.7	44366.1	7731.31	31418.7	34998.7	43089.5	46394.1	41901.5	7636.12	46469.1	17359.1	62694.8	63086.7	99618.8	141608	143835	92703	146032	116701	87793.8	173529	90356.2	97443	3462.28
784	19P	27280.7	37985.7	36050.3	39496	43838.6	59810.4	24399.5	42453.8	37272.2	8600.54	76647.5	29972.8	55942.6	84282.9	47936.1	38254.8	5766.14	26446.5	26188.1	34753.6	20052.8	19837.7	5924.83	17952.4	49471.9	33311.3	7349.12	19234.6	29300.7	54273.9	35104.3	24498.9	8354.04	39706.8	18647.7	40720.3	54203.8	123722	159344	170728	105057	163192	73176.1	68534.7	97994.7	40171.8	53200.4	8393.1
785	19Q	4635.46	2593.66	1750.28	1941.68	1654.5	736.108	2072.01	0	1298.3	471.744	2763.86	722.562	615.393	1332.9	1709.27	1459.83	1530.64	2089.24	962.134	1455.81	736.825	1884.43	636.544	1443.65	2798.69	1591.73	320.816	346.611	0	1068.86	179.178	750.876	940.776	932.851	914.129	829.871	1121.36	9573.68	1710.57	3579.55	1824.62	3158.1	4626.8	3777.65	4207.2	2456.84	3471.87	1152.06
786	19R	2447.33	2933.16	1137.64	1394.85	239.895	1906.05	1225.77	625.654	1301.35	0	0	705.232	483.246	1405.51	1712.26	229.215	693.138	1344.99	358.825	608.117	0	971.207	256.481	2121.62	1119.25	1879.25	878.715	2154.85	845.619	1482.68	3419.83	2806.38	1256.1	971.108	237.388	1554.07	2120.07	11747	14474.3	21395.9	15062.9	24885.5	20785.6	16057	38797.8	14847.1	16964.5	760.803
787	19U	6815.05	7590.62	7721.98	7358.12	10075.3	12537.3	4233.45	9644.28	20992.9	497.617	36619	6192.52	11076	20082.6	12766.2	2708.52	12387	5324.95	38747.4	40667.1	4833.68	5078.93	1021.09	6458.99	118264	27046.2	4162	16820.6	19927.2	40785.6	11356.1	20869.7	10432.2	12293.5	1791.75	37004.5	11152.6	21051.4	123134	20518.6	9739.5	55819	85481	14955	32157.8	9910.94	17826.1	3238.63
788	19V	5638.14	5255.15	7921.92	6793.58	7775.05	4362.5	2703.34	6633.83	10162.8	1370.99	1868.33	2160.09	1325.52	3617.92	2541.07	2763.14	1285.38	141.44	1729.22	1481.73	784.985	1014.27	589.863	8173.45	3993.87	6435.73	93.801	2116.82	3075.2	1602.31	955.56	146.453	9953.7	2626.3	1110.66	20859.3	2317.38	11169.3	19368.6	18944.3	13383.5	16038.9	7909.45	9156.22	6192.27	10578.6	5447.48	2302.14
789	19Y	33840.4	28980.9	37082.2	26345.1	16688.1	20849.6	23214.7	31943.1	47546.4	6855.6	40307.7	18653.8	40389.1	36577.4	25502.6	9527.66	18292.2	27773.8	41563.1	57036.9	21632	13220.4	2565.3	14264.2	150366	60793.8	16857.3	59969.6	21089.4	118533	58729.5	69417.1	38863.6	15347.1	15334.5	60458.4	14307.8	106397	249334	66554.5	40612	100161	184012	32796	51788.4	25134.6	26487.5	6705.58
790	19Z	5589.44	1669.85	1161.47	1300.98	0	0	564.375	10193.9	1529.81	0	2566.64	668.674	4116.41	646.014	1255.07	207.106	2522.07	995.799	422.068	769.857	1420.94	551.095	304.685	1773.54	3469.13	0	880.12	64.248	145.803	1117.78	983.698	1278.92	1795	0	526.279	2423.52	527.632	874.8	199.674	642.993	0	244.544	783.7	859.982	677.076	700.639	511.541	856.516
791	19AA	280.184	596.947	0	149.005	308.958	480.362	0	631.002	1242.26	0	88.299	279.587	1820.75	776.741	0	950.543	1016.24	0	0	314.676	334.099	62.32	0	736.499	223.851	623.252	438.569	0	0	469.855	874.183	0	154.261	758.091	1146.81	582.695	981.951	2387.7	1933.79	2439.2	2009.61	1399.74	458.892	923.714	1080.36	90.396	805.377	5.92
792	19AC	12858	4160.22	4487.9	2392.5	2661.81	1110.75	1468.59	2523.71	1145.87	1000.87	2648.67	1396.37	2107.04	1677.08	1967.94	1224.03	497.181	1499.73	1392.47	261.034	1672.72	1076.37	613.762	1691.92	1702.88	1604.77	881.11	4832	2757.78	2099.02	1210.91	407.257	518.847	3316.62	876.615	564.39	1537.9	30224.3	6401.47	5757.13	4877.76	5867.76	3530.75	2858.36	7456.9	6788.05	5310.43	215.915
793	19AD	4501.96	3226.13	2476.31	2071.95	2903.23	2436.1	1638.76	3315.1	5734	1762.93	4450.49	2642.43	4024.5	6187.77	3662.18	3230.64	1306.53	1704.62	2001.51	1998.31	3384.86	2624.28	1455.18	2378.96	2392.19	3906.36	185.055	3744.99	3015.62	3737.72	2896.06	3041.25	1407.17	1029.85	1042.49	1155.45	1068.52	4963.81	2045.12	4597.75	2682.29	4840.57	1208.84	2164.69	3353.45	2718.43	2250.26	487.983
794	19AE	1116.46	4785.11	5669.83	6961.34	2477.36	3034.38	1546.81	3358.97	6429.46	1752.05	9340.47	3813.68	8520.71	11979.5	5592.67	2579.77	1486.74	4872.89	963.768	829.565	1195.37	1239.5	510.468	1986.42	3772.11	1560.52	774.582	1881.13	803.12	2958.29	1397.87	2198.9	6878.9	3854.04	3447.24	4475.02	12134.5	37700.2	49127	73645.4	46268.2	57100	3820.65	3327.9	13200.8	10870.6	10559.3	2084.74
795	19AF	4051.92	3923.07	2747.74	3451.05	3024.21	2775.07	6735.48	5708.95	8597.76	1566.53	11139.2	3703.38	6835.23	10941.5	4815.12	3592.13	2320.06	10001.3	5406.49	3387.12	2508.67	1858.58	1346.9	16828.4	8833.21	12428	1661.1	8703.59	14552.5	17957.4	12322.9	8876.23	6427.83	10898.8	32648.2	19728.7	35702.1	32715.4	75207.2	110470	126941	104053	8328.83	8563.67	7721.12	10949.3	7089.38	13797.9
796	19AG	1624.4	1579.72	964.577	1277.04	553.7	1336.4	1609.33	1350.04	1216.16	957.601	1065.88	1110.19	1110.46	1367.58	4795.1	1586.26	602.59	946.008	1502.36	1046.52	1317.09	359.904	358.404	1448.41	1207.66	2486.68	0	1158.85	796.329	1208.27	398.755	1183.49	1136.1	1261.38	1192.45	2470.21	3468.77	62397.1	50567.9	65522.6	37303.5	51140.1	1559.26	3770.42	5964.3	2177.48	2247.65	0
797	19AI	62343.6	84544.5	123481	127151	64728.3	52215.3	52761.9	112650	107176	18760.5	143655	82964.9	140783	204918	103896	82855.1	19421.7	61324.3	51230.2	64442.9	61948.1	36614.1	22009.6	42037.6	47541.7	154846	9255	49093.5	64523.8	99636.4	63164.9	48300.7	42001.2	76056.5	115118	101102	169774	262341	341006	477523	342397	316610	86707.2	92243.3	130745	104040	97251.1	24756.7
798	19AJ	127011	130342	239876	239720	134841	149099	129263	265330	196881	30341.1	208699	143496	261198	339912	188180	164745	31508.4	137941	95406.5	88392.6	115256	78735.6	32395.2	65245.5	64032.6	167251	11079.7	75526.3	103445	161859	92816.9	62800.6	46215.5	95492.1	147648	120282	201601	305265	515278	579587	625242	555002	81951.2	104802	154886	122687	107474	38863
799	19AK	12620.5	5482.35	9330.43	8764.69	2598.9	4214.62	1888.82	4044.63	8995.06	921.352	9046.98	5317.57	10471.2	6934.87	9245.81	14622.8	521.957	8491.64	1687.76	3948.33	3633.41	2102.9	2036.23	3356.47	2059.3	5640.87	530.079	5732.67	7683.91	15032.6	17085.1	4989.4	10500.2	9085.57	17044.3	16124.5	31358.3	17067.2	42692.7	34591.6	28995.1	30838.8	17957.8	18032.1	34643.5	23073	15687.6	7953.43
800	19AL	19298.4	27080.4	36293.6	36813.4	27431.7	47186.7	27578.8	46061.1	45731.9	7885.88	50470.5	33536.1	57108.3	65483.8	41409.5	37290.9	7494.65	35487.7	42851.3	29492.7	36207.5	29318.7	10396.3	22820.2	20853.9	35334.1	3839.14	31169.7	28448	32528	27044.4	25488.5	5231.77	25895.5	25124.5	34898.3	39922.1	94185.2	101168	150931	74888.6	96710.1	21929.1	18505.8	56773.4	43770	39841	2180.93
801	19AM	86458.1	53531.5	115263	122358	91343.6	151383	81707.2	155887	163175	35739.4	135400	80398.8	106195	116920	137344	171220	37017.6	92932.6	59766.4	85326.5	80229.9	72689.6	39521.4	49809.5	43929	63392.2	23625.8	65163.6	91403.5	76044.5	89912.8	70689.7	86499	142262	124726	118650	180818	200075	537008	408959	272203	322397	171515	96842.5	125740	161097	118043	45896.3
802	19AN	377.771	6587.51	703.88	434.821	0	1423.52	1163.12	2178.62	1231.37	625.81	852.821	332.436	566.112	0	417.609	1707.24	1533.89	0	1507.26	0	801.046	24.685	1359.08	623.409	1132.52	669.264	123.475	320.116	648.02	1195.48	695.445	325.822	554.256	974.065	865.198	1301.72	2199.74	2700.47	1223.03	3431.29	1970.27	3718.85	743.724	1307.18	5234.69	2709.77	1578.28	666.71
803	19AO	12898.1	6697.45	8866.69	5336.97	2926.51	1476.05	1632.74	4982.08	15984.4	3583.08	6572.32	5023.86	7378.32	13777.3	11432.5	3415.79	2417.33	7435.08	5770.77	4248.93	4740.37	2049.93	1093.61	1252.55	4096.63	5620.91	2045.21	7244.28	8345.21	9438.51	7439.71	5655.04	2971.69	7915.62	10177.5	12271.6	17999	126000	134440	174241	127851	141183	12609.7	23399.1	29919.2	14956.4	17082	4986.02
804	19AP	3522.82	3595.39	5504.7	4904.58	4509.71	6365.88	3598.1	8077.77	8042.6	2034.13	8464.83	4264.99	7915.27	10391	6236.5	5276.13	2211.38	4416.72	4439.82	3155.86	4175.12	2879.98	1310.83	4521.02	3910.27	6305.17	848.435	5892.74	4428.79	5992.12	4210.35	5302.31	1447.94	5976.81	6783.04	7933.23	9063.8	21003.8	17015.9	25972.8	12960.9	18185.3	9054.88	14579.2	34708.4	18597.8	17426.9	1626.83
805	19AQ	5737.56	6052.03	7784.89	6502.68	5781.83	7302.43	4530.64	11566.3	12187.8	2497.18	9397.22	7395.98	12078.2	19420.9	9306.29	9187.46	2127.29	6761.22	9690.43	7784.93	8859.22	6657.62	1736.17	5481.41	5729.33	7555.28	1391.01	6640.72	6931.03	8220.88	6973.64	6064.08	1968.96	7073.69	5754.9	9018.44	10898.9	126440	125006	209454	137158	122633	19146	28740.4	72997.2	40689.7	42109.2	2001.28
806	19AR	7588.09	19893.3	30825.4	35552.4	42048.8	27412.4	15496.8	23352.1	17967.1	1846.36	16052.9	5153.48	10379.7	25217.7	9674.84	7781.11	8043.29	6905.12	9140.97	8174.05	7593.1	2448.14	1385.6	66269.6	66626.1	125398	13996.3	121208	74605.3	196004	102469	136851	42358.7	398336	94985	132335	404019	488577	495497	682789	531255	498799	88189.3	145251	298085	205566	192562	58268.9
807	19AS	2747.29	4164.22	4930.14	3847.61	4342.18	4144.76	4312.52	3078.06	2130.85	1073.2	3354	0	121608	8935.78	2597.23	2468.5	1351.58	1935.46	986.044	221.254	1968.76	1210.96	1136.29	2951.47	4116.8	5278.65	654.747	5786.09	4561.95	9473.29	7417.72	6648.97	877.999	5872.23	5919.22	6563.21	10423.6	9850.2	9560.87	17756.9	11894.7	17354	578.677	5803.44	8128.71	5685.35	8518	2832.46
808	19AT	9193.48	21394.8	23529.4	26790.4	23092.6	20022.2	13537.4	53428.3	80181.6	12119.3	131942	32752.7	57261.7	155026	37974.5	21917.4	9883.29	30747.9	48126.3	40068.8	40811.1	25044.1	8372.05	16430	13705.1	34902.3	2312.32	23899.6	14099.9	44753.8	24585.5	26098.6	9640.75	106733	25945	41236.9	102503	95223	87090.1	150179	93135	92509.8	89322.3	125462	240964	140148	114506	22026.1
809	19AU	1979.52	3607.79	5416.5	7082.87	6651.71	10837	8537.77	3551.89	6512.74	1896.9	18106.2	3627.48	8242.24	18399.5	7711.26	5827.43	1837.34	2047.97	654.626	2216.98	2279.22	1651.93	848.624	13029.4	13655.5	29027.1	1915.39	17173.2	14479.2	35001.1	20727.4	21668	4950.43	48750	19556.2	31283.5	66470.6	40688.4	32089.4	58480.7	27287.6	44104.1	28689.8	31442.2	61226.5	35581.9	31836.2	9325.86
810	19AV	10730	13090.3	21796.8	25494.6	51309	16961.8	14558.1	31946.9	33472.5	19570	80788.2	22522.9	88560.2	116254	24391.7	27739.3	7983.57	21889	31152.9	10908.1	16106.3	23122.6	13339.2	40814.4	16910.7	31702.9	6066.47	50766.1	19968.8	51695	28214.1	23979.8	11952	49425.2	32669.5	39784.1	123557	164532	204939	329203	221771	213192	80561.2	112501	175474	100882	98347.8	15818.9
811	20A	659.553	7068.2	3337.12	5375.14	3336.57	1358.56	3252.8	3452.4	4871.18	964.696	6444.56	4102.62	6954.72	10078.7	6627.98	4245.28	1357.33	4552.54	1645.72	541.19	2174.27	3076.47	361.133	4540.46	3586.51	7528.6	1845.37	10585.7	6754.49	13580.2	8221.95	9126.39	960.27	8982.64	8145.73	10585.3	25058.4	82257.1	70716.1	105698	46740.4	106328	29724.3	27913.3	45496.7	35912.2	29942.4	4005.73
812	20C	1430.99	2924.89	5234.14	4807.34	5402.9	5430.24	3196.69	2879.21	1361.39	904.336	7496.47	2555.37	5100.96	7531.92	4980.21	2902.1	598.877	3530.25	4089.91	4651.65	2748.05	2114.19	762.442	3184.34	6390.31	8049.4	1053.5	8099.75	6392.46	9568.55	10041.7	7523.63	1775.26	9477.74	5399.72	10136.3	14088.5	30741.1	22735	33570.5	17570.5	38482.3	26179.8	14003.2	38408.3	35622.6	22941.1	1578.02
813	20D	2108.75	12470.7	8486.75	9737.58	17044.7	10910.3	10402	6346.89	13194.2	3297.91	13585.1	8259.7	16023.1	35156	16076.3	8487.97	1777.8	8990.43	7589.74	7848.18	7575.99	5270.35	2773.54	13790.1	19297.3	24609.9	5685.85	26440.2	28965.5	48072.3	29553.6	27014.7	4703.34	18981.9	14852.8	20265.1	32273.5	112231	113141	144171	71599.4	120945	57335.3	42885.1	59374.1	61846.2	53532.9	6982.84
814	20E	564.626	1951.69	1316.52	1176.05	1492.42	992.54	1137.16	1454.66	1563.4	428.032	4057.7	1644.82	3897.06	8094.51	1053.99	1475.42	617.196	755.038	999.844	213.569	602.139	266.391	849.676	1857.47	2138.88	1482.35	1006.89	2428.92	1036.99	10181.5	802.34	1196.32	883.897	2802.47	2293.5	7174.63	24102.2	10734.1	6059.79	11683.4	6730.45	15924.9	4892.56	4804.8	6861.51	4467.81	4254.49	7.994
815	20F	34725.1	81746.9	82564.3	79856.8	91916.4	71860.9	69470	76053.8	92284.4	15418.8	148036	86504.7	119700	261572	135279	65289.1	15222.7	80714.7	82265.5	67007.8	63270.4	62723.2	12223	51452	60235.5	96805.8	15368.8	84434	100531	199966	103514	97273.2	23434.9	87606.1	63542.6	76736.6	203484	419724	283638	434102	218477	335859	248610	219872	168429	171935	119903	23412.2
816	20G	948.108	1658.4	2593.18	2773.44	2420.19	2863.75	2523.47	4359.52	670.994	816.765	3253.34	2786.49	3241.11	4309.82	2589.91	2230.39	562.77	2550.5	2137.07	1509.87	1457.4	1508.25	395.4	4825.1	7176.91	8232.25	1459.56	9076.81	10210.9	12072.3	12457.3	12409.9	2005.83	6712.81	7257.15	11781.4	24258.3	48712.3	50324.6	65892.1	34492.9	66568.6	56925.9	31896	68770.3	58099.7	40803.7	1152.21
817	20H	513.872	1176.6	1606.32	1603.3	1134.06	2104.06	1811.52	1979.1	1300.13	0	2721.16	725.072	1818.11	2118.6	1728.38	1145.16	858.165	587.697	2034.85	0	973.018	1052.55	1090.33	3194.83	2535.39	3456.24	1372.92	3241.21	2333.17	2122.83	2572.39	2988.24	430.594	2089.21	2274.25	3948.89	5513.77	12782.6	8945.54	13568.5	7886.18	11355.2	15993.5	15166	21798.9	19321.7	15058.3	923.053
818	20I	3243.77	2126.39	1208.26	1903.66	273.177	1000.92	1174.51	1995.85	3150.48	750.379	4890.13	1016.73	374.788	1089.53	1032.4	839.415	421.916	1542.44	836.174	201.194	864.681	816.675	427.482	1695.75	4542.52	1716.63	670.67	2136.45	1243.09	2532.49	1992.66	3089.83	2265.5	3151.4	3679.22	4849.97	12433.9	5436.29	2991.4	5901.8	5312.73	8854.01	4319.31	5690.07	4122.52	5216.3	2962.31	452.682
819	20J	25912.2	47733	25806.4	44385.6	50021.8	22969.1	31305	71375.4	102668	15909.2	181753	83953.6	87494.8	288987	110240	64811	11354.6	68437.2	51199.9	41352.3	48175.2	51355.7	10182	22606.1	22844.6	36238	4575.62	32152.3	48726.3	78422.4	44115.3	29490.5	19695.7	52468.1	39660.4	42885.8	125728	138718	113726	135590	87547.9	154951	124016	100336	122653	117520	76929.4	16690.1
820	20K	115.18	667.906	682.415	343.847	1867.75	1773.48	446.671	865.373	1681.05	1039.82	1367.54	0	647.251	1464.22	587.641	601.319	340.381	813.504	1102.27	278.58	811.799	757.64	126.338	918.184	1496.45	754.191	592.469	0	765.799	0	415.781	0	221.245	598.011	298.061	596.298	1652.63	2051.54	315.365	1967.77	1039.51	1271.55	0	1339.88	1473.71	682.983	1422.66	0
821	20L	2253.56	10453.4	6998.52	9541.45	6951.92	8256.13	5449.9	5920.32	6203.98	3651.39	12124.5	6718.71	10963.1	15801.8	8718.83	6684.7	2874.26	8577.44	7656.34	5192.09	5196.79	3687.6	2001.54	13093.2	13734.2	17212.8	4073.06	15243.3	23824.6	33057.2	17770.6	15432.2	10791.9	30294.1	26769.5	23560.7	57639	73073.8	78964.9	71082.6	61817.2	89730.5	88952.4	61114.5	66821.7	66506.9	45622.9	9462.49
822	20M	1803.98	3591.05	3659.34	5407.37	3962.04	4737.77	1951.65	3574.64	9249.63	2790.84	13943.3	5578.67	5346.16	13579.9	5305.97	3844.3	1730.02	3199.3	5144.26	3889.39	4330.65	1728.63	1172.46	4310.45	6061.57	8994.46	1547.74	7307.9	8976.44	10217.8	7590.71	8259.43	1374.81	13116.7	6030.58	7655.65	12706.1	48830.9	55786.5	64170.6	33221.7	41809.2	45083.7	35486.6	57098.4	32782.1	37198.7	7299.33
823	20N	2651.69	10565.2	12346.9	7670.25	12358.2	19286.6	11217.5	18859.7	14572.3	627.908	8582.32	4854.73	11888.6	39501.1	18311.7	13853.5	1370.68	2943.4	3294.92	4134.3	2891.78	6155.03	121.84	17737.5	13591.6	10775.6	748.893	17460.6	29675.8	28149.2	29843	18051.9	24002.2	64262.7	38508	40441.2	95474	28004.2	61428.7	56982.9	56209.1	52262.1	146340	97827.4	56905.3	107344	42740.1	20521.4
824	20O	782.971	0	800.234	139.367	929.181	330.58	729.102	3168.97	2955.23	730.92	3211.21	1400.22	1721.22	2086.64	2273.49	1540.82	560.279	0	128.23	592.812	289.907	0	586.877	2238.97	2345.2	2154.94	145.268	438.766	2135.38	2591.29	1011.8	2403.84	737.275	2476.65	1745.04	2305.52	4288.19	6956.52	8536.96	7037.5	4704.12	7862.48	35990.3	28993.7	36432.8	39351.4	31457.9	47.637
825	20P	1059.58	954.848	2192.85	1468.68	1531.44	1767.82	1090.03	19826.4	5467.86	145.782	1561.45	0	771.091	344.543	0	618.996	543.984	390.239	434.416	991.544	0	522.391	423.325	2242.49	2950.95	1640.58	1517.65	2297.46	2608.17	1940.62	2191.16	3307.53	597.323	2756.46	1754.08	2670.55	2106.14	3949.39	6728.74	8193.76	5424.83	5128.39	11254	6578.84	8646.53	4950.45	6047.91	557.896
826	20R	44732.6	79832.9	74141	66985.7	55420.3	57730.6	36416.5	73296.5	71631.1	11433.7	153315	65495.8	116213	202535	104470	72365.3	11414.9	53068.8	60642.4	50406.6	40271	37430.2	10867.1	15423.9	19447	28858.8	3840.81	21288.7	26304.8	39624.5	35886.7	28814.3	9469.08	28606.1	23905.3	35169.7	58209.4	99335.6	113025	132190	75478	105550	81769.4	92925.4	132619	57428.2	68605.7	18062
827	20S	882.96	1657.37	0	553.97	968.384	566.396	62.015	3609.51	2585.92	1152.11	3623.97	1198.37	1597.78	2003.24	225.377	521.852	0	1069.78	1342.84	603.765	732.39	737.447	199.866	1265.29	4308.98	5132.48	554.048	1114.98	2991.1	2621.34	3134.77	4189.04	1241.3	5014	3087.8	4939.32	9125.02	19806.6	12757.4	11635.8	7272.99	11511.3	19609.8	46689	75886.7	29864.5	38113.5	407.117
828	20T	11706.9	5240.89	12179.1	14213	10378.6	20894.9	4578.34	129394	7332.17	1886.09	68415.2	13542.4	12969.3	20650.3	24598.1	6908.99	86.234	3113.89	9366.23	11784.3	8298.52	6372.84	1242.84	12102.1	42110.9	16889.1	4897.53	11034.8	9562.07	39468.8	9936.51	19340.2	4417.77	29221	5690.9	13769.7	16799.2	273862	79429	96947.9	45072.6	132324	49083.3	82297.3	148240	39973.8	43455.8	2997.11
829	20V	28356.6	11218.3	6230.54	5139	3398.32	4549.98	4566.71	35791.1	25125.7	4439.36	30485.3	17608.2	30046.1	16736.6	10247.7	9275.62	3521.13	6211.29	1954.8	2525.65	3488.74	8014.79	513.82	10195.4	14568.4	42997	5778.25	32486.9	43486.7	62253.4	37157.3	36059	13987.6	47312.4	46670.7	49699.8	104965	125438	248395	365975	178750	259011	147726	171115	123733	114635	82022.6	10179.3
830	20W	676.194	861.368	106.179	1324.38	1208.81	95.856	688.266	10243.2	5474.83	406.64	1404.22	764.142	1603.89	3656.62	1914.13	1038.42	596.004	1229.98	587.105	999.408	902.862	0	0	2807.68	3385.14	3425.28	1452.81	937.195	2229.43	2273.57	2055.03	2859.91	640.054	3142	1218.94	1783.07	2679.64	49605.4	22695.2	13887.7	13880.7	10177.4	20420.7	48557.3	42221	54124.4	22794.6	587.436
831	20X	40215.5	64536.9	92257.3	64174.3	135027	88662.3	111891	71886.2	115562	11444	79860.4	51782.1	95107.9	127766	63370.2	92637.2	30245.3	163024	67691.9	170952	104498	120459	29925.6	24814	74796.5	74034.7	26064.8	68943.5	59902.8	183685	61940.6	84502.2	17414.4	58965.7	33231.7	55330.8	63838.8	1.88772e+06	1.09772e+06	1.03827e+06	438751	1.39651e+06	386846	298342	1634696	427581	167530	6325.03
832	20Y	1286.02	1954.12	3719.89	3926.55	1284.58	5703.25	2331.39	23930.2	2771.21	601.747	7540.46	1450.06	4939.15	6453.82	2244.19	2077.38	1302.17	3833.3	2308.63	775.958	12236.3	4101.3	661.457	2302.95	988.493	2340.16	218.772	4009.81	1442.68	13466.6	3256.59	4063.73	817.016	4193.54	2804.34	8139.16	24849.4	8186.14	15537.7	46440.7	12930.5	26359.1	73363.8	9116.59	13854.4	9038.86	18580.3	1177.84
833	20Z	72710.2	95483.8	131749	155177	82387	147977	73781	143014	107981	18288.4	212240	106719	162663	227939	150609	101426	20633.9	70564.3	83888.8	77386	87822.4	71987.4	23354.5	68973.9	67936.2	112659	12878.9	89618.6	77876.8	151814	96346.3	95959.2	25312.4	111976	108243	135465	259195	335498	302690	446423	282571	307621	245755	60204.4	151683	81029	116957	26892.5
834	20AA	207.914	724.552	764.71	246.419	847.065	834.017	0	1136.71	4193.11	140.898	6988.02	1543.68	2604.24	1516.49	798.108	50.992	1148.44	433.212	1138.88	595.613	878.099	62.284	722.5	1762.23	2143.45	1845	503.948	2803.05	836.058	2065.7	2578.25	2861.29	1319.66	2685.84	3970.65	3267.45	5210.24	9513.14	8102.75	10071.8	6619.52	11913.8	107684	37293.8	130416	74480.4	74863.4	854.175
835	20AC	1402.77	1022.58	2874.02	1820.69	1850.9	1409.21	1347.82	2017.52	3216.94	1378.91	4317.23	1552.51	1592.23	2254.82	1445.32	867.759	1720.22	2565.33	2804.4	1528.87	1204.02	1752.46	579.729	1813.94	2551.28	4448.51	962.766	4372.07	3456.85	6794.02	6005.54	7320.25	797.006	2714.09	2348.94	4895.82	19603	62122.5	88666	130259	60942.5	110629	20343.7	24334.9	69466.6	40542.3	37535.1	268.596
836	20AD	718.74	620.924	743.199	586.314	912.787	561.784	894.64	917.382	714.985	570.417	414.09	888.883	797.618	0	759.466	31.419	433.118	1394.41	425.601	43.234	930.221	1001.84	777.947	2937.13	4483.23	4329.64	0	3626.87	3375.05	6513.2	6168.28	4308.44	341.138	5679.22	4372.61	7298.36	8961.88	17548.6	19618.4	25620.2	17648.2	25418.8	15453.5	12087.9	36525.1	21352.3	25466.3	338.031
837	20AE	4691.91	14683.1	9774.07	5570.68	4947.33	9154.97	8094.89	4229.76	10088.6	1040.74	20747.6	4099.31	13160.1	11109.6	5985.02	8028.16	1478.54	3539.49	2367.01	299.675	2502.54	5372.55	364.373	7731.32	21184.5	28663.4	1256.57	74976.8	36518.3	84442	81485.7	24302.3	13476.1	34133.6	32980.8	68461.3	162909	25940	110269	222278	153544	184544	50162.5	29608.3	128671	84398.5	48626.1	11517.9
838	20AF	1879.39	4953.71	6208.21	6290.26	3299.64	3895.07	3112.28	7375.23	5815.47	0	1370.42	1340.4	2872.2	3772.94	3417.88	1548.46	90.916	1825.94	1099.12	1497.06	1904.6	0	945.478	5199.94	6182.8	16333.3	2326.18	8917.14	7654.21	14907.3	11067.8	12848.9	2911.97	13534.3	5799.17	12115	14343.9	26223.2	29028.4	50426.8	30876.5	36245.2	28776	18375.1	66058	47291.1	45925.4	1641.07
839	20AG	26748.6	25997.3	42868.5	46201.5	39786.1	38409.1	54176.9	14078.9	23150.7	6897.27	26355.9	15293.5	19460.1	15064.3	22757.9	27032.3	4918.65	7873.13	10081	16240.6	13440.2	7869.31	10932.6	12497.1	20896.1	49026.5	12367	44634.5	52864	60567.7	64269.7	42789.4	27209.9	48613.9	56495.4	67539.5	115728	88850	260478	256381	392739	278349	72457.6	59675.2	66742.2	85330.7	72980.9	19726.1
840	20AH	7175.57	4761.68	3555.2	6355.95	4581.69	7011.25	8220.64	21359.1	2559.25	1274.4	12306.4	3902.64	11729.1	8416.58	1857.26	2274.56	7703.38	5252	3634.81	2084.67	2605.74	3068.28	903.173	4102.21	6246.48	11149	2063.64	9645.49	16549.2	22450.8	17355.6	11371.6	5421.79	13478	23213.3	23040.4	35321.3	119665	197720	289931	280120	293891	88821.7	82671.2	134813	115254	86590.9	8571.03
841	20AI	262.858	286.718	413.731	932.866	925.266	687.151	1605.79	415.704	1884.64	574.142	1436.75	433.339	604.13	410.381	32.936	63.304	8140.7	1190.84	0	634.991	544.229	118.885	413.513	923.237	934.522	1161.64	1151.85	1459.64	1300.96	2822.99	1665.7	1523.14	3735.53	1417.76	1328.09	1510.94	3415.41	6997.47	5385.69	8342.55	4292.67	5595.85	19747.4	17459.8	46856.5	34698.3	35607.3	1035.74
842	20AJ	9948.57	18927.8	28167.1	39216.9	16695.1	23627.1	14027.2	22609.5	28664.8	4934.2	33843.2	14698.6	24614.8	39414.3	15522.7	11632.1	3692.02	14837.8	23433.8	18129.1	17640.4	9368.38	6598.91	12941	19849	58515.4	4191.23	22243.4	31380.5	45266	22977.4	29897.3	8859.45	38435.4	20520.5	32314	43979.8	93255.1	104803	146445	126782	117478	93732.2	96292.1	177906	109347	108183	13472.5
843	20AK	14958.9	25472.8	32999.5	40082.8	32534.3	35013.4	19503.1	24898.8	47122.3	8593.3	37351.9	27495.5	40031.2	33164.6	15464.6	11634.4	4983.57	12341.8	9600.32	8960.27	8961.82	6173.19	4219.52	17133.3	30496.7	77599.6	12075.9	42026.9	44460.9	76727.7	53452.7	58480.9	16355.1	70163.7	59421.7	82916.1	110490	140867	252373	318227	251557	259385	89347.6	81765	124099	136041	110997	12313.6
844	20AL	6276.97	13608.9	18246.8	23085.8	12386.1	16964.9	8054.42	42282	48416.2	6418.88	62586.5	22202.5	30614.7	56136	21717.5	17228.1	7668.52	19016.4	17092.3	22282.2	19419.5	9857.52	7402.21	8065.65	12533.1	31464.6	3255.78	19997	16493.1	34207.1	24609.6	22483.2	6302.19	31043.5	16056.6	30886.1	33170.3	67046.6	95356.5	143907	108437	133272	44389.1	41594.9	134893	94731.4	99223.4	5918.33
845	20AM	755.133	78.405	1673.97	1512.02	1274.69	1684.59	2273.36	1658.32	734.912	978.084	1630.87	369.823	909.175	465.076	0	668.736	658.247	0	23.211	168.53	1018.45	527.058	1220.9	2911.18	3461.29	4322.68	1330.33	2896.96	2649.2	4515.41	3234.38	2916.09	1911.49	3507.08	4145.99	4761.69	7331.93	17057.5	14533.1	22828.7	14012.8	21416.1	10802	11017.8	23310.9	15251.7	19604.9	888.188
846	20AN	20545	61767.8	24474.6	104232	105698	18385.1	34727.2	31290.8	6021.74	1448.96	3753.99	1810.81	7976	3797.05	4638.25	6940.49	3711.24	15627.8	3740.22	7166.06	13310.1	4803.83	1576.47	51151.8	37199.9	88981.9	23860.5	205112	49105	186534	37606.4	64106.2	13116.9	79168.8	42251.9	156535	531257	159513	75215.1	650738	164323	465014	53243.8	35465	92654.1	72050.5	82110.9	34430.7
847	20AO	978.471	927.361	949.592	817.153	423.98	610.909	193.848	3304.01	567.531	122.651	796.787	94.233	348.042	1465.98	554.803	758.883	781.594	184.907	1715.11	649.994	1043.33	802.498	387.742	1562.24	0	1491.74	83.619	0	517.14	1690.15	1121.34	1136.24	1459.72	353.18	1435.3	1288.32	1174.56	4223	4467.51	7318.97	3295.93	5437.83	1380.96	1967.3	5013.54	4671.63	4457.08	456.613
848	20AP	1385.96	1159.47	2011.66	3601.9	3352.88	2490.76	1740.97	6803.6	6550.14	2068.18	5634.85	5767.09	5670.35	12540.7	5733.5	4168.21	1593.03	2673.91	3766.9	3310.53	2962.68	2189.63	1556.72	4457.41	4716.37	9845.11	1905.46	9486.31	11868.6	22454.4	19313.3	19464.4	1448.89	6992.09	5249.58	8410.56	19260.5	91289.5	91785.4	137158	73672.3	97014.7	42090.9	49743.3	128614	76647.3	87199.4	861.136
849	20AQ	1603.53	1493.94	1452.2	1796.84	734.67	0	1331.12	1545.86	3327.89	945.744	1794.94	828.069	2959.5	1692.61	1500.56	2083.98	1071.34	1775.02	145.382	877.141	1035.73	801.472	0	3498.39	4178.35	4266.42	1062.55	2918.81	3380.93	6243.16	5163.5	5177.13	729.561	2567.74	3063.51	3917.81	5304.03	17531.9	14920.6	23133.7	13268.4	22610.6	33830.7	40024.3	116538	56585.8	67557.4	1454.9
850	20AR	35210.6	83114.7	132505	155905	108932	102657	44166.4	21823	62345.7	11543.4	95292.6	39804.5	70309.5	166979	51044.6	28778.1	5054.79	32273.4	39660.3	55666	45393	20655.8	12039.8	89781.4	68338.6	162511	13381.2	123720	69637.1	135848	81000.5	106060	37818.4	331806	83706.3	126944	325229	432616	506631	676920	575457	574880	117321	143684	348148	159280	174136	42537.3
851	20AS	8428.78	7564.63	6653.46	5890.27	4645.99	6259.01	4080.84	5058.75	6788.53	2081.33	15444.2	6472.17	15649.6	24885.9	13526.7	8710.68	852.965	3844.11	2017.67	2453.23	1786.72	778.722	981.357	7604.6	10493.2	13835.7	1163.51	16945.6	21545.2	33240.3	24907.2	18754	3591.9	10421.8	15175.1	20424.6	42785	107647	96574.1	160634	122426	116357	35690.2	47317.1	99516.3	54493.4	54808.8	3001.7
852	20AU	5017.97	7190.51	12327.5	11276.3	21859.2	18086.3	12513.3	9955.84	15281.6	3475.15	10913.6	8933.25	20038.5	19743	9968.76	15106.7	3320.73	8125.57	12891	6857.47	6555.79	11456.5	4416.65	21075.5	8520.28	11914.2	4181.72	17970.9	13435.3	15650.8	19178.2	13890	5308.79	27372.6	15338.5	18568.6	52574.4	74505.5	127701	143903	132060	106722	87565.6	90663.1	114505	66763.4	63922.7	8514.81
853	20AV	10140.3	31786.7	34157.1	41680	32846	32729.8	20754.5	15797.3	36702.5	4464.29	70474.9	18165	55351.9	100054	29547	19653.2	5516.49	22963.5	32627.6	18656	27437.1	14802.2	6113.93	30892.9	27075.7	50957.6	6651.33	50915	32429.4	66235.7	39628.5	40914.9	9070.66	38950	19284.9	30095.7	52411.9	127588	143689	222144	114973	149682	75945.1	79976.2	147866	75085.5	82032.2	13538.5
854	21C	1362.75	1391.45	1727.16	1573.09	301.194	1579.53	753.732	2462.08	160.642	133.676	1238.7	275.966	1156.08	1169.23	0	799.096	91.14	3108.16	1610.08	1202.33	316.274	1130.32	505.935	0	2112.85	6602.94	936.549	899.496	450.233	907.345	1076.34	1143.1	450.531	1230.68	86.307	1443.49	2069.14	343290	384444	377347	121613	381329	11737.7	4289.41	9157.33	13150.5	9306.62	690.74
855	21D	11788.9	38465.3	45884.8	47350	38941.1	40215.6	67030.9	33466.8	59444.4	11376.5	92528.1	55228.5	89185.9	187868	95477.7	58003.9	6983.06	55871.8	47052.5	35722.6	39437.3	33523.3	8945.38	30943.1	42690.3	94307.4	7862	65901.2	69251.7	149813	119833	84654.3	14372.9	79938.2	66259.7	90109.9	179680	457046	520652	496290	235577	529184	124937	129014	163546	236323	202027	7650.82
856	21E	13009.6	47819.4	33358	46678.9	55622.5	35105.9	27453.7	26454.1	58989.6	14874	66372.8	42077.3	51543.4	139191	47823.3	19664.1	4939.82	22412.3	27491.1	37889.5	25850	14865.8	5906.9	18075.8	32061.2	47201.2	7496.4	36197.8	36636.8	72817.5	38648.4	39866.2	7192.74	61102.5	22198.8	37993.6	51711.3	239025	200567	229523	171715	271025	46805.3	36203.7	37343.6	32946.1	35604.1	37335.4
857	21F	2078.03	4695.97	7180.5	7137.17	8499.91	7203.7	10059	8623.81	7398.23	1540.37	13838.7	6450.23	8142.35	16495.4	9739.04	7064.81	1854.96	4002.89	3901.31	5239.82	3281.21	1741.42	1536.71	9715.07	8935.34	13438.1	2794.29	13135.4	10472.5	15563	17119.6	15994.6	1126.41	8429.34	5789.17	8439.17	20331.2	229249	238705	255557	103764	206259	106879	74583	125262	109443	81025.3	1304.58
858	21G	6874.32	7379.59	11282.1	9752.83	18367	14731.4	9796.82	10760.5	15601.1	3424.71	13346.9	8911.02	9359.02	9666.1	8615.45	9881.42	3221.95	7057.25	5208.87	8008.49	4015.17	6570.74	3031.03	6802.43	4040.01	2891.58	2941.36	8584.58	6074.15	4057.71	14001.9	7372.88	1934.16	6195.82	4529.9	6100.02	13688	61398.6	68210.7	68155.9	37343.6	52541.3	57259.5	33231.7	40280	59369.6	49443.5	2067.46
859	21H	27869.9	42137.2	68647.6	55616.3	66210.2	46861.7	54843.5	56778.8	60978.3	10773.6	93432	44029.4	73617	208734	79123.8	50346	8255.08	60589.5	48990.1	36187.9	41574.8	42449	11601	31391.3	38821.3	76297.2	7346.77	75566.9	78931.4	132669	110354	78236.8	24596.9	80726.9	50661.1	141043	201341	901298	865341	876264	483100	654705	228620	192227	236432	335134	295042	8175.53
860	21I	19030.7	58366	39118.9	66858.8	83052	43955.1	19877.6	41346.4	74882.3	18200.3	94553.3	45101.1	36989.7	171016	54080	24796.6	8609.14	33145	36285.9	45355.2	32246.6	22859.1	6169.53	21178.8	33852.7	42695.6	6874.75	41859.1	37705.3	56321.5	38704.4	39199	10877.4	61375.5	25061.9	41997.8	49638.6	77739.2	73774.2	67783.3	51103.5	72606.9	67291.8	39813.2	49189.8	31866.7	25812.4	13656.8
861	21K	9608.77	11280.1	14257.8	15156.8	21675.1	24461.3	20437.5	20756	21967.7	5584.41	29448.1	16537.1	21017	43941	22005.9	17395.5	5295.42	17770.4	17670	16545.9	12883.3	18917.7	7271.53	15813	16966.6	23070.2	5747.44	23788.2	26751.5	30178.4	47508.4	32579.2	7164.05	36808	21830.7	36101.2	60704.5	174312	224539	240738	120043	254248	188164	147484	232087	264977	190057	2850.4
862	21L	8672.6	14450.4	19986.4	20413.9	19686.4	24839	16700	19304.1	21251.2	3926.96	37121.4	18926.4	28342	55595.6	25717.9	20587.9	2665.87	15573.9	20079.4	15040.3	15231.4	15039.1	4284.48	16273.7	16854.2	29243.4	2990.07	21814.8	21437	28868.1	33360.8	34556.9	2405.49	16207.2	9121.93	21580.8	33451.8	219194	272068	274627	117512	283361	189519	132016	245814	379378	287860	471.912
863	21M	8945	21016.1	19603.1	17200.5	11141.8	11500.2	11014.6	19218.1	32348.2	5190.31	37407.6	16969.7	25213.7	53164.8	19083.5	11321.4	3700.88	8806.65	12411.9	13606.4	9076.19	6619.57	1976.69	8771.68	10349.7	15382.4	2890.03	12756.5	15221.7	21643.7	13357.4	17051.4	7254.92	30731.7	9115.07	13674.3	30658.4	104780	73665.1	80751.2	48545.3	100356	27972	15397.8	18006.9	17195.7	13299.8	5987.27
864	21N	1364.18	2964.34	3508.33	1496.91	3647.56	3800	2692.98	5459.79	3077.99	1534.58	7790.93	2708.19	4538.65	8059.64	4031.34	4967.84	1116.26	2468.65	4532.61	2846	2881.69	2151.14	1567.16	3242.55	3798.68	6432.06	1705.18	5075.05	6649.27	6348.15	7632.07	7343.91	2543.81	3160.53	2095.1	3448.12	6179.52	48969.9	44389.9	43522.5	27270.6	49009.3	31869.2	36241.3	45822.7	57406.4	50068.8	713.2
865	21O	10811	15592.5	22179.8	20805.1	27069.6	40427.5	21606	19537.1	27971.9	9205.23	36591.7	24578.8	33513.3	41302.6	26683.8	30959.4	7108.56	22044.2	30521	28466.9	20315.5	29375	10143.9	23024.4	23256.1	30049.7	7206.9	34395.9	38053.5	41467.9	51520.2	50905.4	4797.59	25009.3	13489.6	22811.7	39077.3	86733.3	113828	130750	62401.3	122773	102721	92851.1	118296	165990	105740	3435.02
866	21P	25033.8	51077.7	70452.2	62876.6	67039.3	103571	53243.5	52868	65972.4	8887.88	126713	60162.9	104754	170773	69982.8	63823.7	10966.4	33179.8	63901.3	46046.8	41670	43258.4	11693.4	40589.7	53358.8	89526.2	9797.59	61566.4	60901.8	90524.5	98678.5	121908	13284.8	65877.5	46223.7	92876.8	141589	852071	871056	1.35625e+06	451336	762764	148558	146602	374779	206423	261303	4559.88
867	21R	1803.74	2176.78	1916.55	668.06	1486.15	2582.02	2698.61	7418.23	6356.82	853.916	7170.68	3962.54	5703.14	7959.68	6115.18	4511.93	1187.62	2663.92	2898.55	2088.69	2921.13	3535.38	7064.02	4176.33	3935.2	3826.45	294.54	6031.02	5962.93	6363.79	8870.14	6022.91	2464.79	4877.34	2677.07	5063.13	8815.44	33608.3	19538.5	27136.8	9833.69	17075.9	24206.8	44450.3	45625	27782.4	24124.3	1165.52
868	21T	43155.7	76533	87200.8	74468	86060.5	96624.8	59606.7	89386	63797.9	12023.2	138565	64528.3	108982	202943	90472.1	74897	16490	33131.2	70311.4	47887.8	58769.8	44826.8	17035.9	51321.4	51579.4	104358	10235.1	78842.4	85512.7	101217	104712	106659	15929.5	62075.5	38347.1	89335.9	116929	853420	1.26758e+06	1.56998e+06	475307	982313	195669	384193	883646	361928	407947	6157.95
869	21U	2266.35	2409.45	2965.01	328.183	687.14	1715.55	1226.6	2777.28	2676.7	1090.24	1084.49	998.684	1614.77	1232.16	2068.28	1805.52	432.235	650.974	1590.64	1749.31	139.802	430.664	725.189	1845.06	2746.73	808.2	1519.27	1596.58	2367.98	2251.08	1561.53	1466.67	1658.2	1640.22	1021.99	1061.82	2162.35	20691.4	43480.4	29660.9	8891.62	23705.4	11185.3	36598	23810.9	105276	17251.8	309.229
870	21V	2229.09	5334.44	6816.83	2321.64	1589.02	3027.84	2312.36	3926.82	3386.79	705.839	6449.04	2339.02	3460.24	4916.47	1976.06	1384.32	0	462.156	2153.79	3562.61	1520.3	1222.02	883.097	4483.79	4018.47	3150.82	1280.79	3098.71	1583.47	2860.04	3644.68	3350.17	1339.96	1854.78	1127.1	2659.19	937.573	156979	126561	146283	15496.4	20025.4	16502.1	30680.3	34511	27835.7	16013.4	1168.74
871	21W	4466.75	9717.5	12735.8	9537.62	20911.3	10074	5854.13	9303.73	9223.45	3026.82	15093.7	9448.71	13932.6	16697.4	6399.72	13225.2	3130.5	3827.87	7313.42	4347.37	4462.86	4032.25	3109.28	10885.8	11138.9	13412.7	2669.04	9663.59	7172.39	11381.7	16123.9	9892.3	2387.86	8804.05	5215.04	10339.3	12702.7	464031	498978	93566.7	88744.1	137756	36954.9	97175.9	140994	141502	68840.8	1483.91
872	21X	49400	76763.1	157968	109883	161958	168802	161141	89739.4	147484	21596.7	177757	114698	227387	292137	123948	133689	16253.4	91430.3	69630.9	112672	90282.9	118255	37160.7	41976.7	89653.7	139160	25962.9	131387	145463	208692	150298	143117	13884.2	97889.6	55938.2	173208	152070	3.31556e+06	2.5637e+06	1.81874e+06	539673	1.62097e+06	365726	333066	1.89986e+06	649403	511595	9288.48
873	21Y	10971.3	17308.3	31002.9	46528.8	24388.2	42720.7	28075.9	14894.5	18843	2777.62	29932.1	15315.8	34802.2	38215.6	27701.2	18539.6	3144.6	17705.9	19085.9	11126	26462.6	47951.4	3602.56	27533	28316.4	57101.6	6958.41	57511.9	47878.3	65979.5	67091.2	94763.4	5261.62	12529.1	14909.2	24342.1	42884.3	701901	523732	1209094	211902	466448	89029	21634.1	86310.1	37005.3	158571	2035.97
874	21Z	11994.6	23073.9	21061.5	22003.9	10999.8	9198.84	8349.27	27987	40072	5008.49	46530.8	18393.4	26035.7	49996.5	31862.8	17009.6	4615.93	12960.7	19881.5	19587.2	14957.5	5956.88	4223.22	11874.5	11579.8	12800.2	1258.54	8680.62	7911.19	16014.8	12649.6	12013	8221.08	13093.4	5770.99	11058.5	31360.7	309829	194062	268640	175595	235850	165896	27602.1	72182.7	34707.9	58256.8	6212.14
875	21AA	7610.22	3177.93	3726.9	2971.74	2908.33	3794.64	3155.21	12877.3	5628.48	1647.44	7678.02	3144.99	3333.32	3798.78	3276.3	3665.08	2684.37	7716.15	3989.49	4437.54	2748.31	3265.19	783.477	4904.46	3808.06	4667.57	744.064	4158.17	3464.3	7982.93	8092.15	7964.48	4737.65	8234.59	5504.53	8002.35	14612.1	39728	45180.5	43045.5	33081.9	38216.6	84370.3	16595.5	55718.6	37421.9	47633.6	5355.02
876	21AB	7938.39	8986.66	16350.6	13569.1	9970.24	18861.2	11665.1	13285.4	16483.4	3413.32	22685.9	13417.4	23613.2	30803.8	17525.6	11423.6	2711.4	11547.6	15012.4	10557.1	9865.86	12296.5	3727.16	12814.2	15639.1	24164	1887.76	25256.3	20145.7	30864.3	27488.3	28985.6	2150.72	10342.5	9810.44	9778.72	20460.7	277274	340982	431572	248956	391586	168066	67511.9	295767	135381	156854	1174.2
877	21AC	15827.4	20855.6	21942.4	20240.2	13942.7	16515.8	7583.17	25662.8	39379.7	6611.77	62302.6	23305.3	33683.7	61212.8	30582.3	14426.1	4771.54	12763	14647	12444.6	13131	6592.5	3942.2	14122.9	16461.7	31679.3	4329.26	21635.8	14770.4	24550.9	12826.3	19233.2	11281.2	21173.4	7823.02	10434.2	25586.3	49768.1	64982.8	114893	88315.5	99722.9	22699.2	25550.6	12633.2	9002.69	12261.6	8419.04
878	21AD	21876	33332.5	44670.7	35259.4	32105	59599	39178.6	54130.2	67834.6	11534.5	115185	48028.5	75360.9	112755	55317.6	51198.1	8527.07	30364.2	37899.4	25636.9	39222.6	37174.7	12059.9	39581.4	39770	78791	5042.95	85919.6	58234.5	75682.1	93934.2	86277.1	8969.71	47235	30800.9	56925.1	83115.2	734404	1.41833e+06	2.07655e+06	770116	1271181	145523	81206.3	520329	221343	265163	5779.32
879	21AE	9193.47	16153.4	17130.6	14239.5	8727.94	12708.1	6266.17	54588.8	18847.8	3755.98	32259.3	12782.9	22522.4	36062.6	13538.5	8101.61	3770.59	11978.4	11862.6	16329.9	14212.2	6946.81	3485.44	4978.2	9821	18827.3	1234.21	8786.07	7835.67	17165.1	10048.5	10581.5	3481.04	18446.6	7053.91	9230.72	13693.6	18803	21855.4	32332.8	25188.7	32855.8	45112.1	29736.5	73311.9	46220.6	48472.1	3448.47
880	21AF	38832.8	15870.7	9669.91	9281.31	8811.84	12871	9989.92	25899.9	40237.3	25175.9	49844	26400.4	25234.2	31825.5	14653	10353	13420.1	3845.27	6564.5	5045.27	9578.88	5112.84	6045.12	63381.8	47326.2	22799.9	7894.1	17217.4	17832.7	19447.3	17759.2	22752.6	26712.4	52178	14235.2	17110	28342.4	77298	98224.7	52463.9	42735.6	71793.8	47153.3	29740.8	83157.6	55392.9	43414.4	16110
881	21AG	1583.21	1245.39	0	127.587	919.907	1192.9	0	2304.1	3631.82	881.307	3292.59	1760.02	3468.19	3336.49	1525.65	1111.43	1149.12	1446.11	378.696	0	1190.33	1340.76	286.743	2222.64	841.942	917.338	691.901	0	237.816	1048.54	0	2053.18	2005.7	2355.15	181.271	700.178	229.492	1911.1	1088.95	1544.59	154.845	1416.45	4147.24	746.019	1270.24	255.63	2113.58	1380.56
882	21AH	60824	25749	135475	32232.8	38025.5	77934.2	41220.5	252619	102035	24123.5	82381.5	73830.7	89018	116498	73295.4	99771.6	19043	31179.4	51337.8	42060.4	26484.1	35701.8	25381.8	34984.1	86222	147825	9806.6	97567.9	62634.4	69840.9	76697	56969	38474.6	127124	132168	86197.1	145516	124051	483781	536061	379288	280710	102517	65068.5	80311	64531.7	66640.7	61535.5
883	21AI	3732.42	2984.91	2918.14	4202.89	3359.29	5681.42	3425.17	12648.3	6880.53	2483.23	6859.79	5185.39	7072.12	9080.54	4556.76	3918.36	4230.79	5405.58	9139.24	5195.56	5793.91	5584.56	1854.17	6744.73	5297.01	9163.59	1835.67	8173.87	7878.4	7711.86	9237.96	8599.59	1086.9	4138.41	3345.19	4049.85	5912.58	89462.2	98480.1	127183	67607.9	110420	41368.9	44147.7	209813	93600.4	97354	923.599
884	21AJ	4301.45	4145.23	6910.11	3823.24	11271.8	10019.8	3028.76	10006.6	10774.6	2243.73	7099.16	6428.15	7005.1	7031.04	3482.09	7089.5	1914.67	3681.56	4360.37	4714.07	3803.36	4141.48	1799.09	4921.56	7441.82	4964.79	1619.73	6548.08	4984.23	3701.66	5779.53	4846.77	3696.98	6776.25	5352.2	13735.5	9928.77	55211.3	68922.7	94976.6	56218.6	67675.7	9405.57	5389.5	12979.1	6380.86	8207.45	2075.01
885	21AK	9997.52	14426.2	13425	8062.68	3383.91	4294.26	2710.48	15728.5	24899.8	3419.82	27889.5	14056.2	22016.4	24493.3	11760.8	6182.63	2763.25	5287.62	4417.38	5098.04	6428.77	2029.06	1144.72	5714.04	6700.6	8445.47	1890.71	6258.54	9798.86	15658.2	9959.46	10639	26597.4	16511.4	2295.62	7099.1	8128.11	38371.7	15156.2	20592.7	13874.3	21520.8	24045.9	9070.57	14424.5	10806	8109.5	6945.94
886	21AL	3355.39	2273.99	19417.9	4517.62	2033.27	3005.31	1969.42	11492.5	8691.48	1147.04	7566.35	2427.58	5636.04	4775.54	4335.93	8841.53	1330.77	5878.02	2384.47	2665.67	2835.83	1460.67	587.669	4881.73	6302.98	5376.08	390.629	2842.66	7128.53	5435.85	3149.85	2981.14	6067.38	4867.68	3999.9	4908.53	7379.99	42835.1	90788.8	92530.2	135934	106268	21316	16216.7	34004.7	23469.3	25569.1	3020.81
887	21AM	8271.77	34108.8	8469.06	7241.66	4787.32	5101.31	2801.32	18982	18029.7	3559.44	21413.7	8211.18	13998	16675.6	8952.01	6619.3	3513.74	11532.1	9059.39	9955.14	9749	3992.57	2249.55	3603.98	8555.8	21233.4	700.239	5432.18	4630.76	10376	4509.75	7055.47	8670.46	18793.5	21495.8	10725.9	14294.3	32875.5	38444.2	32992.4	22262.6	26148.8	29288.7	17794.3	33068.2	18719.6	20116.8	3162.31
888	21AN	11666.7	22613.6	29791.1	31978.1	28750.7	30452.6	13630.2	34394.5	34831.2	6368.49	62551.4	27343.9	53929.4	53830.9	38533.3	28240.3	6204.21	25436.3	24465.9	15842.9	26530.5	15868.9	7543.67	28316.5	21653.9	43290.2	3205.23	34126	37049.4	56378.7	31906.7	32411	12937	59472.5	46664.8	90280.5	122835	230361	291400	382092	225278	324585	51797.1	34366.1	137337	58715.9	68125.1	5083.5
889	21AQ	7475.55	16894	18216.4	20324.2	20538.1	20847.9	9236.07	23936.6	29632.7	3227.9	43556.8	16712.6	42688.5	59577.1	22854.9	16388.3	6119.22	25555.2	30291.6	14299.6	27827.1	14497	6793.7	28963.5	18290.3	33842	2271.23	44120.4	32082.5	43885.5	24458.4	27160.9	8408.51	32813.9	34742.1	53952.2	115493	185638	234899	338253	270571	301089	45067.7	52677.8	248117	84258.5	118242	4888.79
890	21AR	11425.8	24285.6	20261.1	9894.81	4294.73	5240.66	2667.69	9656	24895.2	1865.49	25301.2	11483.3	17947.4	31650.6	13221	3337.35	2135.88	9834.36	6301	6332.45	4455.41	327.993	2961.89	8761.59	11313.5	15663.6	789.329	5003.85	4203.35	9053.22	4213.63	7533.46	12938.9	18524.8	6663.93	5588.85	4363.48	51609.7	25901	45916.6	29031.7	28417.5	5857.01	7589.47	10018.9	2530.26	10052.9	13780
891	21AU	15155.6	38255	29662	34945.7	74503.4	48224.2	17962.3	55123.6	63006.9	13713.8	168690	35917.5	168841	271637	45821.6	46055.7	14126.9	56502.3	81063.5	31061.3	55005.8	48152.5	10860.4	52636.8	36239.8	56007.7	4651.35	108864	72210.5	76309.9	62588.6	49028.9	28754.8	133634	133111	165661	425225	626079	691764	1.14621e+06	774559	629802	138201	141521	393219	97688.7	133603	15069.4
892	22A	5189.3	12360.6	17260.1	34011.2	72363.4	37033.2	23614.5	89724.1	27131.8	8366.89	31815.3	25860.2	27967.3	47467	23849.3	29846.5	8605.21	17773.8	10272.6	16701.3	14269.4	16229.1	8828.48	30719.6	16717.9	12652.6	6270.5	15947.7	21007.1	25379.8	44844.7	42605.6	28224.5	77538.6	42630.1	54974.4	96498.1	114431	97612.3	25385.5	14843.6	34459.1	37977.5	23696.1	10801.6	35012.7	18959.7	21144.5
893	22B	2166.39	2316.89	1564.19	3071.42	2031	1876.73	1162.87	7428.89	1777.68	1608.27	7119.89	3908.99	5500.42	5752.56	4729.63	5114.46	1691.12	5173.82	2575.65	2396.07	3457.53	2217.53	672.396	6861.8	488.873	1615.43	255.563	1373.27	2262.42	3431.94	2643.88	1741.73	180.591	4345.98	2092.31	3902.36	11719.7	5902.83	5377.98	6929.06	4166.18	7815.38	3199.67	5113.52	1085.71	3496.66	3768.7	290.49
894	22C	686.005	0	458.094	1702.39	1228.99	1104.2	253.451	2456.88	1364.96	0	1015.41	1188.32	1199.21	2488.56	302.936	801.936	895.598	874.554	1301.76	524.866	685.636	0	475.834	285.427	0	584.998	1129.1	527.647	494.046	1072.12	0	304.07	936.675	851.164	540.447	721.826	2394.69	581.782	0	1671.85	393.871	1833.22	1606.88	0	347.993	1856.8	1092.2	5.71
895	22D	11195.1	33330.9	45964	41458.8	26249	38295.8	40753.2	27548.8	45210.9	5852.35	82965	41367.2	51745.1	91098.4	48044.1	38341.4	6325.23	45351.1	40251.1	32056.3	31692.2	33106.2	7405.42	17169.2	28804.1	48595.3	4035.87	21423	22541.2	41391.6	56495.9	43820.8	4112.63	29893	9614.7	31537.5	79365.1	204100	246964	198213	71245.7	163774	40396.7	34664	77355.9	67513	61478.7	2483.4
896	22E	4819.99	16001.3	12192.4	10043.8	19360.1	15300	3939.5	14181.6	12891.7	1840.98	9434.23	3415.73	8950.27	18797.8	10407.5	6879.87	8168.84	11679.6	8859.43	11129	8944.41	2860.06	1523.82	7084.46	17183.4	13580.7	2473.18	9776.48	43722.5	34239	11296.1	16533.8	3748.14	21763.7	2028.06	10346.4	9915.81	136712	50046.6	42853.5	33558.5	48253.5	40380.3	27623	13726.2	9346.96	6558.58	12314.9
897	22G	24059.3	32728.1	58458.5	46560.5	43590	46172.8	34527.4	37359.4	34400.5	7550.1	59141.3	32981.8	45676	99386.8	46224.4	42338.7	8495.23	29248.1	40445.2	32251.7	32639.6	32269.2	9791.46	26872.9	29102.8	64045.6	6048.97	50363.7	37300.9	64992.7	74196.1	72763.1	4600.7	30781.1	13661.8	48685.9	90184.7	303268	312666	276694	94888.8	242315	253274	96510.3	129505	144906	117735	3656.32
898	22H	1966.52	178.851	1816.51	579.251	1472	1582.61	1622.3	2292.12	16.833	374.219	434.839	1092.86	761.984	1445.07	363.649	1543.95	601.754	1936.99	1171.5	803.524	769.373	747.104	211.918	3467.93	1684.77	1011.56	551.809	2004.09	738.325	1788.37	1445.21	1296.39	701.518	1372.57	639.783	1192.2	2476.08	6239.56	6727.21	8374.97	5280.79	9157.39	5849.68	3112.22	2874.78	3727.41	4034.22	999.624
899	22I	18933	44799.3	17331.3	34165.3	9633.19	6009.15	6842.72	29413.8	35662	895.57	19079.8	13253	21080.7	99758.4	25971.4	18327.3	6590.55	25786.5	9452.97	8977.13	15210.8	6313.34	6023.8	19941.4	26175.4	48016	6107.29	12094.2	17589.1	34995	31567.5	27742.3	11998.8	18250	14859.8	80999.8	36592.4	103900	38077.8	32617.1	44308	38870.7	51474.1	11546.8	3446.7	11343.3	8757.54	21627.4
900	22J	6460.84	6205.96	2232.58	2024.66	1789.6	2193.81	1564.91	6482.5	498.678	693.998	3849.53	1094.63	3623.48	3184.07	2104.32	2490.16	3558.09	1865	2162.59	1833.19	1696.53	1826.76	1080.97	16589.1	4374.65	4076.39	1677.09	3902.29	3222.36	5321.83	3959.45	5023.99	2014.02	2401.18	1271.5	4013.08	5238.64	152542	149350	139477	71289.1	177175	80023.3	31366.4	53669.2	62861.4	53172	622.319
901	22K	7738.62	8104.02	8843.65	11035.5	10460.2	10462.3	6539.95	10977	10956.6	2750.02	13071.9	6579.45	11483	22680.2	10301.8	8846.21	2031.8	5691.09	7934.98	5700.3	6612.9	4875.14	3311.49	8963.35	12082	18573.4	3155.82	23861.4	13759.4	26659.2	18268.4	21042	3380.82	15204.3	6590.07	23941.2	33241.9	92795.5	100836	89591.5	40610.8	98770.5	61615.6	27775.9	42128.7	55770.2	44829.1	2507.94
902	22L	14701.4	16161.5	13464.1	18660.8	17241.3	24685.7	8526.04	6747.76	33310.7	3147	29951.6	10849.8	18481.3	37483.4	15207.9	8747.49	2563.39	9415.58	13563.6	21118.9	14771.5	9790.63	2320.41	44458.4	17327.9	21350.4	2714.08	13890.2	14368.5	21008.6	12868	18941.7	15066.6	13495.6	6818.3	10881.5	14454.5	55448.9	26011.5	26141.2	15396.8	25285.2	23137.7	18107.6	21210.1	14965.9	12910.4	6357.4
903	22O	77550.1	87682.3	140989	106749	120438	165008	99041.9	139090	140863	34607.5	216007	147328	157217	295713	140496	136239	34509.1	100273	125517	114075	78248.6	97698.6	35569.3	103298	131623	172115	30379.2	127893	124215	209559	189365	237210	43221.9	170568	101940	166586	200930	1361819	1.40328e+06	1.57641e+06	527729	956435	420420	415210	694866	802362	532181	55703.4
904	22P	19265.8	26814.3	11271.6	17363	18392	15261.3	10037.2	25715.2	26525.4	4758.02	29247.2	12108.9	25443.8	34434.6	16928.4	11280	4692.88	15877.1	15456.7	13123.1	14500.6	7964.06	3499.58	20339.4	13958.2	19187.3	3946.97	13255.5	18854.6	25243.7	19320.8	18951.7	7070.04	15643	10690.5	17493.1	24162	70552.6	43113.6	52993.6	47988.3	66695.2	15691.8	13109	7269.15	11210.9	8847.58	12624.2
905	22Q	475.827	1311.64	869.016	1383.38	1440.7	1032.64	382.094	2413.3	488.528	1088.32	2219.6	597.539	1117.54	1157.99	1477.04	0	601.152	3672.61	5311.28	5167.5	2255.44	1980.76	172.368	1682.47	2010.2	2885.47	377.587	791.125	0	604.541	620.454	906.998	807.381	2369.43	430.123	829.545	1235.67	6115.82	1037.77	1014.66	0	0	744.653	336.684	0	28.28	649.953	1001.41
906	22R	2736.04	4710.93	5073.08	6091.05	5025.45	5683.96	3653.21	6545.85	2294.49	1980.31	4279.5	1769.03	4704.57	8223.77	3640.99	4101.27	1202.13	2585.05	3309.94	2955.8	2884.9	3068.47	1679.1	5072.42	5525.06	5760.4	1544.75	6554.61	4066.82	8909.29	10292.6	6703.38	1268.04	2904.09	1432.17	3875.2	5599.69	228979	240818	282689	132343	214510	53731.2	70697.5	113531	53685.5	77753.8	922.336
907	22S	28121.1	29570.4	38010	49826.9	69046.5	58968.9	51415.7	50652.3	61064.4	17397.2	99593.8	55088.2	69112.3	81736.8	60634.8	71474.1	9639.63	35580.2	33241	41821.3	35171.2	27929.8	10499.1	35260.4	40830.5	51927.1	12812.8	52981.4	71488.9	70688.7	77439	74036.9	15070.7	58915	20756.4	51791	58113.8	287402	541040	424940	251347	338843	251204	290315	243043	217306	235650	16945.3
908	22T	4993.34	6032.69	10063.3	7076.82	8463.76	10689.7	5269.31	6681.21	7444.49	2198.8	10198.8	1950.99	9043.78	14119.3	7264.97	6376.78	1666.35	5416.48	8100.6	5124.58	7426.43	5644.41	3784.04	7843.44	6131.96	13315.3	867.699	8550.88	6752.06	9758.48	11480.7	12831.6	956.691	2994.36	1129.21	3910.69	3412.19	103064	266816	181432	63360.1	123302	3722.88	17940.4	10154.1	6307.35	9943.47	1158.98
909	22U	2323.16	1213.18	743.457	1421.22	177.923	340.671	721.035	2829.14	2705.85	716.869	834.427	0	1493.41	1453.65	703.806	1188.28	627.372	972.253	953.317	1207.44	1437.25	548.207	1028.81	1849.34	3445.03	1737.18	248.134	1194.94	1216.01	1675.02	916.482	817.335	1098.68	1991.69	1032.55	2265.03	940.348	43500.3	99787.6	80182.1	17731.8	29715.2	14526.7	31463.5	37458.2	32677.7	29396.7	954.91
910	22V	17596.2	34157.7	37487.5	35038.5	48579.8	42273.8	26030.8	26785.7	21344.7	4590.83	41392.4	25628	55200.7	69039.3	30729.4	27844.9	6893.8	16791.3	33780.6	22793.6	25879.8	24114.4	7007.08	31287.1	38891.4	60527.9	6226.6	51238.8	48708	50430.8	91858.1	72519.7	997.447	1379.73	1486.94	2805.46	4954.57	1.34168e+06	3.28795e+06	1.9244e+06	512640	896623	205039	376182	1248400	835985	547111	2258.49
911	22W	7080.89	10843.7	6118.6	10062.8	7526.97	8689.61	3690.72	28057	9582.13	3821.43	28319.6	11220.4	19273.3	29436.4	14246.1	10597	3753.68	2394.3	8153.79	6432.68	7879.84	3857.67	4760.29	13447.2	24676	12705.3	2168	12967.9	8564.55	14422.2	11990.9	10630.2	6298.44	19452.7	13791.2	15920.2	18738.4	342851	1.05069e+06	157470	134368	229873	19581.4	57963.6	58631.7	77090.9	33311.1	4640.93
912	22X	1128.88	2010.29	2922.59	2616.49	2858.9	2078.61	2632.34	5513.45	8127.46	1206.93	1185.21	2046.27	1543.11	2658.73	1231.75	1242.26	2139.01	3454.35	4104.46	2890.44	3635.85	2438.15	831.747	1397.64	3158.77	130.326	186.102	981.824	1497.61	2898.25	991.14	1687.18	1145.14	1684.03	397.741	147.268	3629.16	86076.2	50545.2	25732.4	5700.86	18144	5602.25	1238.13	5207.32	4076.04	1382.36	1252.35
913	22Y	10420.2	8099.36	4707.88	1608.96	1158.14	1149.04	1470.44	4756.15	6548.01	2170.13	3996.56	2633.82	8558.42	4234.5	13463	3753.29	1471.43	1955.4	1370.98	1786.9	2373.07	2008.45	1822.11	3978.72	3099.14	2275.36	1664.54	1511.94	749.223	961.616	3672.38	3554.74	4675.85	5865.74	11018.2	4099.06	14763.4	51412	45040	71523.9	13678.2	29865.9	6648.31	4458.1	5102.52	5286.38	7748.38	3465.24
914	22Z	11708.6	12019.3	17631.5	25540.5	16819	22786.9	12299.2	12693.9	16911.4	4309.06	25092.4	12159.9	20809.5	28252.9	14729.9	11779.4	4179.17	4799.51	16196	9393.34	16115.8	10470	3868.19	16051.3	11276.5	20925.8	3612.05	20761.8	20989.3	19670.8	21216.3	37147.5	4581.87	15508.6	8511.03	19304.4	25828.8	217972	234274	287712	111638	199779	85613.7	32262.8	105744	49623.8	149307	3072.91
915	22AA	24180.8	20067.7	21296.5	9300.25	6122.39	3358.34	4274.97	19125.6	17690.5	5867.23	41545.8	10485.9	16795	33211.6	18168.4	26429.6	2187.52	22001.6	11013.3	7151.58	8137.15	3570.73	1782.73	11197.4	30729.9	32982.1	1887.78	25408.1	23889.8	10534.2	11745.2	8941.61	10183.9	41785.2	8641.29	15771	33426.3	75578.4	29458.8	64264.1	33517	62376.6	73977.6	42712.2	41626.3	40857.9	45949.4	11844.8
916	22AB	44715.6	46687.5	95703.1	77980.1	59578.6	90821.8	59010	77787.5	66095.8	11636.1	102495	45494.7	91552.5	127066	69423	53340.7	12934	30742.8	47929.3	40996.2	46448.1	46111.1	11845.6	47034.6	47242.8	104340	8576.95	87383.3	78332.5	97327.3	107328	114940	19934.9	101320	70201.1	123409	156255	459982	557344	704768	375550	531556	302867	106233	395152	223946	235316	10496.8
917	22AC	5237.47	2150.25	4179.61	2842.68	1881.05	1832.1	116.73	3976.99	2504.07	2049.56	5518.32	1965.85	4987.02	6559.19	9696.76	3981.92	2761.65	889.16	1546.27	1136.04	2235.82	1028.86	1533.1	5686.19	2652.91	1639.62	1400.96	7630.85	6041.42	2546.05	2776.61	1626.13	3157.47	3346.48	6713.23	3358.23	8371.95	123181	145461	175543	145444	204929	143155	46295.7	135410	79337.9	90573	1529.08
918	22AD	9322.15	22971.3	10321.1	15081.7	3248.05	2636.02	2369.02	2679.36	28241.6	3175.13	64726.2	4265.9	19750.9	76090.4	11001.3	6467.61	2151.3	3842.45	2106.88	2492.78	5871.65	4415.4	1453.07	6492.83	19278.1	6710.25	686.029	7808.05	5330.28	15235	6630.34	7421.68	14721.2	18244.3	13063.8	39786.5	76465	153202	198397	366629	320942	439869	60498.7	48280.1	83505.5	78540.1	62403.5	14770.8
919	22AE	3223.24	4288.31	6097.5	5463.14	3885.26	6011.43	4895.83	13534.1	11066.4	3030.43	22325.3	12191.5	15076.2	21310.9	13391.5	9546.3	1603.44	3181.24	5971.92	3630.96	4774.71	4262.99	2814.01	9705.03	5172.9	10002	1405.77	8062.75	7612.99	10355.1	9203.8	10265.8	2081.77	5778.19	3604.86	5996.77	8443.39	74440.6	81737.8	113607	60871.8	100236	100659	102297	431619	247036	204869	2601.96
920	22AF	2316.62	3604.59	1685.46	1131.33	1065.08	642.596	1721.36	1708.44	1075.75	757.824	12489.2	2309.29	6867.45	9830.89	2364.31	1363.18	474.318	1660.62	2753.52	1095.33	1881.94	1533.06	189.967	1726.24	3134.12	3743.32	62.177	588.477	614.851	429.657	704.528	693.154	1331.02	681.016	739.76	2118.04	4526.88	26108.1	16562.6	21474.4	10165.4	30379.1	6110.96	1904.46	1036.31	436.687	1086.61	1418.29
921	22AG	14998.7	19463.6	34841	24258.3	26032.5	34577.4	19290	33545.6	33373.1	6460.03	58490.4	28459.9	54303.2	81373.7	36093.9	36680.8	8230.78	21125.1	38375.4	25674.3	39609.6	26984.2	10376.1	26689.6	26262.1	69511.7	3277.59	54356.5	53136.4	57635.4	64022.2	58435.9	4645.87	19967.9	21303.4	27524.4	33216.9	669131	932256	1310244	571343	1.04391e+06	28779.2	35099.3	105815	52641	56102.9	4868.45
922	22AI	3331.87	1979.34	2694.63	1204.03	1002.24	591.891	1829.39	1867.62	1762.43	917.994	2433.64	659.117	2341.44	439.545	1204.93	1157.55	383.024	1004.03	0	439.555	1133.88	620.839	181.058	411.662	3167.68	645.923	1078.86	575.858	1556.93	1038.86	1661.15	2009.34	980.606	1167.98	1456.33	3303.73	673.344	6645.74	1439.62	852.148	469.322	2637.77	2229.58	580.143	1978.87	1236.22	1457.61	1338.39
923	22AJ	20467.2	68990.5	23772.8	42789.2	21153.5	7521.42	10309.3	2433.94	25161.2	11282.3	62870.8	18879	33139.5	38732.9	15840.6	13903.9	11559.3	22527.2	8647.06	11207.5	19083.6	6939.01	4759.2	35288.7	22450.3	27806.2	2294.47	16134.8	6365.76	13005.3	4526.25	6661.88	4892.65	3360.13	12345.9	23675.4	56498.2	48084.2	30360.6	83868	18092.9	80179.3	8071.91	8092.91	27257.5	21570.7	25488.7	6091.75
924	22AK	1013.57	2082.68	1161.08	1628.41	891.748	1700.19	551.748	1639.16	2568.04	724.414	966.089	345.983	1185.94	1654.76	555.455	716.21	356.397	2269.18	0	1116.27	823.405	0	418.73	1164.04	1912.86	882.918	1064.02	721.393	70.935	918.23	579.094	959.282	212.935	1544.12	1162.38	1409.52	1313.91	7990.68	2675.38	1946.26	1919.87	3070.16	4685.82	1098.05	1567.26	1643.77	2121.25	1131.5
925	22AL	8600.64	6730.52	6514.09	6730.91	4428.49	7893.95	2656.96	32754.8	11224.4	2872.51	17175.8	14310.9	17436.8	22845.9	12912.3	6198.9	7578.75	10037.9	10580.8	13471	38724.9	13084.3	3555.77	11438.7	6362.45	16359	1881.92	16513.7	10249.6	25557.5	9915.92	15743.5	8333.82	38834.2	20263.9	39307.1	45019.9	72423.7	68238.5	70535.4	45012.9	136994	59346.6	12323.1	28135.9	12833.3	14215.3	6939.59
926	22AM	545.21	267.985	0	780.937	0	2649.48	92.937	1575.18	1114.05	176.216	7202.82	374.888	0	0	663.47	435.055	331.099	1095.65	391.851	1216.48	177.754	446.846	0	1857.54	719.615	238.5	442.535	231.675	1081.68	379.865	926.371	1509.85	637.263	83.529	195.561	306.645	1183.76	126.27	0	740.757	323.242	1538.58	1259.52	665.872	1272.88	777.457	0	2399.71
927	22AN	11315.1	6638.69	5116.4	6057.36	3114.98	3042.68	6214.09	69493.1	113308	18321.2	173867	33850.6	54585.6	46138.2	26695.6	8112.43	2554.17	7565.26	4351.12	2494.42	8436.07	5373.71	3195.93	14868.3	31079.6	10047.3	573.477	3715.37	6454.3	10864.1	13677.9	11376.9	5961.53	56341.9	20159.1	15500.3	41997.9	27185.3	37585.5	22206	16307.4	24465.6	20217.7	17131.1	12794.4	14093.3	12857.9	12929
928	22AO	1085.06	808.482	972.535	1382.09	258.537	991.692	1083.39	2855.32	106.189	1440.9	639.832	213.164	639.585	0	834.822	251.475	1736.26	347.724	783.232	1069.68	483.846	371.723	671.213	1154.5	1288.23	271.508	594.431	820.638	0	316.641	510.182	512.156	798.323	1131.41	632.965	302.05	417.551	297.749	0	1390.51	0	0	1312.44	936.463	1830.32	98.326	546.506	1668.98
929	22AP	1021.42	2560.44	1100.79	1289.92	748.261	1984.43	777.884	3352.47	1630.08	818.672	3327.31	1270.92	3105.03	1287.67	769.688	1339.42	537.727	778.98	940.087	1175.12	1465.7	945.911	790.53	2009.13	2635.52	1521.43	936.081	762.124	1301.34	1437.15	730.416	1059.77	1160.42	3340.26	5404.38	5912.68	5564.53	135723	134301	180457	82974.9	152968	3992.27	1876.19	2194.69	1755.82	11253.4	1022.47
930	22AQ	24882.2	20788.9	19254.5	14429.2	13269.1	18211	10928.1	25185	24546.6	5211.77	25069.9	13927	27265.8	35055.3	17681	16604.5	5595.09	20737.9	17986.5	16912.8	14240.5	8666.75	3769.96	24676.6	31876.6	42394.2	3888.43	41674.5	48245.3	43011.1	34993.1	28697.2	11894.4	29420.9	27937.5	15775.2	55862.3	765858	1.08062e+06	1.71168e+06	1.00591e+06	970613	70838.1	97090.4	334166	82433.6	112769	6808.08
931	22AR	6884.7	13551.1	17449.6	23163.2	28095.3	16257.7	15417.9	25535.9	44555.1	11468.9	70486.7	23592.9	21407.6	33170.1	20591.8	10273.5	8954.42	14056.5	13436.1	10811.4	8845.51	4080.8	2841.03	26939.4	9253.37	14251.2	945.879	6336.49	6031.83	8488.86	8491.45	7517.82	7797.44	55812.3	17917.1	27798.8	67547.6	42316.6	43913	60127.6	39717.4	68018.6	13325.9	18989	36336.2	28185.2	27284.8	9258.01
932	22AS	13694.8	15969.4	6938.36	5317.83	3883.95	4802.04	5840.44	39391.5	10147.8	1631.18	14795.9	5214.07	6708.69	9294.73	5854.1	3251.05	6103.37	12378.6	11487.9	10729.2	14305.4	6326.38	4201.61	8631.69	18962.5	7867.68	1633.16	9479.75	8534.51	17298.8	12932.3	21182.4	6852.6	39696.8	15374.4	20274.3	53735	138149	186071	240011	191248	219244	26609.3	23079.7	22228.2	9380.46	10405.1	10335.4
933	22AU	14446.9	22495.9	23122.7	23541.2	22159.8	26281.7	9304.31	22398.4	25053.3	4511.87	43928.1	19128.4	36684.4	48776.1	18317.6	9360.98	5573.34	18068.7	27194.9	22803	25299.6	14504.6	7502.97	11350	18166.7	44647.5	2694.51	23176.3	16790.1	26567.2	20482.4	20289.9	4742.69	85038.9	21790.6	35412.7	76021.9	189716	220271	321268	206985	252220	44162.4	41689.4	67985.9	33854.7	36841.4	14274.2
934	22AV	33730.9	61633.1	63135.5	65325.5	90237.3	65677.8	33512.8	131402	116486	17269.2	157109	49215.7	168359	221477	61309.3	52581.4	19655.1	51049.3	97143.4	32762.7	50042	45278.6	11560.4	61519.5	53339.8	91006.8	5307.98	109575	74259.2	99086.2	66253.9	69172	18109.2	157250	79536.7	110307	225464	440632	450784	906871	801438	625596	111381	106266	188819	85859.8	70935.8	32155.1
935	23A	20948.4	194250	80741.5	262465	200231	79699.3	158747	41994.2	109977	17483	204636	70891.6	154462	431138	129966	96533.3	6522.69	108133	22199.1	25226.5	64273.1	36596	23577.2	48346.8	54609.2	101631	39344.1	103829	181522	384389	245717	281995	28416.8	156977	96025.2	207293	510820	471072	380879	315286	302175	433485	128842	119664	86080.1	139788	150005	41396.5
936	23B	1731.5	4720.99	5103.42	3337.99	8669.26	6064.84	6903.98	10001.6	11150.2	2247.14	9836.29	6587.74	9259.5	24271	10153.5	7439.06	2902.8	4175.65	5504.55	5297.01	4609.61	5491.61	3224.58	10477.4	13470.1	17915.8	5109.27	23384.8	21608.4	40134	37452.6	41941.7	1441.88	10840.9	7923.96	13637.4	19844.1	131955	115036	145422	75672.6	127059	87268.8	61785.5	126758	83613.8	91703.4	4580.45
937	23C	6075.03	34052.9	21013.6	44112.3	25943.3	15819.3	32340.4	36227	62286.2	10804.9	77265.4	34386.7	70764.6	184976	79764.2	35165.5	8091.06	32664.7	20705.3	30760.4	33412.9	22286.3	8518.95	28668.5	30777	51807.7	7500.34	44870.6	70363.8	116806	96621.1	78086.6	13771.5	46243.4	40801	44883.3	101485	246912	207911	199782	175291	214785	165667	151000	114302	127577	84213.1	35372.2
938	23D	4610.62	17686.1	13541.2	21724.6	13736.3	13645.2	15238.2	6848.2	14132.4	3560.69	20241.6	10868.2	20015.7	37960.8	21311.8	13148.2	1686.15	7967.72	5018.06	7694.3	8942.38	5187.8	2826.56	41023.5	42479	67239.7	11322.5	68702.5	81751.4	132845	106093	74270.9	7731.09	30052.4	31532.1	39368.7	102000	226247	189516	196155	139556	202961	130289	118182	83985.5	91986.9	84372.9	10360
939	23E	1261.68	4685.25	1167.77	3267.74	1684.25	3252.1	1328.06	1304.14	38611.7	26.11	2205.95	1104.06	1631.26	4977.05	2261.34	1037.65	0	2012.72	1276.79	1490.71	942.082	1287.5	0	2299.45	3891.23	6800.46	1930.12	3743.6	4052.88	7607.03	7233.98	5495.91	703.89	1800.89	1627.34	3662.18	9663.17	47174.4	42922.1	53074	24658.3	45280.7	7981.75	5310.9	8702.59	8346.78	13391.1	862.1
940	23F	74418.6	172054	112295	152832	175711	107623	125559	139393	242132	61190.2	240589	123969	218597	504615	244250	120194	25298.3	118735	100850	106058	104017	80181.4	35746	50230.9	56012.9	106770	17000.2	92780.2	102817	215788	127827	91626.7	40700.3	136731	83287.6	174581	366928	335683	288917	283474	221705	362721	168089	201768	91511.6	130728	79880.8	30018.9
941	23G	7726.51	33472.5	25028.5	45949.2	52129.9	39920	22763.4	28242.3	30182.1	7552.4	46016.2	23923.6	19735.6	51404.8	24413.2	16978	3955.75	18906.7	19420.9	19698	16261	5213.69	5653.43	31058.5	52877.8	88046.7	18640	96912.6	86406.9	116548	100219	120748	16881.1	99804.8	69191.5	127656	145256	509795	510151	461564	260570	577692	204786	192366	271662	213664	145926	63667.2
942	23H	62312.1	89104.6	134294	101704	117679	122260	62327.3	138144	139854	18834.6	168006	86080.8	148325	295400	134214	98959.8	21016.2	89088.7	107180	100254	81806.4	78398	19548.6	19005.4	18525.9	27115.5	3984.38	24822.6	23575.9	29269.7	31981.3	25730.2	6857.42	31146.6	15214.9	42827.8	47055.6	165549	187757	152174	84574.6	191113	71841.7	47793.4	75965.5	67566.5	55141.9	4463.31
943	23I	5469.49	7221.73	4288.96	5578.75	8765.18	5117.52	12166.7	6584.67	13905.6	3461.47	15550	7743.24	15175.8	14931.3	6161.52	6022.51	2966.73	7730.05	4866.1	4022.41	2904.74	915.009	1373.11	2937.75	6418.51	7597.1	885.895	12392.6	15352.7	22002.1	18697.4	16905.3	5906.91	21755.5	10446.5	26358.2	28082.7	21168	25378.6	22751	23321.3	40974.8	14504.1	8536.26	7857.81	8780.52	7448.96	4725.47
944	23J	35922.8	97922.4	85133.3	126400	126075	105081	53333.8	50130	89606.1	19132.1	108983	44830.5	87605.4	203465	70722.4	43853	9472.11	46106.7	48540.7	52166.6	47033.6	30044.5	10689.2	39858.7	65464.1	109237	17872.2	77619.4	85939.6	124435	74060	88621.2	31064.7	123250	49421.6	114325	114198	259327	230270	219348	166706	307629	147279	101881	131074	94852.2	69859.4	54578.6
945	23K	3155.53	3468.65	3749.87	2565.34	5607.85	3476.11	2356.58	7628.77	6347	2151.93	4426.98	5598.54	6197.83	19880.3	5950.73	5534.14	1237.89	4941.18	4266.92	4498.59	3493	2665.25	2365.6	4389.06	3666.4	7242.71	811.14	4134.42	3493.46	3426.23	7065.26	5594.47	643.094	4605.42	3479.48	8888.43	8359.98	104606	106665	104812	57897	121941	36369.6	19687	46272.3	43732.9	35969	2069.79
946	23L	1830.57	5652.88	5883.86	7440.77	5277.15	7484.36	3235.91	7587.33	2120.72	2096.9	2774.89	2015.28	4016.23	13145.4	7962.9	3238.6	3210.08	1592.99	2294.53	3321.3	3882.43	1803.11	1705.41	5305.71	7954.02	15043.5	1290.44	13599.4	14049.4	27917.4	23054.4	23509.4	2593.86	34024	16166.5	38058.4	55208.5	162845	154260	153518	88946.1	185172	47527.6	47066.4	93563.1	71321.9	49906	4200.07
947	23M	7461.13	17211.2	11463.7	9529.74	10416.4	13146.7	5509.54	7257.49	13754.8	5390.68	20226.9	8701.54	13306.1	23309.7	10478.6	6674.65	3185.1	7140.47	7719.31	7356.94	4549.25	3872.71	1430.7	12854.5	9737.43	14069.2	1197.46	8102.63	11124.3	18018.7	17228.3	15876.2	2026.7	8260.08	5634.48	9400.58	12230.9	37848.3	36046.4	39211.7	22242.4	40624.5	173664	162995	273276	329370	270647	1034.23
948	23N	41340.6	64586.6	93484.9	90849	77695.7	109474	58224	59605.9	56092	9783.34	104184	57574.9	112486	165991	80969.3	57701.7	13022.6	48935.2	54598.8	50888	40844.3	42352.3	12155.6	58830.9	57397.2	116136	9120.61	63399.3	69327.6	106435	106802	107927	13603.3	95584.6	32513	148341	134435	333209	300045	335720	120827	210218	40169.7	39262.5	66460.9	64684	47193.4	6021.42
949	23O	72001.8	116604	129715	135605	113457	129833	86638.8	122673	137169	24329.1	278012	139121	212289	323922	156397	104782	21451.2	100717	87122.6	90856.5	81648	69448.2	18304.5	72046.3	79332.3	144288	12040.9	85734.7	128677	217376	166295	149010	62480.7	136737	76358.5	206983	207627	395969	404589	468598	253278	443227	243793	263175	356268	349076	246997	24770
950	23P	74753.8	124403	116147	126681	125237	140089	113526	111155	143430	31312.4	324058	140224	236814	331764	169691	116674	23053.4	122695	110405	93519.1	98959.2	73032.1	18204.8	34945.8	38549.7	62366.3	6959.18	34652.2	70552.3	116220	81852.8	55574.1	28053.5	75349.2	62319.5	101139	118174	310221	246964	312474	206905	385905	92829.9	85632.3	109316	113455	73091.5	28640.4
951	23Q	9680.15	25265.7	10277.9	11181.2	23538.3	17560	6242.12	13005.7	3951.46	2173.5	12913.6	8087.17	13108.8	17636.6	8816.87	5403.65	4846.65	11010.7	8889.88	5620.28	3586.1	1964.85	1825.39	32712.9	19466.8	5134.62	3052.68	7541.76	8366.63	9531.97	6953.74	6288.95	5078.2	28712	5174.18	8966.39	11560.8	13425.7	17227.1	21238.9	15752.5	24071.7	15757.6	10440.8	17304.1	5415.7	8196.04	6229.07
952	23R	18036.3	27011.8	33951.1	29541.5	32930.9	42536.8	19193.3	35692.6	32214.8	9180.19	52315.4	29519.5	46255.6	64369.2	38162	38308.1	5020.88	17174.4	22248	16807.3	14265.9	12917	5321.07	22804.5	24417.8	36350.7	5804.57	26329.8	29125.5	32290.7	44886.2	34064.6	5542.59	26698	17323.4	44019.3	46159.6	150678	179992	179987	76471.1	131476	48124.8	62756.1	119979	50896.9	56019.9	3853.69
953	23T	15241.5	38747.6	22266.7	16814.9	30639.1	31200.5	10920.6	37596.3	13389.4	3621.26	28079.5	12007.4	21538.4	36579.7	18360.7	10935.9	5665.31	17131.4	19430.7	25155	24744.5	7990.44	3376.48	23270.3	28859	52293.9	4605.92	32692.1	31267.7	55754	34276.8	44391.8	15340.4	22717.7	10837.7	15200.6	20687.3	482613	571952	671650	367722	589621	83828.3	81621.3	154801	89690.1	97560.6	10209.6
954	23U	14097.2	9890.56	3620.31	5964.9	2321.53	2282.19	1000.25	2288.72	1448.94	1666.57	7586.58	3508.95	7268.27	5055.52	1406.28	650.387	1047.39	8011.29	4171.5	1375.07	2603.29	579.892	414.351	1642.04	5145.01	1284.7	890.181	880.147	2338.46	1056.08	1684.49	1818.99	1901.46	1359.89	873.89	3672.24	5668.8	1054.7	2382.37	5289.14	2278.48	5180.25	4843.74	2370.14	5222.81	3012.65	2719.55	2057.8
955	23V	40944.6	42778.2	52876.3	51442.4	60875.8	63726.6	47315.8	61417.6	49218.5	17068.4	96002.6	44558.1	82562.8	79798.1	58616.7	62640.2	14792	41649.4	36426	40896.7	42599.6	30297.1	16343.5	46610.2	59501.2	65746.9	12919.4	69032.8	75804	57293.8	78000.1	67239.7	42553.5	112273	63461.5	87675.7	138154	183558	526499	200966	127325	177035	127457	142431	129251	181070	89249	35927
956	23W	14134.5	16838.1	11674.9	14755.5	15005.2	14905.9	6194.9	28395	14283.8	7117.21	49739.3	17632	22045.3	40652.8	13397.9	11002	5292.28	7970.23	12635.6	11583.7	14247.3	5709.21	8938.94	28591.4	25512.5	17378.5	2314.47	13442.6	9866.53	11944.6	14091.4	15325.2	8929.32	31872.4	12036.3	23113.4	25416.4	175234	650298	240658	163436	263990	23068.4	108359	86930.3	87704.8	60461.8	5331.1
957	23X	31439.4	38011.5	39534.9	38621.9	34574.6	41783	54223.6	36775.1	31762.1	12630.4	63368.9	31599	68185.3	70240	35704.8	32854.8	8880.13	18597	20127.1	32435.2	40712.2	23628.7	13102.3	36395.7	40786.6	80356.7	12742.3	53201.2	80634.4	76567.6	69004.2	51095.3	12007.6	38212.4	37368.1	42979.9	69915.5	615941	729638	667033	238501	450010	154934	123200	293705	132261	94065.1	8229.51
958	23Y	2013.95	2817.63	2958.54	2938.61	1411.18	1896.38	666.524	208.14	1460.07	179.825	855.935	10223.2	1049.21	1809.59	1245.39	813.735	130.938	1320.62	1433.98	477.387	1327.37	1964.99	156.382	1224.73	847.828	2573.19	1254.4	477.561	384.712	687.36	430.119	713.389	819.409	616.068	953.665	1184.08	239.842	5731.74	4378.28	6703.22	1554.64	1593.85	814.411	887.477	1570.28	607.426	3253.24	614.382
959	23Z	13475.7	21205.2	18244.4	11313.2	13613.8	14242.6	6916.77	17612.8	43629.1	7855.42	96615.4	30354.1	51626.5	39226.1	13829.8	8222.88	3199.33	3013.14	11324	13111.5	17702.4	7089.87	3203.83	15906.5	12199	12935.4	3543.66	21069.7	18262.7	22830	16161.7	27039	22029.4	124799	55379.6	89800.8	108225	221035	311983	476815	128128	222245	60290.6	35706.5	80366.9	55929.8	76664.4	20071.2
960	23AA	845.211	5841.57	3449.36	1661.04	621.991	1176.53	0	580.843	1604.19	1845.22	9932.6	1737.21	6345.54	7867.35	792.173	856.613	656.745	1453.62	1680.92	344.207	1428.95	536.516	225.333	515.081	501.799	229.286	967.915	965.05	640.593	5513.01	873.726	4385.38	1128.24	1405.61	1438.48	10711.2	33557.4	9850.55	14049.1	33425.8	10723.5	51978.1	2589.41	3510.38	3112.05	3567.52	1747.3	1376.96
961	23AC	3323.75	2442.87	5273.74	1148.65	1415.58	623.61	1982.35	457.862	864.481	0	2235.68	1551.43	1613.56	985.074	1159.64	289.56	454.217	0	1475.63	199.464	574.433	777.727	382.736	911.893	3045.99	1967.84	645.717	95.362	2371.56	2388.4	0	308.349	1660.99	393.218	1017.05	3564.91	3993.55	6462.7	6008.64	8688.73	5003.52	8355.02	15297.6	2873.94	2734.22	2431.65	4177.6	305.325
962	23AD	27574.7	31520.3	46800.8	42093.1	32629.9	51046	31464.9	47896.1	48800.8	10097.4	80214.1	48853.4	71457	98440.5	54575	41120.6	7528.33	9536.04	40475.9	26167.6	37386.1	30793.9	9179.96	45060.5	35525.5	65896.3	5056.03	64735.9	51241	67736.3	54904.9	73791.3	12217.7	64955	47560	78431.5	92399	295833	297535	347904	149586	251208	59081.2	28601	92169.8	70365.8	65711.1	7765.57
963	23AE	828.908	1594.28	1219.18	2228.88	125.221	0	986.146	715.018	2239.13	313.897	3090.77	1505.82	3522.6	3377.87	2313.58	1430.34	472.47	721.339	785.212	0	357.189	372.908	974.07	1066.69	1261.13	1329.71	1454.48	1293.28	1641.98	1443.79	516.963	1922.76	1765.16	2309.56	1947.36	2242.54	3784.98	12807.3	14510.6	20289.7	11718.4	24500.4	1255.18	1617.85	2279.45	2004.89	1660.03	1021.44
964	23AF	10560.7	13493.4	43657.9	10708.8	6642.79	8520.02	5860.37	28238.6	9587.51	2609.11	14618.5	6221.66	10507.5	11025.7	5095.19	4893.5	2687.21	1748.53	5493.83	6029.75	7161.98	2937.35	2283.45	6120.62	15245	43490.7	4063.91	24388.9	22267.1	50330.2	33814.2	42510.2	7405.06	50844.5	28517.2	48480.8	66309.4	167100	243655	381285	273065	328124	18220.8	10730.9	29789.6	25035.7	22061.4	8464.84
965	23AG	30343.9	22792.3	30471	24958.6	24780	8449.1	15381	16794.7	18614.3	9573.25	16523	3416.06	10610.2	16570.5	6210.16	4344.33	5058.61	10711.7	15491.3	10931.6	10709.9	8700.67	4917.99	9542.21	12208.7	15988.8	2283.54	10145.1	7682.73	24489.2	11007.5	18814.1	9665.43	59614.1	26796.3	38435.1	57569.8	158128	126667	269156	195699	235083	11392.5	15375.1	31487.1	13260.2	13898.8	5910.51
966	23AH	52366.5	72623	87987.4	73763.4	63605.3	65414.1	53145.2	51430.9	55023.8	7547.91	104583	44752.8	112394	166363	84167	62701.2	6950.73	24916.1	32765.5	25331	37308.5	24827	9082.15	29140.8	39265.2	89003.1	4695	79078.7	88660.4	134765	91471.3	61032.9	44018.5	188994	124818	140358	274496	109853	160669	259981	158225	220632	63111.1	45850.8	80737.2	73924.1	55889.8	34104.9
967	23AJ	24587.6	27407.7	30319.3	27803.2	31131	28605.4	7908.84	65724.2	28162.8	7144.75	44896	21756.4	33466.8	55529	24204.9	22019.7	11470.5	16487.6	24161.3	33273.3	27146.1	16008.9	9020.04	17855.1	31048.2	89014.8	7678.44	35383.9	36492.3	90115.1	66660.6	71477.8	18736.3	96335.1	61834.7	106179	151082	428296	575240	803589	450346	767949	68494.3	80946.8	227546	225287	239474	14997.5
968	23AK	4585.12	304.386	1363.5	2140.38	1570.48	679.617	2292.79	3512.37	2231.99	0	3024.46	1046.88	1316.72	2317.97	622.2	758.359	1387.93	1517.91	1315.19	1711.33	2015.54	479.08	62.033	1455.19	1317.11	2692.66	99.354	2499.14	2716.29	1362.84	1441.15	2446.31	569.096	1507.16	1556.76	2968.92	2833.46	6812.26	5204	8956.62	6668.75	8138.68	6514.31	9335.92	29053.4	10100.7	14484.2	871.983
969	23AL	43721.6	15287	51660.4	30347.1	26832.1	49161.5	28808.3	107083	51717.5	10646.1	51562.5	46507	44549.6	50004.8	39647.7	49118.6	12508.4	18839.7	23648.2	26973	20541.2	18984.5	14521.3	24959.2	29558.7	49040	5921.87	35911.2	26773.1	24373.6	24710.2	26609.7	12243.9	45739	57052.8	32247.5	43589.5	97490.3	184730	217965	92375	158787	74714.2	51787.1	113344	91775.6	89642.5	27393.2
970	23AM	5950.43	4876.27	558.391	1114.75	677.23	1364.81	1995.56	4898.37	7246.94	947.692	9245.12	2462.47	6775.63	2519.6	2566.47	1066.96	912.329	694.249	619.476	944.816	1850.74	637.888	170.901	2128.64	2245.52	4988.21	2152.27	3598.78	6423.38	6348.41	7159.41	3049.02	5053.48	6424.08	7477.06	7100.57	11282.2	91864.3	116983	163788	110467	193410	15576.9	5056.72	9369.45	9466.5	7582.72	1969.14
971	23AN	45854.1	77737.6	132652	141856	67743.5	84811.6	36073.5	140136	135115	24394.3	265656	88942.1	136080	140864	87495	62015.3	20258.7	72162.5	85789.8	105469	68496.4	36059.2	25439.1	46074.3	67714.3	164125	10456.8	81332.9	61162.4	120308	80282	86870.2	37546.6	279026	77465.5	112094	134251	193986	235636	377324	270923	355463	62515.5	52964	90941.4	70506.1	64079.6	32344.9
972	23AO	8457.28	14375.5	8297.82	3780.59	1393.03	2563.32	1929.18	10775.5	7545.38	0	31244	5523.33	17402.6	11446.7	5251.38	7507.08	1916.13	14167.5	6430.68	4298.79	4408.46	3041.55	2120.95	6739.92	10485.9	10519.7	1304.04	39456.7	24510.5	29834.2	23900	11151	10037.3	52842	33456.8	59630.3	195903	226850	227552	328016	200801	259723	7830.05	15680.6	12064.4	10380.6	6406.17	8275.84
973	23AP	37741.2	45166.9	63882.3	57459.9	46484.8	74790.4	32574.1	83638.5	76775.1	8230.71	101709	63096.3	105205	109469	62283.9	57383.9	14092.5	40584.4	60222.5	42727.9	53680.8	36073.9	16815.5	37222.8	27784.7	42554.5	3709.61	34948.2	36001.4	36672	28795.7	31242.7	10726.2	49382.5	46403	75112.7	74398.7	181415	141255	204950	107161	127971	42843.9	62098.6	108766	78195.7	76056.2	3953.63
974	23AQ	16076.6	17949.5	24929.3	21920.1	23199.8	32024.8	13917.7	39677.6	39098.2	4557.88	47591	31348.9	50347.1	58141.5	33059.2	31424.6	11951.5	25344.8	51012.5	26853.1	36612.3	21966.4	10195.1	25935.4	22324	36477.3	3812.37	29790.6	28809.6	29771.4	22930.1	26585.1	6112.06	20628.5	22827	33562.1	31547.1	119220	119466	196508	126907	122977	36316.5	67321.9	111573	59488.7	66644.8	3091.01
975	23AR	15594.6	15179.8	24900.1	23296.8	23662.2	28493.9	14468.2	45999.5	47038	7777.63	60350.8	35405.6	40606.5	63121.8	37077.6	32311	12355.6	28099.2	64896.8	30075.9	39607.3	25699.5	9770.9	28378.6	19303.7	29288.9	2861.95	25794.3	25191.6	26101.9	23236.5	22115.5	6144.21	25895.4	27061.6	30140.9	36186.6	143136	169209	252825	153267	148025	31155.8	57283.9	64571.4	43568.6	48459.9	5629.96
976	23AS	13514.5	48721.9	43951.4	57190.6	38410.2	32670.8	15683.9	19878.6	9899.26	1254.15	17244.3	10000.7	20121.8	39391	25559.7	16352.9	4020.51	8053.65	6888.39	12390.7	11867.2	4488.48	819.322	50464.1	41934.8	108580	11801.3	113506	67809.9	128945	101694	113891	24095.3	243000	62908.2	103937	345531	198070	238155	318523	233820	367380	47834.2	119481	259908	146444	141598	38960.1
977	23AT	56188.8	72893.9	97384.6	92477	100273	95995	37073.5	142101	129342	17637.1	210993	90256	186408	229400	73839.1	75218.2	27375	69316.9	159774	56901.6	83484.6	63140	22687.6	36456.3	30097.9	54511.4	3755.11	44973.4	31755.1	33616.1	33936.3	34856.7	13860.4	76158	85086.6	102590	117582	154991	144644	201260	132276	153490	105665	113187	204607	108690	115483	6239.01
978	23AU	446.246	1041.34	2378.78	1633.38	2536.79	1723.46	2169.37	1020.57	1104.15	1403.5	3649.45	2183.68	4580.28	5205.81	2768.62	1588.83	178.518	8.045	9154.79	641.244	1224.02	1320.94	527.487	4618.9	5092.73	5906	1222.43	5648.22	6798.43	9594.58	15080.3	12357	940.882	6904.04	2473.51	5614.57	10345.1	62485.8	53970.5	84857.6	59624.2	74310.3	16716.1	22618	43459.2	42976.1	43344.4	3978.09
979	24A	29297.4	118822	81218.4	134639	166703	93694.2	52631.2	71215.9	183541	34970.6	146864	90303.2	146465	372570	175644	72871.9	17327.9	98309.4	71439.4	126163	100569	53783	23827.7	99944.8	119577	131150	31566.7	113136	136987	234233	158215	220305	51432.7	293933	175410	231568	278673	416118	441560	437408	294905	460516	335924	231925	381035	196381	209316	78573.8
980	24B	29914.1	121177	83283	137123	157616	91185.3	64588.3	85340.9	213038	40983.9	197113	112502	184454	445882	204244	76202.6	19415.5	110635	85540.4	155891	112803	55660.4	26506	70215.1	89413.1	111412	23999.4	82584	112074	185330	126687	155856	50476	282365	161039	211755	275618	314348	311543	287543	209567	306409	277771	179149	250541	138628	136730	68214.8
981	24C	5078.51	78149.1	23109.3	30676.8	31262.9	20749	14415.6	17569.2	37218.9	1342.42	85359.5	23823.9	67113	157649	50493.3	27140.7	2143.66	82529.2	20364.2	25916.4	28951.7	21333.4	2902.52	24710.3	35871.3	31109.1	4512.19	74965.4	73764.2	105176	137799	78154.5	21258.9	53833.8	55139.2	89292.9	204359	94014.9	121305	193282	106146	167639	98430.5	63270.3	66923	69114.5	40670.7	13867.4
982	24D	859.748	1442.7	351.268	859.625	5089.74	1664.99	945.524	1466.62	708.737	1959.14	1583.62	1142.63	782.085	1504.87	886.75	1580.3	648.35	899.719	825.573	1608.75	1407.86	755.655	1072.41	1290.24	1890.67	342.687	1700.68	0	1936.88	1932.95	1871.92	2191.53	553.462	1413.62	1128.36	210.06	4439.63	6567.06	8100.38	9332.74	3553.48	5922.71	6451.12	4227.7	6099.52	5914.9	7527.19	604.614
983	24E	4425.2	54869.4	14260.4	27362	21373.5	18660.1	21487	5078.98	4084.24	783.681	6808.17	1815.44	10209.8	27904.5	10412.4	5638.38	3235.4	9382.08	1840.37	1011.53	5399.26	1891.86	1073.36	35281.4	48809	65938.7	6717.71	65049.4	138089	335141	135742	82554.9	43671.1	106877	117238	286287	779197	174497	211872	240419	241806	596287	95797.8	112244	33249.7	92092.7	33928.4	49436.7
984	24F	1631.41	2703.24	3239.55	4736.42	4474.8	4281.99	4084.35	4565.66	5499.88	1426.01	5530.77	3141.75	4610.23	7557.91	3477.62	3208.17	1031.62	2702.89	4022.65	2624.21	2333.92	1436.83	887.788	9831.02	11449.8	17005.7	3044.49	14180.6	15867.7	21059.1	24055.2	19846.4	2779.26	9561.39	9344.37	15139.9	23055.3	116746	132356	143464	73129.4	150562	62348.7	53945.3	80503.5	73720.6	56920.9	1460.36
985	24G	1255.1	611.868	3249.22	3340.57	5243.91	4117.65	3855.04	1169.29	0	936.831	2488.53	1007.53	2046.66	2995.01	2000.26	1874.26	647.681	1291.54	1628.71	952.273	1085.45	1337.63	646.352	5175.17	6126.78	9094.39	2884.48	8749.07	8724.07	12626.2	13563.8	15021.8	2098.92	5169.36	5140.77	8579.47	16201.5	51426.8	54156.1	61365.9	32722	71687.9	53628.3	35985	61317.4	46559	32846.2	895.437
986	24H	24351.8	84698.8	66638.6	116375	112347	85291.9	46714.6	40764.1	109275	21897.3	138997	61757.2	82129.5	229712	88287	43750.1	8551.88	50481.1	57955.2	99973.7	65964.1	30115.5	15896	54419.9	77665.9	114092	17298.9	93692.5	82277.4	131458	93575.5	107367	35015.6	181905	86104.6	174180	172788	352989	367884	335631	232442	338737	202630	161150	207229	157571	124505	54132.6
987	24I	2295.73	4054.66	2514.46	1164.19	36057	2776.72	1534.31	2296.55	1744.77	0	3842.68	958.602	2204	2479.95	1619.4	1592.72	660.212	0	1951.69	718.844	1602.26	0	1205.41	2395.79	3165.65	2904.52	1359.61	666.367	2474.21	3869.44	5545.56	2997.86	3043.76	3636.37	1972.89	7126.2	12912.7	11120.5	13243.2	12679	9297.48	21271.6	7226.48	7373.19	7217.64	8948.16	5234.04	1400.02
988	24J	11193	30836.1	23584.1	41250.8	36034.1	24518.1	13700.8	43257	49921	8599.37	39897	15322.4	20698.5	46150.5	12792.6	7582.27	5519.59	19249.4	19755.8	32540.5	16093	8193.44	4835.01	38827.7	53678.5	88934.8	15525	69971.3	75809.3	108915	91203.6	99482.5	17137.2	91569.9	52850	124719	129432	295864	269217	268448	217678	397267	223474	145708	200202	174780	119905	14191.6
989	24K	1667.43	5377.9	769.505	2883.68	3887.31	1311.14	1078.62	1467.05	1590	0	1918.72	125.126	2155.74	2606.46	0	1134.23	721.57	1996.83	0	227.582	438.751	859.477	228.331	1635.66	1320.81	1896.6	826.785	1472.54	2236.99	8515.75	2963.83	2690.66	1111.52	2008.69	2334.16	10139.7	21362.2	6770.31	3635.37	8049.55	3706.38	17308.1	5567.52	5115.43	4325.79	6486.48	3926.14	857.827
990	24L	1610.26	1591.24	2760.24	4262.41	3436.73	3827.37	2489.23	2162.28	326.663	265.009	2350.69	325.898	1203.62	2002.61	1717.81	633.951	588.629	415.356	1765.32	1048.19	410.588	707.789	565.557	3011.38	3771.74	3468.24	1045.05	3895.47	3305.21	5947.1	4931.3	4107.63	739.477	6468.35	3121.56	7117.35	9191.46	18438.8	17731.5	19281.4	11209.7	19358.3	15031.7	9417.94	18970.8	12262.6	9198.46	1863.25
991	24M	8766.52	27520.6	16633.9	16055	13228.1	13013.5	9455.98	19472.8	23352.7	3189.32	35852.3	15074.7	39555.2	58106.1	32254.9	17469.7	3040.57	14943.3	12275.8	9025.35	8511.25	7021.52	2556.73	10997.5	14277.2	23553.2	2008.74	15268.1	33402.7	42091.4	35536.5	20231.6	7898.82	21613.4	13793.1	38403.2	57622	93220.9	83039.5	96911	75716.1	116665	59715.5	74302.6	51001.4	64378.6	37841.5	5733.54
992	24N	30096.4	43884.8	43287.4	60154.3	54038.2	66187.2	31384.1	74110.1	56682.6	14593.5	65388.7	36754.3	45982.9	69479.2	31432.9	21121.2	14764.2	29853.6	29737.4	58461.2	32502.5	21635.3	7947.83	42658	51815.2	69492.8	21821.6	65175.2	77491.5	92956	97732	88374.4	33567.8	149527	61891.7	189938	174865	201708	257850	285393	193446	307437	151617	117317	127861	151501	91629.5	26429.7
993	24O	16867	22280.7	25266.5	25746.1	21147.8	29177.8	16954.5	33116.6	20173.6	6223.18	37539.8	19207	44092.4	41863.4	30104.2	26056.7	6482.51	23387	27178	21782.7	19855.7	18110.6	5179.59	15617.2	16628.4	28984.7	3976.8	19149	22645.5	33143.1	29144.7	26160.3	2083.51	13163.5	6668.07	10130.5	12998.6	153722	158833	190439	87889.2	141115	79297.6	90084	85636.4	100178	59156.4	2420.84
994	24P	1679	2598.4	1717.66	2028.52	3581.22	3734.37	3869.26	3237.18	2280.76	0	353.589	1029.72	1032.99	0	669.098	372.97	1532.9	1076.38	1162.87	772.756	669.885	201.841	235.584	12488.1	15908.2	18421.2	2743.98	12726.7	23547.6	36184.6	21544.9	16433.7	9875.26	28263.8	34089.6	24631	39577.2	36544.6	43570.6	40100.2	34597.6	45659.4	27363.2	28849.8	14851.7	20907.7	13286	9270.24
995	24Q	1070.99	326.748	418.19	1034.62	2443.21	1853.7	428.582	8930.58	4008.48	1752.22	3789.59	1530.43	4204.89	4360.65	1455.36	927.67	386.744	788.852	797.046	846.296	356.093	665.046	1206.01	2036.26	2190.21	708.231	610.48	1257.37	1201.48	2168.49	2051.74	1393.09	754.078	1157.71	1335.87	1347.13	1799.52	5393.32	8249.22	5585.34	2586.07	6363.93	2187.87	1449.35	3576.32	1925.59	2876.97	730.591
996	24R	717.693	1171.76	1482.9	1667.25	2610.95	2638.23	1663.89	5458.3	3434.6	2111.78	3925.56	2266.65	2977.15	4357.84	3402.62	1790.71	318.447	951.98	8.672	1197.49	1759.19	2538.34	513.055	9114.46	12611	17713.7	2560.57	13567.3	16677.1	20812.6	22908.8	23464.8	2889.18	25768	21376.1	38079	48756.6	88285.4	107078	120675	58366.8	112308	84663.7	89389.6	164550	70547.9	61553.2	1019.64
997	24S	1135.81	997.754	2460.03	755.899	1241.84	1632.99	1835.97	3806.24	2506.78	1321.41	3612.6	4779.99	4398.86	3517.78	2609.43	1560.64	475.874	2074.07	772.584	682.552	1301.59	1278.37	604.746	2823.06	3047.45	2412.79	1174.12	3224.64	5340.09	7165.04	5744.67	3797.43	1056.57	2942.11	4156.04	4666.64	7784.91	22084.3	24789.9	30279	19603.9	29011.7	74958.6	83996.4	73615.3	47565.3	52945.1	3708.41
998	24T	2168.91	10796.6	3562.17	5504.4	7796.98	3332.3	4017.18	8279.79	5980.51	1922.5	8797.69	3183.05	5940.28	9413.04	4787.6	4301.48	1285.78	6104.77	5006.4	3325.43	3906.76	3234.66	2505.78	6086.53	5875.78	14017.5	1658.13	10675.7	8788.59	16086	5933.59	8295.14	2438.81	6231.02	5991.41	12762.9	23024.1	65609.6	95853.5	97153.3	36885.3	68346.7	30823	38842.8	60335.3	42235.8	40401.3	1431.96
999	24U	12494.7	13587.4	11569.3	14822.3	10926.4	11717.1	11805.4	15015.3	35261.5	5667.35	20094.4	12127.9	28740	18895.3	10041.2	9603.49	3296.89	7897.58	3813.63	4792.41	8803.37	5473.63	3822.79	10528.7	14960.5	29443	5454.67	29236.5	53454.3	77518.7	44416.8	34179.5	5029.76	16298.3	62700	43900	107443	202174	224041	278228	175198	293114	52428.7	102134	68410.1	71328	56273.1	10726.9
1000	24V	22467.2	31536.2	42811.8	37699.9	55040.4	35687.2	18966	34758	24592.5	5084.46	45313.8	26242.4	54974.8	66271.5	32882.3	27637.5	8552.01	21903.1	33931.5	24710.7	27780.5	20541.7	7626.2	43061.7	94164.4	59789.3	8004.73	38149.5	38084.1	44317.1	35853.6	42617.6	839.72	7840.23	9235.35	13755.3	19711.4	119407	212945	156341	92847.1	153284	79708.7	74077.4	132764	97133.6	59421.6	4327.07
1001	24W	1973.96	4019.86	1921.21	1966.7	1694.61	1379	1250.08	3771.29	11164.7	1983.06	19292.3	7240.93	12039.5	14883.8	5496.43	4891.12	1484.69	3843.51	2745.95	597.855	2137.6	1671.98	1024.58	1514.67	5857.67	3917.95	622.033	4407.04	8051.38	13887	9259.12	6212.52	7210.44	13944.4	15226.9	14524.4	35515.1	19998.9	32238.7	28833.1	27439	36840.3	16940.5	37967.9	12983.9	17993.9	10619.4	2370.97
1002	24X	76745.7	80719.2	136205	89358	65822.3	66086.3	35218.1	157391	149022	23082.3	269694	169242	195682	338603	151136	151838	25754.2	101551	116776	181798	171064	107359	27021.9	19153.6	33464.6	35881.6	9835.17	24101.2	27890.6	29422.3	26293	25060.3	13438.9	34097.9	21410.9	30627.1	44161.3	301662	403990	258924	63772.1	161639	105971	70567.3	235280	89794.4	83812.6	6679.92
1003	24Y	1592.71	2595.88	3161.09	2820.27	927.747	2015.54	1421.94	13879.3	20670.8	4136.9	33813.9	6240.98	20207.1	9675.32	5594.04	2290.06	1661.59	1829.74	339.196	0	1023.85	2856.41	891.59	1859.32	1477.54	2556.13	677.956	1939.1	6041.15	1972.88	2465.19	3602.09	1160.2	1367.35	1501.3	2773.55	3556.81	25297.6	43723.6	38066	7972.07	17065.7	3847.33	3773.5	8834.99	6867.11	15112.1	1044.37
1004	24AA	4322.64	14063.1	6437.72	6981.66	7017.28	5448.5	6660.1	7584.56	13030.4	2255.9	24035.6	8114.55	15389.3	25063.9	7796.1	5968.28	2071.91	4315.38	4666.35	4295.11	9247.3	3547.37	2063.55	5460.92	6385.24	16281	2451.67	24400.7	10466.7	22966.5	12575.6	22108.7	7511.5	16379.8	11896.4	25138.3	57360.3	30106.6	30308.8	74597.9	23282.6	51844.9	95084.8	82544.5	122116	77224.9	103723	9081.59
1005	24AB	5105.24	8327.42	6137.83	8822.2	6974.13	7606.84	8440.49	7186.06	4394.32	764.116	3856.68	825.584	1266.69	1733.19	1534.44	2835.96	612.2	2513.53	523.866	2183.57	2402.39	1869.98	410.3	8405.03	9823.15	20641.3	3184.7	15497.8	23330	38033.4	16274.3	18114.1	7136.96	23338.7	24607.2	16360.4	39623.2	28520.5	43794.5	62614.1	57480.5	66631.7	24054.4	22564.4	17831.7	15863.2	19360.4	7311.73
1006	24AC	10284.8	6748.27	6235.27	6457.92	6321.14	6954.22	6589.48	5843.72	10616.5	3161.1	15737.5	11245.1	20513.3	7684.85	3693.64	5477.41	2632.2	3252.3	2255.86	1933.71	1503.4	1737.24	512.502	4427.71	6292.7	14907.8	1427.06	12242.3	19242.2	27908.8	17080.3	15059.9	7842.06	10815.3	15206.1	11551	25949.5	72471.8	116637	153431	162591	173679	17759.9	29364.6	16471.8	21204.2	20098	8831.15
1007	24AD	17924.5	19257.8	27132.2	22891.9	19544.9	22135.1	14464.5	35369.8	31795.3	8352.91	50159.4	32793	42295.2	56425.9	33206.7	24117.6	7826.37	9661.08	28423.3	20614.5	23932.4	19256.9	6842.92	18819.6	16859.2	24239.9	4596.15	22431	21383.8	30933.1	22684.3	27220.8	4576.21	23896.8	11032.6	14948.1	28620.6	82235.5	99973.4	128500	81641.3	102532	62782.7	39370.9	99691.2	77779.2	71514.7	5431.39
1008	24AE	1828.16	1437.53	2619.05	1890.46	2010.04	2012.76	2235.02	3295.27	4749.25	691.147	5896.12	3169.84	3888.17	4438.62	2852.31	3468.4	714.699	1535.12	2509.81	1860.4	1901.27	2626.54	684.165	3255.16	2689.77	3474.87	0	3132.74	2701.16	3944.18	3103.36	4879.88	731.746	2620.16	2064.23	2595.81	3380.12	55162	67295.3	96213.8	48198.4	78170.4	46931.9	32967.9	78660.2	63986.5	68893.6	1058.97
1009	24AF	395.56	583.688	1108.49	183.409	1152.68	1534.5	0	980.387	123.628	819.011	2333.29	0	1100.68	0	1001.59	632.098	377.853	0	311.83	749.839	232.869	937.25	95.784	1406.72	1361.55	1765.71	0	1267.86	716.673	964.107	1174.84	1562.82	0	1956.95	835.467	1499.84	2445.47	8164.61	5325.63	9986.01	3894.19	9943.83	6667.3	5595.97	13323.3	10107.7	13212.8	288.244
1010	24AG	52679	26145.2	37774.1	50103	38684.1	48217	36910.2	20119.5	31943.2	5255.63	43281.1	16214.8	27201	23848.8	21180.5	20803.6	9687.76	10561	13604.3	14414.9	21114.7	11338.5	8016.2	17288.2	34010.1	64123.9	13972.6	48133	62266.9	79069.2	65253.4	55547.6	30003.6	106104	60632.5	62539.7	120539	105520	266524	332429	420217	307744	58777.3	39912.6	62070.7	88437.4	55274.2	22565
1011	24AH	34297.3	36489	53586	54210.5	34507	47749.3	28734.1	95097.4	73599	16552.3	126746	78437.8	107197	115421	83029.8	70171.5	22970.2	37085.7	78238.7	63185.7	66051.5	48140	16356.1	27410.8	29260.5	64828.7	6756.7	40063.3	38636.5	67555.8	46178.8	56482.2	15827.2	93436.1	42329.8	89836.6	84370.4	153016	182381	316662	181296	244532	104600	67346.6	173503	126321	122163	8568.01
1012	24AI	942.916	1018.81	988.523	1723.06	830.117	0	464.89	3162.22	2914.1	1296.76	2850.04	1507.52	2213.21	798.499	1907.87	1693.87	903.572	610.876	116.049	843.5	0	1084.2	411.543	953.881	1271.26	2184.07	1377.98	2287.33	1668.54	4133.57	2424.53	2647.55	1356.87	4014.48	2264.16	4473	4924.56	10880.9	12966.1	17900.7	8895.82	16051.7	6681.88	5390.55	11402.3	10498.7	10883.2	1708.53
1013	24AJ	49336.6	55168.9	75366.2	80322.6	46647.7	62086.6	44421.3	107531	52730.7	15109.7	71931.7	48477.9	59021.9	70342.6	43565.3	48978.6	16617.9	30226.6	38000.8	55968.9	47361.8	35627.4	16851	58974.5	54810.4	111661	17143.2	81136.8	80214	96498.2	95584.8	92362.9	38685.5	123410	81729.4	87402.7	117366	123389	270930	330875	213770	251370	138436	98973.2	170911	156693	117208	47869.2
1014	24AK	317.656	674.896	751.533	1308.53	854.481	116.632	1272.96	4256.02	139.338	211.244	1172.41	837.253	2453.49	0	843.543	409.337	889.366	951.935	1083.57	786.751	33.024	1170.71	0	1132.02	0	974.774	1222.59	878.088	1082.76	805.503	523.383	191.597	1177.77	952.507	539.169	1336.02	2045.48	5082.59	3129.37	6056.96	2799.85	4493.57	961.03	2016.97	3685.02	3343.02	2600.99	725.28
1015	24AL	1605.78	936.97	1113.2	1396.18	2124.49	1552.41	1587.03	3147.29	1732.27	661.691	1549.43	499.18	2153.21	1143.59	1767.99	0	780.315	751.741	683.785	973.058	590.021	831.639	741.299	2665.1	2413.56	2909.18	808.575	3576.93	3212.88	5471.7	3663.28	4213.64	1338.57	1954.16	2160.89	3744.48	5307.53	17165.8	17837.8	28645.1	14271.2	27663.3	36046.6	27413.6	88120.3	66734.7	63855.6	544.339
1016	24AM	11431	24777.8	33265.6	39445.9	17629	20442.7	11274.2	18606.8	24041	3290.52	19894	12496.4	17768.3	24898.5	13197.6	7103.09	5486.86	13807.7	9770.3	15633.2	12444	8089.65	2962.78	11746.8	17326.4	45254.3	3318.37	21713.2	17985.4	31451.4	25028.7	23953.8	8600.08	36018.4	17287.6	29406.7	31114.2	115268	138483	232818	104945	217348	103777	82868.1	145443	112337	104237	10127
1017	24AN	3732.79	4969.91	8800.86	6958.97	3657.46	6822.52	3337.66	5777.77	305.982	0	1628.55	709.368	1238.68	2004.66	2683.77	1700.86	0	303.56	749.742	622.019	608.357	0	876.909	11341.2	8606.96	43054	2357.93	16137.4	9491.55	16624.6	13825.1	12948.2	3876.41	21149.5	14068.9	18492.7	25654.4	97712	76449.7	106573	49206.9	119019	33054.3	32669.1	52134.1	40942.3	34395.2	11374.5
1018	24AO	50984.9	57117.7	75295.6	99695.8	36740.8	41161	38503.1	122112	115707	21097.8	258995	73789.3	121785	105948	73122.3	77869.5	21222.1	57154.7	40471.1	44006.2	65472.9	38567.2	21638.9	68657.4	44161.1	124344	8180.75	106591	81232.7	107801	87819.7	54430.9	39097.5	139629	121820	86778.3	343217	238177	370529	501762	265132	585102	61165	87888.9	63819.2	69692.3	61430.8	33841.7
1019	24AP	45876.6	76907.1	70472.7	80184.4	47715.5	53367.3	33624.5	107511	125762	13927.6	163008	79020.2	100915	123768	85013.9	68990.9	17833.4	63871.3	80158.1	58207	64214.8	34133.4	19278.4	88297.6	67371.7	176146	9537.21	128273	101744	162684	134050	102324	41460.5	205380	124042	142646	385507	286576	350098	448954	361199	511418	66709.1	121457	100947	73534.4	69201.9	21814.6
1020	24AQ	36911.8	185809	56862.4	165127	114372	36071.9	49355	23545.4	100541	29589.3	159608	32692.7	102853	126418	42351	46778	21686.7	76069.5	13668.5	16076	41840.1	15387.8	15133.9	143857	43924.6	132296	20855.2	414826	58462.3	185637	52369.6	84896.3	19839.9	123700	67862.9	187454	1.66033e+06	228571	112980	890982	222594	737185	105129	152863	177663	123565	131715	46245.2
1021	24AR	40179	59541.3	50256.2	65416.6	42382.5	35415.8	33035.4	31662.9	43640.8	10406.1	47470.3	28901.8	43535.8	49435.3	40279	31653.5	9605.85	33757.6	34041	22546.6	31103.6	18003	10308.5	48082.9	35635.6	65543.8	7860.31	66275.9	57515.6	84282.6	56805.9	35854.2	20472.1	54900.3	78036.7	44095.4	114610	355606	596581	724873	498142	765851	128220	312037	103687	94884.5	75733	23943.9
1022	24AS	1169.86	699.621	1065.59	1118.56	1554.8	1573.31	486.436	983.798	398.22	0	6169.18	685.922	2345.97	1160.56	1874.12	1099	665.57	1015.4	1213.94	480.971	851.52	314.943	0	1214.57	2054.46	2139.82	235.246	2191.61	1339.99	2573.07	856.248	3252.25	1343.08	2394.62	3138.68	3984.01	4388.99	6874.71	7262.27	10127	5129.07	8844.72	1885.98	3949.54	7601.58	3840.69	3713.84	767.994
1023	24AT	1091.47	387.639	2015.13	1638.53	2682.36	2535.61	1051.12	1837.38	841.479	1337.18	6712.08	1063.11	2365.92	1778.07	1411.82	1484.94	978.235	1302.63	1687.9	2156.36	1938.03	1670.04	1196.21	1009.42	1669.05	2429.04	588.588	2319.45	1866.88	2418.69	1795.84	2571.96	1320.69	2079.63	2060.27	2937.6	3902.68	8381.54	9497.78	11195.6	9251.22	11329.3	51146.4	72177.5	110362	56598.6	60771.3	555.429
1024	24AU	8758.29	13413	16696.7	19576.4	40650.2	19411.5	11017.2	16250.6	18846.1	5573.32	30640.3	12273	21538.6	18143	10149.6	18930.1	5341.93	10003	17878.4	8715.45	7727.55	11589.3	5995.4	37288.4	21698.2	27419.7	6625.07	44349.9	24340.9	27491.6	29453.4	28279.3	5312.63	39510.5	18135.7	23391.4	55839.9	100605	180478	157570	154372	149722	110273	113067	141653	69733	68377.4	13216.3
1025	24AV	15070	35091.1	17952.4	25020.3	16664.3	18663	16099.2	13454.5	17829.1	3285.62	23578.7	14131.2	29617.7	31441.9	19843.6	12874.7	4290.59	20476.1	10846.5	9404.12	19136.3	9175.87	3803.88	26069.1	24051.2	35795.6	3829.84	34313.4	43848.7	74648.8	44964.6	31855.2	18529.7	24760.8	49744.6	33234.9	63847.4	56417.2	58603.9	68070.6	52981.3	67521.5	99161.5	103823	37057.9	46291.3	27753.1	27169.6
1026	25C	10904.4	37228.4	24495.5	42194	25445.3	21506.4	25826.7	27303.9	39220.7	7037.77	27102	14056.1	23802.2	46286.7	22174	15155	5349.29	34966.7	10943.9	15385.1	16505.7	10888.7	5317.22	15740.6	19325.7	29418.3	3425.03	23170	31293	51111.7	46457.4	31693	14233.4	17484.7	9907.96	22777	47290.9	184051	224208	194116	139150	313135	57884.2	59824.5	30148.7	48537.7	43174.4	10595.5
1027	25D	12411	41304.2	32250.1	47786.6	38495.4	35704.6	32143.7	20534.5	49236.8	10402	62404.8	32583.3	59170.2	140344	52863.1	27728.4	4079.52	29866.7	21676.4	40890.9	29507.1	13223.4	7180.4	14859.3	22817.4	38573	6697.89	30030.4	33021.5	52495.9	61740.1	44418.2	9687.6	54043.9	28097.1	35696.4	57854.2	418548	430013	375106	194321	331456	146974	131625	112730	122003	126975	7327.76
1028	25E	8317.08	17020.8	22768.1	20018.4	19766.2	33334.8	18279.7	18059	19693.4	3615.73	33871	23664.2	25296.5	53850.6	29634.7	24585	3015.56	15142.8	13606.4	12188.5	11250.6	11632.7	4188.05	17300.3	20784	36320.4	4351.4	27801	22998.5	57277.1	55120.8	44344.8	2441.32	14737.3	7168.39	13512.3	43835.8	126556	141794	165828	61751.9	156164	58222.9	38504.1	68249.1	93823.8	101275	4125
1029	25F	18916.7	23813.8	24130	23751.2	19460.2	34294.6	25233.4	34398.8	44225.9	18259.6	58594.9	23037.9	34904.6	96607	41480.1	28516.5	5975.6	26502.7	20365	22428.9	22598.5	16720.4	8849.76	27236.7	27887.8	43340.1	8975.96	37365.1	57117.4	99737.1	67984.8	41653.5	20428.8	20889	17596.6	19911.8	45041.8	193556	182626	196323	142399	238030	84443.5	80105.6	33270.7	67316.6	49940.6	12796.5
1030	25G	1107.28	8037.59	5724.76	4986.24	5120.83	9013.15	3842.12	7146.7	4827.01	1804.93	11891	15354.3	4830.67	9808.15	2331.01	1695.34	1648.17	3318.85	3886.2	5284.46	3669.96	1522.53	516.365	2698.51	3193.95	2686.77	0	301.082	1107.1	1951.4	1656.02	1375.04	4774.89	5476.21	1194.42	6050.87	10981.8	22918	8276.05	6713.16	5310.33	6596.15	6718.69	4600.45	1506.71	1012.79	403.429	3740.41
1031	25H	32338.2	80865.1	93244.6	110200	102538	82707	69624.5	72780.3	116468	23317.7	182220	73456.2	100506	385013	146962	92934.2	14010.3	89668.3	57073.3	58939.8	69675.8	42477.6	16400.8	56695.3	73967.2	113964	15041.8	116449	132046	237799	179261	132390	85856.9	185365	154870	299075	437965	436310	582076	556518	363451	641046	188064	176576	150463	262257	175005	53401.5
1032	25I	11445.8	18046.8	34166.2	25339.9	24296.4	32243.5	16150.1	22100.8	22141.8	5419	39396.9	15972.2	27642.4	49834.3	28510.6	20181.9	2836.83	13389.4	14691.1	10733.3	13741.7	10901.1	3788.5	20248.3	18701.4	30902.9	4723.48	28661.5	25986	38999.2	38165	35528.9	2452.09	17833.7	7508.04	23106.3	26603.6	123716	129274	128132	61829.4	144817	65368.8	38923.4	78147.3	96163.2	70800.6	2644.09
1033	25J	12256.4	33982.2	35613.9	47663.4	40756.6	32883.6	21618.4	52417.8	61977.3	12698.4	56379.8	26970.7	45478.9	107133	41833.3	26808	10097.5	24937.4	25783.8	36635.7	30034.7	17501.9	9743.7	26840.4	28302	41273.3	7123.06	33808.2	37365.9	49183.4	42988.7	42556	17929.8	63344	24167.7	62167.4	50208.8	180371	252634	122586	73120.8	107528	44562.9	36679.7	41439.1	42720.5	27336.6	15457.6
1034	25K	7621.4	17826.3	13270.3	17286.9	10840.5	8517.72	3626.55	49973.3	15227.9	3090.35	14089.1	4466.03	9164.17	14193	5439.37	7783.92	1943.43	6368.44	4350.13	6152.8	9307.56	6503.88	1758.4	8088.27	17414.3	7545.31	1771.66	6116.76	5078.21	5564.19	5968.06	4637.25	14841.7	8397.4	4759.12	9551.51	10434.9	74268.7	43754.9	23412	23129.5	33145.6	100792	70926.6	47234.7	53642.4	30231.4	8324.94
1035	25L	2443.34	3952.64	3516.22	5074.84	5198.42	5660.8	5130.38	8261.31	3944.8	2776.47	22850.3	4770.6	6292	11515.4	5418.4	4935.53	1858.91	3243.31	5014.56	2442.56	3046.72	3262.75	1749.19	5415.15	5893.6	6489.05	2228.46	5188.62	6289.22	8236.47	8368.48	7832.05	1654.03	6883.73	3937.3	12301.5	12838.6	77532	73632.8	78332.4	38811.9	65628.3	48845.3	39639.3	79150.5	84792.9	57409.3	649.441
1036	25M	1901.44	2890.86	2627	4056.21	2602.6	3642.03	1867.44	4583.57	2594.8	1162.42	5899.58	2811.44	3615.84	6172.48	3079.91	2873.58	1344.59	2321.81	3415.55	1560.22	2542.98	2035.76	677.168	4164.57	5989.24	4473.66	492.794	4495.17	5783.86	5450.65	5923.92	4537.54	2411.48	7514.43	3451.97	11185.8	13672	79400.9	62336.5	75172.6	32343.5	58989.9	11672.5	9019.68	17648	19031.7	11011.8	896.225
1037	25N	1318.16	1639.5	3802.18	1299.5	1258.48	3322.2	1171.7	4711.24	1907.91	1510.33	5712.41	2096.77	4606.92	5832.38	2520.81	2125.99	700.602	1181.55	2942.86	1661.08	1535.82	876.976	655.238	2599.79	3253.23	5882.37	1266.52	2284.01	5131.27	4970.66	7211.19	4799.04	1409.91	3743.89	1449.82	2628.16	3131.5	52732.2	42247.3	43698.1	19741.6	40724.4	147515	164242	312427	274968	259819	687.447
1038	25O	17975.8	14800.7	13862.2	15680.7	21410	21616.1	24072.3	36883.4	22111.8	16558.3	39103.7	19190.8	30237.4	45151.6	30810.7	24225.2	13222.9	27631.4	24385.3	22380.4	30453.3	20259.5	11799.4	33559.2	24792.8	44081.1	11500.5	40944.6	40969.3	54364.7	47886	42059.9	13793	18835.7	9690.74	29511.5	27761.2	142547	110885	140930	76421.1	120395	87582.6	93574.3	79552.9	121439	82217.3	4750.37
1039	25P	57104	41121	79544.9	27041.5	57464.8	120952	59777.5	134996	98677.1	38506.6	118741	101815	80006.2	153314	112897	99461.4	24653	64038.5	78490.5	79236.1	35386.5	46961.4	16496.1	67679.5	111020	79952.5	18192.4	101615	75125.5	86091.8	164601	83952.4	68747.5	221276	180921	172557	196495	237041	270399	287872	115317	167857	185833	248346	70434	125655	109308	72502.9
1040	25Q	3136.24	2613.23	1721.3	1185.27	1214.29	1061.96	241.058	2544.41	3917.65	724.052	3719.17	1315.21	1300.78	2899.48	1173.68	2287.46	832.066	1241.29	643.377	1451.81	1220.37	1112.06	1353.9	3177.78	2515.97	1576.09	488.923	1203.43	2828.31	1380.82	2273.97	1347.13	890.756	1799.33	1030.03	2478.82	2184.23	25782.5	28511.8	15162.1	7267.48	18021.2	6580.6	3016.04	5467.74	3373.48	4692.5	1118.49
1041	25R	14969.8	16180.1	19022.7	21097.5	25232.6	38056.8	25296.7	24340.6	27310.1	7769.51	35926.6	19507.8	25715	38690.8	29713.1	28163.6	5191.63	18527.5	13010.7	21169.9	14572	15288.3	6210.81	24065.6	21834.2	26095.1	7164.44	27036.9	39895.4	33296.8	75359	36969.7	10154.7	29247.5	14843.6	23316.4	30737	79973	134628	110390	53189.1	94932.1	121145	180296	242952	149225	152325	8286.8
1042	25S	3366.48	3466.45	4314.94	1772.31	1689.14	3452.76	1397.65	9579.65	7325.04	840.229	4699.74	2900.54	5659.32	6525.91	2783.75	2325.4	1345.17	6591.59	4058.12	3277.4	2125.04	2166.59	209.771	5192.32	5566.58	2884.68	1139.09	1881.15	2377.41	1366.95	3037.02	3050.09	3154.61	12264.6	2489.06	3778.99	4947.02	37708.8	21004.5	13178.8	6175.42	11849.3	32087	23528.7	15685.4	17016.3	13751.2	4414.46
1043	25T	58893.4	99355.7	107231	107110	110018	132713	83967.2	85038.7	104310	20396	189805	94874.9	170763	298271	162280	115508	16400	88117.7	73935.9	61095.3	86418.5	63970.3	16928.2	75904.7	82826.5	163419	15272.9	90483.9	156538	219288	188467	152261	47838	161978	111910	201674	273764	881681	1.3073e+06	1.54774e+06	556779	1.06536e+06	168894	387831	664199	463372	404166	14635.6
1044	25U	2884.55	3283.91	2948.56	983.677	146.793	942.222	594.429	2639.93	890.421	1306.49	2123.69	1188.52	3295.9	1855.4	2076.71	1815.36	709.055	687.581	619.425	1.747	785.803	1374.87	1122.89	2222.53	2184.1	1579.25	150.599	1164.77	1886.27	2231.46	1029.05	1459.26	1113.2	960.107	920.267	2001.68	1154.37	9045.41	1414.38	6153.81	2029.23	3269.48	2194.94	3025.86	5542.59	4235.25	785.177	1228.55
1045	25V	7884.87	12828	20579.8	18056.8	45668.2	32021.9	18419.2	20039.3	18909.3	5536.2	42360.4	20407.3	39551.3	58429.6	25000.9	20947.5	5215.96	13855.1	24841.9	14570.6	19080.1	13272.1	6894.31	20274.7	62862.4	32906.3	4086.08	25991.4	26707.6	35911	40340	39819.2	4451.46	18087	14403	33786.2	35018.3	356113	567396	460299	221856	453787	121215	212243	363029	283043	245642	2776.05
1046	25W	22842.6	42451.2	18274.8	24073.7	7800.56	10460	3058.68	11035.1	19854.4	2520.32	27683.9	8753.95	9511.27	15728.8	6713.31	6384.77	3908.51	9571.11	8812.49	6189.87	7365.75	2302.57	930.527	8576.44	16569.9	11328.3	1334.4	3787.87	3751.41	6502.64	5835.77	6601.74	9119.67	16590	6274.36	8341.39	12965.6	94892.9	83862.5	37119.2	17650.2	51134.6	27096.5	34892.3	28830.1	18515.4	20838.2	3564.2
1047	25X	36910.5	46114.2	83392.3	56396.9	85244.9	81271.2	70737.3	72294.1	87473	17517.7	201330	96999.6	161183	233931	104369	93883.6	13933	72726.8	68114.1	64173.3	105133	54607.8	16399.1	57567.1	98498.1	149911	14427.6	120864	127691	158252	137359	134669	28082.5	111387	54098.3	128409	219210	1.35033e+06	2.51955e+06	1.93686e+06	497832	1.44435e+06	106056	147615	345077	231702	188091	13742.7
[truncated: 321 more rows]
[truncated: 54 more columns]

## Sheet: Ark2
	Sample ID	50	51	52	53	59	54	55	1	20	2	3	4	16	5	21	22	50	60	52	57	53	6	58	2	1	7	4	8	9	5	10	11	56	57	58	59	60	7	12	8	9	3	13	14	49	6	30	17
[truncated: 1,371 more rows]
[truncated: 54 more columns]

## Sheet: Ark3
		DiaGeniccoding	Samples	19_93_C	19_114_C	19_94_N	19_130_C	19_218_C	19_39_N	19_B43_N	20_22_N	20_73_N	20_28_N	20_131_C	20_40_N	20_217_C	20_133_C	20_B39_N	20_B51_N	21_93_C	21_129_C	21_94_N	21_B11_N	21_130_C	21_B44_N	21_47_N	22_28_N	22_22_N	22_12_C	22_40_N	22_13_C	22_B35_N	22_133_C	22_B46_N	22_48_N	23_B45_N	23_B11_N	23_47_N	23_218_C	23_129_C	24_12_C	24_193_N	24_13_C	24_B35_N	24_131_C	25_50_N	25_56_N	25_228_C	25_B44_N
[truncated: 7 more rows]
[truncated: 56 more columns]
