# Supplementary material for: Early detection of breast cancer based on gene-expression patterns in peripheral blood cells
Source: Breast Cancer Res. 2005 Jun 14;7(5):R634–44. doi: 10.1186/bcr1203 (PMC1242124; doi:10.1186/bcr1203)
Supplement: Additional File 3 — Supplementary Table 2, an Excel file showing the batch-corrected data for 1,368 genes. C, breast-cancer class; N, non-breast-cancer class. [file bcr1203-S3.xls]

## Sheet: Ark1
	Sample ID	50	51	52	53	59	54	55	1	20	2	3	4	16	5	21	22	50	60	52	57	53	6	58	2	1	7	4	8	9	5	10	11	56	57	58	59	60	7	12	8	9	3	13	14	49	6	30	17
	Batch Labels	1	1	1	1	1	1	1	2	2	2	2	2	2	2	2	2	3	3	3	3	3	3	3	4	4	4	4	4	4	4	4	4	5	5	5	5	5	6	6	6	6	6	7	7	7	7	7	8
	Class Labels	C	C	N	C	C	N	N	N	N	N	C	N	C	C	N	N	C	C	N	N	C	N	N	N	N	C	N	C	N	C	N	N	N	N	N	C	C	C	N	C	N	C	N	N	C	N	N	C
Number	Gene position on the array
1	1D	-0.193643	0.0143156	-0.0171104	0.189049	-0.0266021	0.0121017	0.0218898	-0.11771	-0.000889603	0.0203136	0.0324283	0.0200099	0.0272079	0.0499876	-0.00540724	-0.0259408	-0.108482	-0.0590332	0.0579839	0.261965	0.0129146	-0.170448	0.00509966	-0.000557164	0.0249289	0.0250848	0.0878936	-0.00939033	-0.0806609	-0.0698652	0.0419329	-0.0193667	-0.0759356	0.337458	-0.0900621	-0.13525	-0.0362101	0.036847	-0.00813546	-0.0350188	0.0411687	-0.0348614	0.218207	0.0655582	-0.239383	0.0623451	-0.106728	-0.108643
2	1E	-0.0321122	-0.00601057	-0.0690412	0.0331597	-0.0200078	-0.00687574	0.100888	-0.00190685	-0.00598656	0.049184	-0.0101556	-0.0199971	-0.0553023	-0.0401316	0.0431137	0.0411823	0.0943577	-0.0841092	0.0409624	-0.0199827	-0.0404251	-0.0838901	0.0930869	-0.0556849	-0.0414651	-0.0207486	0.0439509	-0.0263507	-0.031185	0.00525576	0.0823666	0.0438609	-0.0674224	0.00775861	0.0202961	-0.00628271	0.0456504	0.00501646	-0.0496006	0.022493	-0.0067208	0.028812	-0.0280051	0.00916721	-0.0696203	0.0803617	0.00809645	-0.211459
3	1F	-0.123166	0.0835138	-0.165079	0.0433701	0.0208625	-0.016359	0.156858	-0.278261	-0.106557	-0.271104	0.0789312	-0.145496	0.0962987	0.0799371	0.45241	0.0938416	-0.23458	0.0183362	0.0878271	0.0805575	0.0440345	0.0156667	-0.0118419	-0.221881	-0.0350055	-0.0924465	-0.101498	0.0115854	0.185739	0.0572208	0.203091	-0.00680456	0.0727241	-0.126071	0.0538347	-0.181558	0.181071	0.0137667	-0.128379	0.0219749	0.0606515	0.0319861	0.210856	0.146459	-0.312936	0.024253	-0.068632	-0.313187
4	1H	-0.0787675	0.0262188	-0.257802	0.107271	0.0457756	0.00156906	0.155735	-0.331667	-0.128913	-0.114957	0.0469666	0.0160424	0.0738491	-0.0125165	0.278562	0.172634	-0.0944247	-0.064878	0.121619	0.0576037	-0.0316988	0.0662171	-0.0544381	-0.110956	-0.077087	-0.0799176	0.152329	0.036925	-0.0686603	0.0782907	0.0869566	-0.0178792	0.11851	-0.17448	0.155029	-0.0527317	-0.0463278	0.108345	-0.0755446	-0.00946529	0.022117	-0.0454527	0.0501509	0.0382221	-0.224844	0.0151572	0.121313	-0.149215
5	1I	-0.00759717	0.0619476	-0.0700243	0.0528108	0.00932079	-0.0546267	0.00816895	-0.158079	-0.122977	-0.243242	0.0587071	0.036726	0.112235	-0.00471805	0.205817	0.11553	-0.0456336	0.0207971	-0.0231171	-0.0219356	0.00390224	0.0478164	0.0181706	-0.0945671	-0.0484513	-0.0532198	-0.268866	0.0202351	0.0802848	0.12711	0.200056	0.0374184	0.00459707	-0.170702	0.110904	-0.0178044	0.0730055	0.0233854	-0.0326899	-0.0232382	0.0190331	0.0135095	0.033496	0.0718145	-0.139045	0.0366338	-0.00289908	-0.121908
6	1J	0.00630648	-0.0112856	-0.0834411	-0.0243463	0.0224929	0.0628315	0.0274422	-0.110576	-0.0701436	-0.0297931	0.0498576	0.047022	0.0255362	-0.0949081	0.0530981	0.129907	-0.000721912	-0.0563039	0.0440684	-0.0217419	-0.013018	0.0352972	0.0124202	-0.0255607	0.0122133	0.0266898	-0.0855348	0.0374702	-0.0444749	-0.109398	0.110714	0.0778811	-0.151673	-0.122234	0.233557	-0.0558709	0.0962217	0.117162	-0.0831159	-0.0383166	-0.0322088	0.0364795	0.011447	0.00780562	0.0209202	-0.0116131	-0.0285597	-0.116182
7	1K	-0.00530826	0.119817	0.01719	0.0418972	-0.0728955	-0.0648564	-0.0358443	0.15959	-0.0549428	-0.186014	0.0303453	0.0179732	-0.00213858	-0.0202223	-0.00801265	0.0634216	0.116764	0.0270264	0.00668551	-0.0376395	-0.0275041	-0.114305	0.0289727	-0.0131381	-0.0186159	0.0169973	-0.0475046	0.0842676	0.0060637	-0.076332	0.0224403	0.0258217	0.04039	-0.0301189	-0.000783206	-0.0331913	0.0237034	0.22559	-0.104261	-0.0837222	-0.0320746	-0.00553306	-0.0024649	-0.0240459	0.0115506	-0.0679696	0.0829298	-0.0826314
8	1L	-0.058295	-0.00434737	-0.0887241	-0.0011813	0.118261	0.0198323	0.0144548	0.040442	-0.0445619	0.0884621	0.031856	0.00378935	-0.0906137	-0.00979738	-0.00802245	-0.0115541	0.0563524	-0.12547	-0.00403097	0.00698197	-0.0306589	0.0354269	0.0613986	-0.00116846	-0.0563742	0.022091	0.122684	0.136387	-0.0470208	-0.135557	0.008728	-0.0497698	-0.112998	-0.0900613	0.0145958	0.0971127	0.091351	0.382713	-0.01932	-0.195078	-0.0283569	-0.139958	0.013087	0.0265644	-0.081443	-0.0148171	0.0566087	-0.0478673
9	1M	0.030056	0.141574	-0.00899476	0.0803269	-0.127869	-0.14953	0.0344369	0.00365981	0.0671058	-0.0253302	0.070465	0.028867	0.0716576	-0.0491027	-0.017748	-0.149574	0.193626	0.0194496	-0.0394781	0.0816172	-0.116665	-0.103773	-0.0347766	-0.00337077	-0.0272548	-0.0194853	0.0259528	-0.0428989	-0.0130218	0.0435863	0.0243753	0.0121171	0.207122	0.0262313	-0.106096	-0.102552	-0.0247058	0.114309	0.00881017	-0.0592796	-0.0381075	-0.0257324	0.0811162	0.0810698	-0.112714	-0.0261767	-0.0232949	0.0767191
10	1N	0.0561861	-0.026782	-0.0261422	-0.0444958	0.029121	0.054554	-0.0424412	0.0550083	-0.0520888	-0.0480515	0.0566965	0.0276001	-0.0662496	0.0208355	0.0471506	-0.040901	-0.395153	0.0520401	0.0708551	0.0369875	0.0597716	0.0685721	0.106927	0.0825996	-0.032064	-0.111291	0.201125	0.027493	-0.125054	-0.0392942	0.0468723	-0.0503875	0.0114347	0.0236126	-0.00377687	-0.0369692	0.00569875	0.121519	0.00705667	-0.00942918	-0.0597939	-0.0593528	0.0748165	0.0114141	-0.0566891	-0.0483024	0.0187609	0.0378937
11	1O	0.00596769	-0.0182701	-0.104539	0.046625	0.00735553	0.0157219	0.0471391	-0.141816	-0.0623205	-0.0571056	0.0452479	0.0170333	0.122208	0.00386493	0.0387006	0.0341875	-0.0838953	-0.0559692	0.0350437	0.0170861	0.0637621	0.029365	-0.00539243	-0.104494	0.0216751	-0.0595953	0.002897	0.039819	0.000379645	-0.0634688	0.137187	0.0256004	-0.0539461	-0.132263	0.0734625	-0.0399976	0.152744	0.0195047	-0.113166	-0.00348293	0.0631886	0.0339557	0.0167853	0.0899987	-0.079847	-0.0484697	0.0215327	-0.234368
12	1R	0.215077	0.0735062	-0.147631	-0.0282026	-0.0686255	0.107267	-0.15139	0.144445	0.356087	0.203639	-0.239025	0.027283	-0.214346	-0.257402	-0.166999	0.146319	0.315594	-0.00925148	-0.057346	-0.0807654	-0.0177458	-0.246949	0.096464	0.0811141	0.179752	-0.0725174	0.185174	-0.20076	-0.0760215	-0.125793	0.0160484	0.0130039	0.299899	-0.0558932	0.192139	-0.256269	-0.179875	0.172763	0.0964684	-0.166392	-0.0056372	-0.0972012	0.10563	0.0976387	-0.108481	-0.0507851	-0.0440032	0.125543
13	1S	0.0261207	-0.0332478	-0.193898	0.0388653	0.0533202	0.0325924	0.0762473	-0.114656	-0.145058	-0.198099	0.143808	0.0578631	0.130066	-0.0114376	-0.0151211	0.152635	-0.157485	-0.136031	0.159607	0.126887	-0.0243225	-0.0226779	0.0540222	-0.152344	0.0276462	-0.0685834	0.00417315	-0.0311206	0.0611112	-0.0043477	0.129145	0.03432	-0.167924	-0.205103	0.291596	0.00405247	0.0773788	0.0572895	-0.182448	0.00674804	0.0543149	0.0640955	0.0113704	0.0328739	-0.00551933	-0.0854708	0.0467458	-0.293017
14	1U	0.0107822	-0.0697491	-0.160663	0.0454036	0.0444674	0.0743922	0.0553663	-0.0853212	-0.0444234	-0.117116	0.022073	0.0693759	0.0451214	-0.0139763	0.00296481	0.121302	0.0211269	-0.0694222	0.0388649	0.0410367	-0.00587319	0.0339699	-0.059703	-0.138101	0.0147869	-0.00325868	-0.10771	0.0271622	0.0927913	0.0128009	0.0902409	0.0112871	0.0102849	-0.059075	0.0483298	-0.014277	0.0147374	0.0135695	-0.130134	0.0949336	0.0272121	-0.00558167	-0.0225449	0.0651846	-0.040607	-0.0368322	0.0347995	-0.156661
15	1V	0.0442808	0.12315	-0.0197646	-0.0629197	-0.120167	0.0467102	-0.0112895	0.0529001	0.094841	-0.445795	0.00227407	-0.0477163	0.0814589	0.0318011	0.105833	0.124403	0.00598787	0.0546971	0.014876	0.0451971	-0.0150974	-0.225168	0.119507	0.0370187	0.187726	-0.175219	0.179552	-0.0316912	-0.0943531	-0.00964862	-0.0511689	-0.0422169	0.0637704	0.0688898	0.0775208	-0.175153	-0.0350278	0.124799	-0.0311996	-0.0311996	-0.0311996	-0.0311996	0.0334723	0.0148686	0.0401484	0.0657351	-0.154224	0.101107
16	1W	-0.0753119	-0.132361	-0.143376	0.0318342	0.0595115	0.171464	0.0882392	-0.188868	-0.0101153	-0.260947	0.0352844	0.114696	0.0912634	-0.0379564	0.0608686	0.195774	-0.244405	-0.0961575	0.199811	0.0661714	-0.0250218	0.110684	-0.0110827	-0.209458	0.053655	0.00945042	-0.0765572	0.0679694	-0.0178836	-0.0806937	0.165103	0.0884154	-0.253567	-0.0669313	0.1021	0.129526	0.0888726	0.0788507	-0.135213	0.0215433	-0.018514	0.0533328	-0.0925869	0.00933514	0.109119	0.00805641	-0.033924	-0.1421
17	1X	0.0733814	-0.0878107	-0.356648	-0.0381367	0.197041	0.0405827	0.171591	-0.202718	0.0668807	0.150173	-0.0126368	0.0231681	-0.0301643	-0.174962	-0.00888343	0.189142	-0.0398718	0.0297731	-0.15558	-0.0938644	-0.0429497	0.100547	0.201945	0.00559249	-0.139647	-0.243954	0.25648	-0.0040314	0.105201	-0.0295622	0.0935225	-0.0436006	-0.0511009	-0.115224	0.197016	-0.0621077	0.0314167	-0.0723231	-0.0176677	-0.120532	0.258094	-0.0475719	0.208191	0.0789269	-0.239381	0.0499086	-0.0976454	-0.0872186
18	1Y	0.0851874	-0.0518595	-0.05362	0.00359752	-0.0468373	0.0107503	0.0527816	-0.0258204	0.046348	0.0634446	-0.0136665	-0.00550663	0.0153223	-0.0108409	-0.146937	0.0776565	0.182003	-0.0123526	0.0406616	0.0011379	-0.0185197	-0.102832	-0.0900988	-0.0581212	-0.0169106	-0.00820522	0.0604506	0.0122058	0.00768295	-0.0648066	0.0374016	0.0303027	0.121193	-0.0395818	-0.0429332	-0.0138099	-0.0248684	0.0562961	-0.0554577	-0.0261923	-0.0232627	0.0486165	0.00841964	0.0209571	0.0182822	-0.0445935	-0.0030654	-0.0514823
19	1Z	0.0637493	-0.143089	-0.106352	-0.131197	0.0418345	0.405216	-0.130161	0.107679	0.0733209	0.115192	-0.147973	-0.0935229	-0.194445	-0.143726	0.349124	-0.0656502	0.145395	0.0149584	-0.0377886	-0.094378	0.00767326	-0.0234396	-0.0124205	0.201479	0.251868	-0.0606546	0.0467782	-0.135985	-0.0514223	-0.0498485	-0.136281	-0.065934	0.0184821	-0.178959	0.453062	-0.102481	-0.190103	0.273662	-0.065319	-0.0607741	-0.107619	-0.0399493	0.105991	0.0592925	-0.00910506	-0.112758	-0.0434211	0.250224
20	1AA	0.0531201	-0.126136	-0.135174	0.031826	0.0643491	0.0993461	0.0126692	-0.190699	-0.0182499	-0.0241326	0.0590094	0.103386	0.0428391	0.0104165	-0.123733	0.141164	-0.116735	-0.0666729	0.0299001	-0.06768	0.0340492	0.168495	0.0186434	-0.139256	0.0500719	-0.00269915	0.00715232	0.0106076	0.0489455	-0.0440071	0.0710609	-0.00187602	-0.216012	-0.232613	0.226898	0.0996193	0.122108	0.0480176	-0.100467	-0.0500637	0.0358133	0.0666998	-0.00739425	0.0036039	0.0836519	-0.0741377	-0.00572392	-0.190637
21	1AB	0.012204	-0.120811	-0.106099	-0.0476607	0.01694	0.110786	0.134641	-0.10354	-0.0168203	-0.133937	0.081434	0.135548	0.0845542	-0.0156424	-0.0874147	0.0558175	-0.0938388	-0.104919	0.113332	-0.0017754	0.0368949	0.144855	-0.094549	-0.180853	0.120094	0.0080957	-0.133886	-0.00922123	0.17491	-0.133179	0.105129	0.0489108	-0.288019	-0.137413	0.0655718	0.269446	0.0904153	0.0800579	-0.100329	-0.032814	0.0387116	0.0143734	-0.0997011	0.00762761	0.167169	-0.105932	0.0308373	-0.187188
22	1AC	0.172691	0.0641187	-0.0644673	0.0514648	-0.0784358	-0.0225666	-0.122805	0.0146347	0.208439	0.0793673	-0.0832652	-0.129632	-0.0879845	-0.0842102	-0.0495118	0.132162	0.194235	0.143197	-0.0852865	0.0218759	-0.0686527	-0.100004	-0.105365	-0.0700734	0.0894126	0.141931	0.174584	-0.0760017	-0.0687661	-0.0721658	-0.0849741	-0.0339465	0.0775278	0.181919	-0.0875516	-0.0740921	-0.0978027	0.194227	-0.00669602	-0.0769556	-0.0139527	-0.0966226	0.199807	-0.00903797	-0.0747721	-0.0271107	-0.0888863	0.0647148
23	1AD	0.0568489	-0.0422531	-0.0174589	-0.0526787	0.0143961	0.0924729	-0.0513273	0.0431055	0.0188964	-0.0486341	0.0369455	0.0217207	-0.0226323	-0.0673884	-0.0341241	0.0521109	0.0801272	-0.0636601	0.00759756	0.00834232	0.0137907	0.108994	-0.155192	-0.0429611	0.0582273	0.0133171	4.9308e-05	-0.0261071	0.0816416	-0.109862	-0.000879154	0.0265736	-0.0466525	-0.102514	0.00563316	0.128541	0.0149929	0.101676	-0.0836928	-0.0337818	-0.00403913	0.0198374	0.0567374	-0.00342734	0.030806	-0.100261	0.0161453	-0.0668116
24	1AE	-0.00480699	-0.0711621	-0.0660118	-0.00468752	0.0403069	0.0990789	0.00728256	-0.106122	-0.0259794	-0.0903155	0.0072957	0.0835417	0.0600688	-0.035939	0.00361396	0.103836	-0.172403	-0.0669919	0.0688307	0.0204085	0.0435834	0.121896	-0.0153242	-0.0841871	0.0287577	0.0318411	0.0107799	-0.016625	0.0450544	-0.124636	0.0523132	0.0567019	0.00894683	-0.189812	0.0590995	0.139665	-0.0178994	0.0391075	-0.0710811	-0.0218133	0.0229127	0.0308743	-0.0127195	0.0336965	0.0639645	-0.125456	0.040515	-0.176017
25	1AF	0.0653654	0.0693188	-0.106003	0.109952	-0.0267244	0.032261	-0.14417	-0.179498	0.140592	0.00589858	0.0998006	0.0370384	0.110118	-0.0987091	-0.0777592	-0.0374814	-0.223892	-0.0829709	-0.0250251	0.0831886	0.108235	0.141567	-0.00110301	-0.124319	-0.0155722	0.0318762	0.00633979	0.0285385	0.120494	-0.0318864	-0.0402472	0.0247768	-0.10908	-0.0767357	0.196844	0.131267	-0.142294	0.0147479	-0.117814	-0.0578646	0.199149	-0.0382187	0.0929236	0.150137	-0.0723345	-0.143088	-0.0276384	-0.0925645
26	1AG	0.175049	0.029853	-0.0375697	0.00316586	-0.0457743	-0.0110122	-0.113712	0.0590259	0.082871	0.068285	-0.00330811	-0.00353896	0.0164326	-0.0794833	-0.0736358	-0.0666482	0.12795	0.00445359	-0.0218535	-0.00246432	-0.0056239	-0.0521776	-0.0502844	-0.103039	0.0948596	0.00688356	-0.13499	0.0107226	0.166723	0.0126001	-0.0235779	-0.0301822	-0.00664441	-0.00569397	0.0441181	-0.0923397	0.06056	0.0952394	-0.0778706	-0.0594633	0.0422856	-0.00019113	0.220424	0.0791049	-0.0896398	-0.111668	-0.0982208	0.124404
27	1AH	0.166402	0.175369	0.242941	-0.0186419	-0.202287	-0.197692	-0.166092	0.199162	0.102451	0.286087	-0.132708	-0.125959	0.0231197	-0.212366	-0.126601	-0.0131869	0.115569	-0.0178775	-0.0449483	-0.0638144	-0.0278564	-0.00597257	0.0448998	0.124117	0.0832671	0.0145079	0.0824564	-0.175055	0.0573093	-0.0930647	-0.0915619	-0.00197595	0.0479578	-0.0547245	-0.256077	0.166843	0.0960008	0.271991	-0.0199015	0.0218395	-0.143042	-0.130886	0.1842	-0.00374786	-0.113281	-0.0618296	-0.00534117	0.171288
28	1AI	0.111638	0.0415104	-0.0697531	0.227939	-0.191009	-0.0190293	-0.101297	0.256965	0.0803026	0.253492	0.0438863	-0.0488039	-0.103097	-0.12942	-0.331295	-0.0220304	0.0458327	-0.164043	-0.0221533	0.0828978	-0.0270901	-0.111365	0.195921	-0.256709	-0.256709	0.110638	0.356938	-0.118768	-0.0130619	-0.00194863	0.0473462	0.132275	0.0395711	0.0199267	-0.0432222	0.138198	-0.154473	0.215314	0.0848561	-0.0229524	-0.243335	-0.0338825	0.151324	0.0379679	-0.0349199	-0.0632679	-0.0911041	0.0882938
29	1AJ	0.269663	-0.0287015	-0.201195	0.0827187	0.121798	-0.142458	-0.101825	-0.000177881	0.239533	0.412222	0.086677	0.0557926	-0.0894484	-0.381682	-0.264822	-0.0580942	0.102536	0.0500408	-0.220339	-0.141084	0.0355265	-0.0718043	0.245124	0.149418	0.127166	-0.184191	0.250618	-0.0460219	0.118194	-0.0854697	-0.196154	-0.133559	-0.0356168	0.350799	0.234427	-0.199099	-0.35051	0.260576	-0.15443	-0.0517865	0.0228949	-0.0772546	0.321619	0.0930416	-0.239156	-0.104284	-0.0712206	0.140393
30	1AK	0.0435549	-0.145669	-0.103218	0.0146884	0.0615675	0.172388	-0.0433121	-0.168394	-0.0257287	-0.124757	0.0139356	0.0493012	0.0625572	0.0349309	-0.0195281	0.177682	-0.105692	-0.0644963	0.0549883	-0.0163546	0.0352653	0.0970043	-0.000714801	-0.137842	0.0602915	0.0426081	0.0498675	0.0172353	-0.00615792	-0.123475	0.0605675	0.0369052	-0.207835	-0.0884013	0.111358	0.212722	-0.0278427	0.053345	-0.0617352	0.00982754	-0.0218498	0.0204125	-0.0559802	0.0625672	0.135488	-0.175866	0.0337916	-0.162976
31	1AM	0.118692	-0.0842231	-0.128676	0.00743452	0.0324122	0.0935414	-0.0391805	-0.109167	-0.0416086	-0.14801	0.0305201	0.0280079	0.110809	0.0184081	0.0228998	0.0881406	-0.292979	0.110255	0.0440231	0.0142727	0.0312367	0.16261	-0.0694178	-0.108892	0.144367	0.0210632	-0.0555982	0.0110489	0.0655125	-0.0888357	0.0128552	-0.00152074	-0.236698	-0.455249	0.0841639	0.278625	0.329159	0.107642	-0.137465	-0.0344205	0.0353323	0.0289112	0.111429	0.0586108	0.123604	-0.358717	0.0650733	-0.18736
32	1AN	0.0525188	-0.159073	-0.054962	-0.0833087	0.167341	0.0930123	-0.0155283	0.0123788	0.0497427	-0.158757	0.00814866	0.0864778	-0.0380502	-0.0487027	0.0284115	0.0603501	0.00197637	-0.0539591	0.0377986	0.0399751	-0.0850484	0.112078	-0.0528205	0.000130415	0.032897	-0.0234145	0.157024	-0.0141488	-0.0115916	-0.132584	0.00680963	-0.0151226	-0.136358	-0.0705678	-0.00520027	0.190378	0.0217478	0.146167	-0.0735944	-0.0143621	-0.0293552	-0.0288554	0.0348637	0.0275983	0.0509729	-0.0968667	-0.0165682	0.0186858
33	1AQ	0.0379762	-0.205724	-0.0998324	-0.0682165	0.13407	0.193149	0.00857784	-0.151867	0.00517401	0.0108236	-0.028011	0.0661435	0.00646156	0.0232191	-0.0372581	0.105315	-0.182107	-0.121462	0.0661956	-0.0470278	0.064989	0.113628	0.105784	-0.188361	0.097102	0.0213315	0.0344681	0.00246241	0.167649	-0.185931	0.0092214	0.0420574	-0.329087	-0.147397	0.278849	0.233609	-0.035974	0.102978	-0.105679	0.00718895	-0.0280186	0.0235303	-0.00514147	0.0380755	0.184536	-0.204085	-0.0133854	-0.0896802
34	1AR	0.0555616	-0.0827803	-0.0564156	-0.0165624	0.00602475	0.123198	-0.0290265	-0.0717211	0.0141325	-0.00802433	0.0344202	0.0622367	0.00706088	-0.00963519	-0.0789518	0.050482	-0.0703216	-0.0647222	0.0718642	-0.00496051	0.0775779	0.0746399	-0.0840777	-0.056479	0.105114	0.0591257	-0.00263948	0.0227261	0.068697	-0.121184	-0.0758148	0.00045445	-0.354053	0.0162358	0.165695	0.147045	0.0250771	0.0743049	-0.102723	0.00139222	0.0201262	0.0068996	0.0358419	-0.0231624	0.0970806	-0.168922	0.0591619	0.0809419
35	1AU	0.0732763	-0.0478291	-0.23512	-0.119123	0.343029	-0.00954891	-0.00468371	-0.197342	-0.0494546	-0.131581	0.0637605	-0.106418	0.115832	0.118387	0.173622	0.0131937	-0.161671	-0.0171098	0.0676666	-0.0446305	0.126912	0.111374	-0.0825408	-0.209503	0.0540448	-0.0545897	-0.0922017	0.292394	0.243414	-0.191963	-0.101333	0.0597374	-0.229054	-0.00221825	0.151397	0.036138	0.0437366	0.175192	-0.100416	-0.0399924	0.0661618	-0.100946	0.0837701	0.368439	-0.0958486	-0.246261	-0.1101	0.289896
36	1AV	0.0681737	0.000802806	0.00732029	-0.00237884	0.051509	-0.0811339	-0.044293	-0.0973926	0.122708	0.182925	0.0185935	0.0377473	-0.0103987	-0.0478522	0.0137205	-0.22005	0.0816244	0.0741385	0.15146	0.0804975	0.010405	-0.0952334	-0.302892	0.153203	-0.123527	-0.0704638	-0.0810945	0.0115646	-0.058999	0.0426842	-0.0782876	0.204921	-0.0794334	0.320939	-0.106524	-0.00320859	-0.131773	0.148118	-0.0890594	-0.0797861	0.0141419	0.00658593	0.0362431	0.314867	-0.174383	-0.110293	-0.0664337	0.0343414
37	2B	-0.108779	-0.00359125	-0.0197595	0.193958	0.050409	0.0166359	-0.128873	0.119272	-0.0705018	0.045013	-0.0661993	0.00558179	0.0280735	-0.0233071	0.0492819	-0.0872142	0.135811	-0.0531043	-0.0493081	0.12232	-0.0608659	-0.136195	0.0413425	-0.145224	0.0684141	-0.0624014	0.0457764	0.0201116	-0.054448	0.0470871	0.0795155	0.0011684	-0.273222	0.491982	-0.282125	0.105809	-0.0424445	-0.0345117	-0.0315562	-0.149136	0.0840733	0.131131	0.0500745	-0.0805723	-0.106103	0.143162	-0.00656105	-0.147657
38	2C	-0.0740653	0.0249822	-0.0415729	0.199361	-0.154257	-0.0912653	0.136817	-0.194542	-0.101682	-0.0140715	-0.0065237	0.0645294	0.0871234	0.0267792	0.124242	0.0141453	0.0157377	-0.00411168	-0.0745331	0.0437051	0.0256448	-0.060244	0.0538012	-0.0620654	-0.0414932	-0.0862442	-0.0345956	-0.0309594	0.215736	0.0591355	0.0858172	-0.105331	-0.219356	-0.061517	0.0249398	-0.0036734	0.259606	-0.0126569	-0.018994	-0.0736791	0.0803184	0.0250115	0.184699	0.109716	-0.270291	0.104516	-0.128641	-0.173683
39	2D	0.0190324	-0.086242	0.0288694	-0.0238143	-0.00799449	0.0186308	0.0515182	-0.0571451	-0.0686862	0.122952	-0.00492021	0.0368942	-0.0166588	-0.0974176	0.0405186	0.044463	0.0972381	-0.0709164	0.00955619	0.0648697	-0.398477	0.129927	0.167802	0.186678	0.0261293	0.0240821	0.0589272	-0.188954	-0.155455	-0.0553005	0.0708968	0.0329963	-0.0588353	-0.0476395	-0.0275863	0.0243428	0.109718	-0.104984	-0.0150243	-0.00281108	0.00194668	0.120873	-0.0741789	-0.210819	-0.100096	0.350061	0.0350327	-0.151241
40	2E	0.131673	-0.00401263	0.02393	0.209145	-0.203152	-0.131073	-0.0265109	0.342778	0.0204495	0.0460093	-0.202772	0.129853	-0.14213	-0.267465	-0.0278029	0.101081	0.0932003	-0.0528582	-0.0355338	-0.0593769	-0.19787	0.118864	0.133575	-0.157064	0.408288	-0.368735	0.338843	-0.284187	0.12114	-0.0643785	0.0228335	-0.0167402	-0.00746495	0.0613249	0.169831	-0.189433	-0.0342581	0.0137346	0.0662088	-0.16963	0.105789	-0.0161025	-0.0329688	0.208684	-0.272125	0.0829577	0.0134526	-0.329246
41	2F	-0.117683	-0.00611104	-0.0769935	0.0625934	-0.0416559	0.0411989	0.138651	-0.154134	-0.12369	-0.241105	0.0360815	0.0706439	0.0482205	-0.0172363	0.202104	0.179115	-0.179951	-0.132221	0.133258	0.107115	-0.0355773	0.109688	-0.00231173	-0.0620302	0.0412547	0.0120386	-0.181424	0.0335719	-0.0437708	-0.0456069	0.141544	0.104423	-0.120187	-0.010474	0.0338363	0.00863415	0.0881901	0.098963	-0.0179773	0.0442328	-0.0853674	-0.0398512	0.00638439	-0.0822489	-0.206158	0.239781	0.0422415	-0.299881
42	2G	-0.0318319	0.0484982	-0.0430717	-0.0875247	-0.0161806	0.0482628	0.0818479	-0.178208	0.0107189	-0.268288	0.061776	-0.0684167	-0.0182183	-0.0469491	0.304972	0.202613	-0.041156	0.0977546	-0.024192	0.158467	-0.272709	0.0633813	0.0184545	-0.052446	0.0395009	-0.105642	-0.241572	0.0470002	0.115125	0.00507494	0.209351	-0.016393	-0.00586094	-0.0206251	0.0749514	-0.118559	0.0700938	-0.0574785	0.051245	-0.00644522	0.0503958	-0.037717	0.193226	0.0569862	-0.18838	-0.0108992	-0.0509337	-0.34273
43	2H	-0.120131	0.0555982	-0.0115026	0.0774393	0.000669462	0.010014	-0.0120871	-0.0715875	0.0287649	0.0180519	0.0155676	0.0521568	-0.049806	-0.00604418	0.0399381	-0.0270415	0.120794	-0.00300381	0.018037	0.160141	-0.197978	-0.121427	0.0234367	-0.160641	-0.0635973	-0.0492495	-0.252523	-0.0362194	0.0123308	0.200655	0.182229	0.167016	-0.214693	0.0293204	-0.0181664	0.176487	0.0270521	-0.0733612	-0.068231	-0.068769	0.0871395	0.123222	0.00800922	-0.0305927	-0.104923	0.0808623	0.0466437	-0.184636
44	2I	0.0921983	0.0585815	-0.0358329	0.0357502	-0.0636292	0.0437088	-0.130777	0.233189	-0.162043	0.150996	-0.062664	-0.0101147	-0.0358204	-0.135123	-0.0168739	0.0384532	0.119562	-0.0595685	-0.0206271	-0.0645218	-0.0187233	0.0401931	0.00368605	0.0151654	0.137583	0.0170505	0.11246	0.0404389	-0.122414	-0.190427	-0.0181483	0.00829117	-0.320989	-0.0805561	0.144314	0.0571875	0.200043	-0.0100965	-0.0496844	-0.00895171	0.0367323	0.0320003	-0.050198	0.0459483	-0.052881	0.0353277	0.0218031	0.05591
45	2J	0.000321011	-0.0384591	0.0898131	0.053518	0.0682425	-0.213451	0.040016	-0.0208869	-0.0220764	0.0261697	0.0314284	0.0827475	0.0241293	-0.209955	-0.0258076	0.114251	0.077584	-0.140453	-0.144006	-0.0617959	0.05366	0.028432	0.186579	0.144793	0.0352451	-0.0977471	0.168866	-0.029427	-0.159558	-0.0877609	0.0252218	0.000367794	-0.0639617	-0.0881393	0.0475762	0.0758536	0.0286711	0.0210351	-0.0110055	-0.0357612	-0.0236894	0.0494211	0.0562044	-0.00304301	-0.0587366	-0.00807643	0.0136516	0.102136
46	2K	-0.0780983	0.0109646	-0.0608374	0.0798888	-0.000926202	-0.0421264	0.091135	-0.102276	0.0997308	0.0226691	-0.0568308	0.0242932	-0.000327631	-0.053065	-0.0265023	0.0923084	0.0752194	-0.0247343	-0.0616372	-0.0686967	0.0837289	0.0495015	-0.0533816	-0.100004	-0.000109054	-0.0191992	-0.0977794	0.0171959	0.0119356	0.0870976	0.117583	-0.0167205	-0.106896	-0.181229	0.116631	0.0365346	0.13496	0.0197463	-0.0398331	-0.0372829	0.036853	0.0205166	0.0041737	0.0504545	-0.0780904	0.0177447	0.00571742	-0.232178
47	2M	0.176381	0.0279513	0.0109742	-0.323709	0.0776662	-0.0235638	0.0542995	0.405758	0.226468	0.0413808	-0.0772013	-0.138664	-0.0611412	-0.25502	-0.120422	-0.0211578	0.230288	-0.0252861	-0.0854874	-0.0676515	-0.0890837	0.0658613	-0.0286404	0.175533	-0.0323973	-0.00604429	0.0851921	-0.0180759	-0.0657698	-0.0468833	-0.0681308	-0.0234239	0.09945	0.00833865	-5.00604e-07	-0.0895853	-0.0182029	0.161782	-0.00156245	-0.0515097	-0.0177712	-0.0909391	-0.0138934	-0.0104836	-0.0639412	-0.0190824	0.107401	0.16246
48	2N	0.00556925	-0.0152275	-0.107207	0.0482515	0.00835523	0.00736374	0.0528952	0.0499065	0.00800368	-0.0596461	-0.0917568	-0.031081	-0.00123281	0.00609856	0.0698023	0.0499057	-0.0059864	-0.104509	-0.0148394	-0.0127095	0.0144843	0.0777633	0.0457963	-0.0658365	-0.024882	0.00912123	0.211982	0.0340216	-0.127383	-0.105663	0.0575708	0.0110689	-0.0507293	-0.0533075	-0.0325191	0.095172	0.0413839	0.0797165	-0.0549818	-0.00442984	-0.0311901	0.0108852	-0.0146561	0.0148618	0.00392924	-0.0622942	0.0581593	-0.0427749
49	2O	-0.0794629	0.117228	0.0647216	-0.287046	0.0571924	0.0548106	0.0725562	0.00969804	0.0569691	0.102953	0.0282275	-0.0144959	0.0194852	-0.0180325	-0.089364	-0.0954402	0.0908078	0.0382032	-0.0235529	-0.0423711	-0.06446	-0.0893766	0.0907496	-0.130741	0.0559812	0.0238254	0.113495	-0.024356	-0.0976742	-0.0180745	0.038717	0.0388266	-0.0149268	-0.037514	-0.0466343	0.0597698	0.0393053	-0.00172707	-0.0305052	-0.00378886	-0.0360546	0.0720758	0.055109	-0.078055	-0.0331364	0.0232829	0.0327994	0.0629379
50	2P	0.0165571	0.0922181	-0.107184	0.0428631	-0.0180787	-0.0809226	0.0545472	-0.0325897	0.000483266	-0.0537548	0.0717389	-0.0206882	0.11381	-0.0393009	-0.00613931	-0.0335594	-0.221167	0.0546603	0.117031	0.0157463	0.0618274	-0.0346824	0.00658448	-0.0329778	0.0759659	-0.027617	-0.169626	0.023137	0.0943087	0.0144495	0.042137	-0.019777	-0.0430242	-0.129561	0.0362195	0.0221516	0.114214	-0.00205559	-0.0672301	-0.0421636	0.0842405	0.0272088	0.0488158	0.100613	-0.102012	-0.0374038	-0.0100132	-0.0988896
51	2Q	0.0883107	-0.05058	-0.0389227	-0.0684174	-0.103389	0.105706	0.0672918	0.274892	0.0633265	-0.0255469	-0.0599383	-0.00931273	-0.123048	-0.0167731	-0.0610346	-0.0425645	0.0615127	-0.342248	0.035583	0.0394822	0.0766729	-0.043154	0.172151	0.0138238	0.0692348	-0.0225982	0.312506	0.0707516	-0.128654	-0.0825732	-0.141651	-0.0908399	0.176201	-0.0208864	0.00707117	-0.114111	-0.0482752	0.0832034	-0.0876756	-0.0269785	0.0185293	0.0129214	0.0722724	0.022094	0.0889001	-0.151342	-0.031924	0.201057
52	2R	0.0599849	0.185339	-0.0386842	0.0233687	0.00416166	-0.17121	-0.0629599	-0.0445639	0.0251152	0.0777599	0.090981	-0.00087106	-0.00247014	-0.0142276	-0.173593	0.0418699	0.0519261	0.0433912	-0.00696931	-0.00769131	0.0792333	-0.027407	-0.132483	0.163621	0.052078	0.0676546	0.0545842	-0.0166467	-0.170579	0.00860204	-0.0854499	-0.0738634	-0.0470034	-0.0685597	0.0800993	-0.0101017	0.0455655	0.0507512	-0.0980757	-0.0204772	0.0420617	0.02574	0.0949567	-0.000549716	-0.0457868	-0.0288484	-0.0197717	0.138687
53	2S	0.185899	0.0355952	-0.0522198	0.0155633	-0.104284	-0.135796	0.055242	-0.151551	0.0292883	0.160206	-0.142698	-0.0174239	0.239316	-0.00865467	-0.102957	-0.00552616	0.0928313	-0.0197968	-0.150408	-0.00427762	0.0270792	0.0593157	-0.00474374	0.091117	-0.0306322	0.073989	0.0404447	-0.0813608	0.0265837	0.0202144	-0.0399256	-0.10043	-0.0263454	-0.129944	0.114536	0.019034	0.0227194	-0.0285838	-0.0211265	-0.0324858	0.0351926	0.0470035	0.0141715	0.0685695	-0.0402569	-0.0452491	0.002765	-0.171871
54	2T	-0.0304828	0.00312314	-0.0390501	0.175477	-0.0373578	-0.0323143	-0.0393949	-0.0343574	-0.0106066	-0.147959	0.0181953	0.0630004	0.149789	-0.000638902	-0.0861946	0.048771	-0.105262	-0.0817942	0.0399846	0.0780043	-0.0180482	0.0628055	0.0243099	-0.0454467	0.0492213	0.00806369	0.0167181	-0.0543282	0.0353535	-0.040713	0.0356351	-0.00450368	-0.176638	-0.058176	0.098739	0.0497877	0.0862874	0.0305404	-0.0334933	0.0188316	-0.0336204	0.0177417	-0.0250801	-0.00918267	-0.0175165	-0.00858891	0.0603682	-0.130431
55	2U	0.123917	-0.0729909	-0.142599	0.00286155	0.00669674	0.0401959	0.041919	-0.0164063	-0.0583447	-0.188152	0.0657276	0.109019	0.0491447	-0.0218656	-0.0544924	0.11537	-0.0794601	-0.091373	0.0702108	0.0609266	-0.011499	0.0705481	-0.0193533	-0.0408886	0.058479	0.0232366	-0.104013	-0.0163897	0.0161371	-0.0193229	0.0327799	0.0499819	-0.083749	-0.0920604	0.0760108	0.0425481	0.0572504	0.115739	-0.0955244	0.0938206	-0.0694903	-0.0445451	0.0248804	-0.0214874	0.0583644	-0.0931976	0.0314401	-0.144169
56	2V	0.377677	-0.104373	-0.239642	-0.0577614	-0.0682968	-0.0914738	0.183869	0.00427035	0.263692	0.209147	-0.0815483	0.0737815	0.0560935	-0.293186	-0.0928681	-0.139382	-0.350852	-0.202363	0.0426221	0.18245	0.0170232	0.0511838	0.259936	0.0546013	-0.0406901	-0.117073	0.402727	-0.107201	0.0744715	-0.147694	-0.00917751	-0.109964	-0.118992	-0.166969	0.283855	-0.0742067	0.0763128	-0.0723411	-0.00298937	-0.0383544	0.137188	-0.0235033	0.206853	0.0195199	-0.142562	-0.0118513	-0.071959	-0.0945324
57	2W	-0.0525136	0.111769	-0.133585	0.0506308	0.0853719	-0.0452601	-0.0164129	0.00915884	-0.0255908	0.0105469	0.0701946	-0.0197566	0.0303764	-0.0222013	-0.0924505	0.0397225	0.114859	-0.00208104	-0.0236909	-0.042021	-0.0379258	-0.0282228	0.0190826	-0.00539321	-0.0652438	-0.025625	0.0657189	-0.026723	0.0134117	0.0660056	0.0322238	-0.054375	-0.0935581	-0.0941378	0.0422992	0.0476957	0.097701	0.00555178	-0.0233733	-0.0354963	0.0334017	0.0199162	-0.0104054	-0.0041126	-0.0637395	0.0544846	0.0237729	-0.134296
58	2X	0.0254818	0.0649302	-0.138933	-0.0161803	0.000297983	-0.0452149	0.109618	-0.146716	0.00282639	-0.0379198	0.0613787	0.0624016	0.0378321	-0.0216336	-0.0127078	0.0545384	-0.0477432	-0.0524786	-0.0565782	-0.0148543	0.015526	0.0394219	0.116707	-0.093639	0.0117359	0.0398121	-0.052801	-0.00856892	0.0682137	0.050765	0.0607657	-0.0762835	-0.163379	-0.214066	0.235656	0.0296319	0.112157	0.0291477	-0.0649805	-0.0645579	0.098575	0.00181569	0.0372908	0.0927045	-0.0818973	-0.0170598	-0.0310382	-0.114563
59	2Y	0.140739	0.0082391	-0.117248	0.227725	-0.211982	-0.0202828	-0.0271896	0.0923939	0.237386	0.0707049	-0.0655283	-0.0675913	-0.0784878	-0.0851333	-0.0392582	-0.0644857	0.113614	0.000211161	-0.0698201	-0.107038	-0.133339	-0.136078	0.332451	0.104019	0.133577	0.0570685	0.00918258	-0.0584916	-0.0893232	-0.0221699	-0.0937261	-0.0401365	-0.126562	-0.0181916	0.0389024	0.0544765	0.0513752	0.103173	-0.0468105	-0.0704547	7.77132e-05	0.0140149	0.0781689	0.0275109	-0.0130174	-0.0739687	-0.0186938	0.0417844
60	2Z	0.371501	-0.0680742	-0.142283	-0.0706803	-0.0784492	0.00289569	-0.0149106	-0.0500827	0.0647071	0.222168	0.0119867	-0.0271119	-0.0139508	-0.148428	-0.102723	0.0434337	-0.19478	0.00501325	-0.107707	0.00300362	0.0506678	0.00676298	0.237039	0.284278	-0.219343	-0.0862539	0.213048	-0.112618	-0.0171376	-0.0572138	0.0187066	-0.0234668	-0.181266	0.0945793	0.0827184	0.0384377	-0.0344691	-0.0393735	0.0138076	-0.0558719	0.0577733	0.0236644	0.179258	0.00566292	-0.059904	-0.034349	-0.0906676	0.117229
61	2AA	0.0958226	-0.0375196	-0.0919234	0.0413962	-0.027661	-0.0370704	0.0569556	-0.120465	0.0520769	-0.0802182	0.0632292	0.0744026	0.0463143	-0.0347696	-0.0365351	0.0359646	0.0213787	-0.077853	-0.0587658	-0.0688753	0.038391	0.141232	0.0044928	-0.101306	0.122882	-0.0388595	0.0216418	-0.0348983	0.0561134	0.0112529	0.0438195	-0.0806454	-0.21105	-0.224558	0.244464	0.0914088	0.0997352	0.0228453	-0.0732809	-0.0660743	0.0879758	0.0285341	0.100391	0.0733907	-0.0221433	-0.101335	-0.0503042	-0.104621
62	2AB	-0.0040288	0.142415	-0.135457	-0.0434433	0.00616009	-0.0106217	0.0449754	-0.058298	0.0772928	-0.14646	0.0268999	0.0245813	-0.0130152	-0.0715878	0.0185396	0.142047	0.0519548	-0.0240991	-0.0874596	0.00293637	-0.0314128	0.0937152	-0.00563488	0.0909064	0.00028214	-0.159662	0.144026	-0.0164015	-0.00470652	-0.0844014	0.0535783	-0.0236217	-0.109789	-0.0904333	0.126513	0.0810407	-0.00733103	-0.046077	-0.012745	-0.0409526	0.104547	-0.00477198	0.0320209	-0.00809728	-0.0397146	0.000947513	0.0148435	-0.160226
63	2AC	0.0254496	0.0647689	-0.0753454	0.0375973	0.0293288	-0.054844	-0.0269552	0.00762705	0.0899687	-0.101347	0.105392	0.019496	-0.0262088	-0.0486487	-0.0764451	0.0301657	-0.0327766	0.0794039	-0.078033	-0.0689661	0.0883794	0.00203055	0.00996199	0.105335	-0.0293289	-0.0115668	-0.0466545	0.09071	0.0107674	0.00975277	-0.101831	-0.0271839	-0.105635	-0.105995	0.00639593	0.137488	0.0677458	0.132846	-0.0889689	-0.0288234	-0.0111182	-0.00393541	0.0386677	-0.000758712	-0.0265204	-0.0390567	0.0276681	0.0782116
64	2AD	0.0712879	0.0149222	0.0344698	-0.0285971	-0.0215095	-0.0479366	-0.0226368	0.0930992	0.0573646	0.0906373	0.037774	0.0441152	-0.0296256	-0.135155	-0.111653	-0.0465568	0.236925	0.0356368	-0.0390256	0.0952332	-0.128779	0.0532613	-0.253251	0.332992	0.139633	-0.0241427	-0.172138	-0.172138	-0.172138	0.0922133	0.0928661	-0.117147	0.049511	-0.101944	-0.0311925	0.0553377	0.0282881	0.0255103	-0.0740582	0.0035209	0.0264183	0.0186087	-0.0655517	0.0126958	0.0622424	-0.0156496	0.00626317	0.170509
65	2AE	-0.0290772	-0.045279	-0.0544617	-0.0598978	-0.0457367	0.159113	0.0753397	-0.108508	0.0142157	-0.139865	0.054297	0.0845295	0.101097	-0.0115189	-0.00300969	0.00876191	-0.231307	-0.0623591	0.0666908	0.0915949	0.0507174	0.159337	-0.0746738	-0.10739	0.110306	0.0997067	-0.095749	0.00816595	0.0149894	-0.107665	0.0188964	0.0587395	-0.233175	-0.101156	0.0771703	0.259022	-0.00186138	0.0514999	-0.0259217	-0.0216026	-0.015351	0.0113754	0.0203162	0.0219138	0.104339	-0.176255	0.0296864	-0.225484
66	2AF	-0.081053	-0.0829456	-0.137199	0.0590434	0.118939	0.0391993	0.0840153	-0.00804416	0.0268465	0.0590323	-0.0341378	-0.0517489	0.0293072	0.0260824	-0.01443	-0.0329077	0.144563	0.0241283	-0.0353873	0.0212221	-0.000817349	0.0793481	-0.233057	-0.0260306	0.17746	-0.090802	0.0245834	-0.0524252	0.000532567	-0.0474219	0.0371275	-0.0230241	-0.002675	-0.162672	0.123423	0.0847852	-0.0428604	-0.0193836	-0.0568418	-0.0323621	0.079115	0.0294724	0.081341	0.101005	-0.0563423	-0.104367	-0.0216374	0.163938
67	2AG	0.482931	0.245693	-0.138298	-0.151327	-0.163801	-0.129938	-0.145261	0.156386	0.055403	0.0666367	-0.0167573	-0.00567142	6.41251e-05	-0.0964918	-0.10432	-0.0552489	0.248893	-0.034915	-0.0541047	-0.0876506	-0.0221873	-0.144704	0.0946684	0.101295	0.0646117	-0.0612417	0.0190823	-0.0158719	0.11189	-0.045582	-0.0718991	-0.102284	-0.0746461	-0.1608	0.218916	0.0818933	-0.0653635	0.0951661	-0.127481	-0.0615677	0.0887872	0.00509599	0.430038	-0.0449193	-0.114436	-0.183401	-0.0872818	0.077783
68	2AH	-0.0347414	-0.143965	-0.0590035	-0.0644655	0.0597899	0.120137	0.122248	-0.0861621	0.00928359	-0.208232	0.0747559	0.09194	0.067176	0.0209192	-0.0218866	0.0522057	-0.268074	-0.0846319	0.0852002	0.00338272	0.0568336	0.206476	0.000813453	-0.134906	0.0526725	0.0878441	-0.00146974	0.0215022	0.0173746	-0.127659	0.0476616	0.0369802	-0.214387	-0.0494823	0.0640596	0.170549	0.0292608	0.0866866	-0.036541	0.0376935	-0.0759854	-0.0118538	0.00752437	0.0265781	0.209134	-0.257102	0.0138654	-0.099668
69	2AJ	0.108619	-0.0718534	-0.0731538	-0.00616162	0.0120675	0.0480511	-0.0175688	-0.0320342	0.00184345	-0.16323	0.0158627	0.0693119	0.0432815	0.0124955	-0.0586224	0.111092	-0.130554	-0.0312932	0.0633333	-0.00473689	0.0338729	0.142906	-0.0735277	-0.046192	0.0377655	0.0485816	-0.0595503	-0.0292215	-0.00527638	-0.089352	0.0259816	0.117263	-0.191642	-0.171672	0.119513	0.231876	0.0119249	0.118785	-0.0592331	0.00243925	-0.0830465	0.0210556	-0.0266336	0.00842189	0.0999875	-0.117048	0.0352723	-0.0562565
70	2AK	0.22569	-0.0847967	-0.0311096	0.0515286	-0.125394	0.0112097	-0.0471278	0.0666173	0.103911	0.166232	-0.0385986	-0.0541659	-0.0954174	-0.0729527	-0.0689985	-0.00662729	0.0916585	0.0226157	0.0031984	-0.158394	-0.0475772	-0.0346601	0.123159	0.120763	0.255426	0.106904	-0.389407	0.0173028	0.0548417	-0.0324886	-0.0962867	-0.0370546	0.0186221	-0.13177	0.0914604	0.0761816	-0.0544941	0.04878	-0.0645186	-0.0376142	0.0461668	0.0071861	0.0889804	-0.0275154	-0.0346149	-0.031647	0.00479686	0.0323125
71	2AL	0.0919333	-0.0832457	0.0951129	-0.049143	-0.0301134	-0.0249531	0.000409014	0.0360862	0.0610003	0.168789	0.00859655	0.0235303	0.0123259	-0.0777594	-0.0233022	-0.209267	0.168379	-0.36692	-0.0797609	-0.0434003	0.0513254	0.0297853	0.240592	0.0340738	0.0407724	-0.0314241	0.300264	-0.0533782	-0.0797194	-0.075105	-0.0444415	-0.0910416	0.0252463	-0.125822	0.0478487	0.0904704	-0.0377431	0.00748174	-0.0642629	-0.00318332	0.0332008	0.0267637	0.0113352	0.0729635	-0.000113219	-0.102798	0.0186122	0.0307307
72	2AM	0.0429584	-0.0637699	-0.0118791	-0.00989943	0.0216223	0.0470905	-0.0261228	-0.048327	0.00604542	-0.00646262	0.0240938	0.0245789	-0.0120741	-0.00487918	-0.0231061	0.0401308	-0.0553837	-0.0286118	0.0530039	0.0216542	0.0241514	0.077072	-0.091886	-0.0505395	0.0547462	0.0233649	0.0436373	-0.0276002	-0.000593789	-0.0369285	-0.0107627	0.00467643	-0.117989	-0.0955348	0.10512	0.102514	0.00589075	0.0147606	-0.0242578	-0.0415536	0.00582052	0.0452304	0.0138869	0.0375902	0.031634	-0.0953395	0.0122283	-0.0918756
73	2AN	0.00547745	-0.0466349	-0.010045	0.13104	-0.110251	-0.00527497	0.0356885	-0.00411564	0.00343078	0.0351212	0.0674712	-0.0390096	-0.0249292	-0.0311142	0.0682419	-0.0750965	0.119154	0.0661324	0.0748072	-0.301611	-0.00149434	-0.0790517	0.122064	0.08248	-0.0251437	0.0363927	-0.414846	0.0339292	0.0559337	0.0469382	0.0607079	0.123609	0.0346297	-0.0739304	-0.0335303	0.0276107	0.0452204	-0.00129422	-0.00522181	-0.0105775	-0.00465623	0.0217497	-0.0632652	-0.0175486	0.0021098	0.029306	0.049398	-0.128252
74	2AO	0.169921	0.0472802	0.0332156	-0.0308934	0.00769001	0.0637738	-0.290987	0.155036	0.0812369	-0.259939	-0.0515377	0.114308	-0.0137669	0.0153978	-0.159402	0.118667	-0.0538746	-0.210361	-0.0526539	0.0147656	-0.00462163	0.158277	0.148469	0.0617835	0.0903647	-0.0866545	0.337867	-0.116085	-0.0519765	-0.0906407	-0.0839877	-0.0606713	0.119671	-0.025108	-0.0162595	-0.0745973	-0.00370656	-0.0359645	-0.0334907	-0.00992116	0.00739371	0.0719826	-0.0242512	0.0811431	-0.0189975	-0.0556558	0.0177614	0.0467092
75	2AP	0.0909174	0.225734	-0.00953468	-0.0355406	0.0134099	-0.148546	-0.13644	-0.0780688	-0.0100329	0.0556726	0.0109493	-0.0504974	0.163241	-0.0208609	0.160572	-0.230975	-0.0181428	0.0688022	0.00242808	-0.0975453	0.121779	-0.168319	0.0909986	-0.0674263	0.0493976	-0.00472413	0.00233327	0.0116463	0.067954	0.00820181	-0.0566508	-0.0107317	-0.18619	-0.374835	0.380547	0.175597	0.00488057	0.0115311	-0.0507669	-0.016813	0.0428286	0.0132202	0.127896	0.0308367	-0.0766062	-0.047161	-0.0349656	0.195862
76	2AQ	-0.0453718	-0.0401391	0.0644321	-0.0385911	-0.0293988	0.0262939	0.0627748	0.139504	0.0297181	-0.0366146	0.0344078	0.0512465	-0.0313201	-0.0914214	0.016626	-0.112146	0.225874	-0.0108414	0.171716	0.0321719	-0.179477	-0.457047	0.217604	-0.0928705	-0.0179617	-0.0531907	-0.027856	-0.0240648	-0.0121895	0.0528509	0.0938184	0.081464	-0.469745	0.0461577	0.109533	0.179822	0.134232	-0.091466	-0.0144556	-0.0698599	0.0897849	0.0859966	-0.0798755	-0.0966943	-0.00121267	0.107322	0.0704607	-0.183856
77	2AR	0.0825946	-0.0292823	-0.064806	-0.00463431	-0.0505262	0.0083869	0.0582673	-0.124038	0.0180447	-0.0193521	-0.0165414	-0.00721011	0.0670215	0.00957758	0.0105011	0.0619971	-0.0168998	-0.0157787	0.00324137	-0.0380699	0.078025	0.0417657	-0.0522837	-0.0846978	0.0603807	-0.0180762	0.103741	-0.0351023	0.0793874	-0.040482	-0.0175687	-0.0475821	-0.219961	-0.133918	0.229132	0.0894074	0.0353396	0.0128668	-0.0708369	-0.0505515	0.0865126	0.0220091	0.0785137	-0.0276793	0.0179162	-0.0954615	0.026711	0.101614
78	2AS	0.0532486	-0.0833702	-0.0770731	-0.0596063	0.0191632	0.199155	-0.0515169	-0.116075	0.0216403	-0.197804	0.177371	0.0566339	0.0406523	0.127778	-0.0877288	-0.0224666	-0.172715	-0.0839144	0.136969	0.0395335	0.0978198	0.0585261	-0.0762186	-0.0546892	0.156411	0.0759512	-0.116108	0.13944	0.0956531	-0.232111	-0.0369758	-0.0275721	-0.192937	-0.0797808	0.142495	0.13752	-0.00729642	0.162609	-0.00967316	0.000863125	-0.066783	-0.0870156	0.0870205	-0.0939759	0.393318	-0.339023	-0.0473392	-0.0265143
79	2AT	-0.0206571	-0.190464	-0.132671	-0.0712797	-0.0382342	0.182913	0.270393	-0.048431	-0.080458	-0.054896	-0.00860468	0.0715529	-0.0908294	-0.00407226	0.135888	0.0798507	0.0446928	0.0209929	0.0490156	0.0617874	-0.102255	-0.157184	0.0829498	-0.211476	0.0964685	-0.0304979	0.211171	0.0173857	0.0157183	-0.108631	-0.0445478	0.054409	-0.206711	0.105991	0.279381	-0.0847577	-0.0939031	-0.119986	-0.0515983	-0.0861553	0.193201	0.0645382	-0.0438324	0.0614833	-0.117117	-0.047293	0.146759	0.0524784
80	2AV	-0.357915	-0.144752	-0.36075	-0.157341	0.664067	-0.21241	0.569103	-0.418143	-0.19224	-0.26324	0.0176065	-0.0222551	0.102339	0.636661	0.144614	-0.00534347	-0.169325	-0.0413472	-0.0170471	-0.0652777	0.182937	0.151904	-0.0418439	-0.38769	-0.304596	-0.353858	-0.174656	0.542241	0.442353	0.152183	-0.10102	0.185043	-0.282315	-0.125698	0.113418	0.330351	-0.0357562	0.0309895	0.0139206	-0.0732865	0.0501478	-0.0217715	-0.0986361	0.1605	-0.0860557	0.00157546	0.0226167	0.0869391
81	3A	-0.0723526	-0.122156	0.185146	0.218096	-0.183864	-0.113121	0.0882514	-0.134844	-0.0168285	0.017254	0.170617	0.0659179	-0.0346597	-0.0855142	0.0743103	-0.0562526	-0.027877	-0.0363052	0.0755486	0.0220606	-0.0822997	0.0733045	-0.0244319	-0.103713	-0.0831674	-0.0195705	0.00841375	0.0405683	0.0197991	-0.0120147	0.117337	0.0323479	-0.217752	0.0190922	-0.0292464	0.106421	0.121485	0.0280591	-0.0426471	-0.00832295	-0.00128093	0.0241918	-0.0158684	-0.0427066	-0.12056	0.162252	0.016883	-0.279473
82	3B	0.00529937	-0.0494471	0.0215316	0.136288	-0.133517	-0.0947432	0.114589	-0.136464	-0.0720663	0.0555273	-0.0876639	-0.0112482	0.084769	0.0173802	0.157565	-0.00779861	-0.0469917	0.0849485	-0.0448811	0.0878341	-0.0783596	0.0354618	-0.038012	-0.0189968	0.029574	-0.0382422	-0.160932	0.0566939	1.93659e-05	-0.00164174	0.181148	-0.0476224	-0.12744	0.0714492	-0.0586733	0.0604106	0.0542535	0.0330508	-0.040316	0.00644695	0.0325902	-0.031772	0.0336913	0.0118039	-0.186086	0.239784	-0.0991933	-0.185025
83	3C	-0.195279	0.047616	-0.0142691	0.1728	0.0344617	0.0103454	-0.0556748	-0.193457	-0.00716601	0.163354	0.00321733	0.0332725	0.00968081	0.0298688	0.0423218	-0.0810923	-0.296861	-0.0774404	-0.104616	0.187254	-0.115952	0.290382	0.117233	-0.053039	0.0871807	-0.0339569	0.113907	0.00400059	-0.0661727	-0.0317048	0.00164018	-0.0218556	0.0519437	0.190317	-0.176421	-0.0027469	-0.0630927	0.00917946	0.00668008	-0.0401149	0.008854	0.0154014	-0.125366	-0.419938	0.378961	0.143135	0.0232077	-0.0674664
84	3D	-0.225598	-0.0153422	0.0906848	0.185033	0.0691369	0.0440412	-0.147956	-0.145758	0.0866272	0.214506	0.0238299	0.0537905	-0.00229506	0.0750652	-0.0605115	-0.245254	-0.145178	0.0220161	0.0144953	0.334757	-0.0523812	-0.160845	-0.0128638	0.0254557	0.056332	-0.0300875	0.0573114	0.0218278	-0.0869752	-0.0244163	0.015895	-0.035343	0.000634116	0.358282	-0.231908	-0.000906877	-0.126101	-0.0819926	-0.0202259	-0.064492	0.095006	0.0717046	0.293915	-0.104289	-0.122328	0.109694	-0.176993	0.0158918
85	3E	-0.119579	-0.0218537	0.0145379	0.0134699	-0.0182347	-0.00914963	0.140809	-0.10789	-0.047952	-0.0761109	0.00961548	0.0336144	-0.0248503	-0.0408816	0.147804	0.106651	-0.0236263	-0.0268588	0.0292584	0.092497	-0.232003	0.154918	0.00581445	-0.0818069	-0.00996087	-0.0272819	-0.176591	-0.0116973	0.00356861	0.0307351	0.171206	0.101828	-0.203866	-0.047043	0.0764654	0.0492492	0.125194	-0.0272989	-0.0253069	-0.0483758	0.00266739	0.0983142	-0.14599	-0.130857	-0.0601807	0.328938	0.00808933	-0.170409
86	3G	-0.116353	0.0902456	-0.0736883	0.0473346	-0.00734994	-0.0652559	0.125067	-0.221449	-0.111882	-0.110824	-0.0164372	0.060366	0.0150307	0.0644228	0.193857	0.126915	-0.0858839	0.0324717	0.0440285	0.0795132	-0.286556	0.127254	0.0891727	-0.0587511	0.00865929	-0.0945392	-0.0137255	-0.0357353	0.076747	0.0920473	0.137127	-0.111829	-0.10694	-0.0712188	0.0787956	-0.0408461	0.140209	0.0030393	-0.00682463	-0.0295696	0.0436678	-0.010313	0.148867	0.104208	-0.190478	0.00864732	-0.0712448	-0.142069
87	3H	-0.0648229	-0.0710699	0.205037	-0.077493	0.00891753	-0.012959	0.0123899	-0.0109654	0.059706	0.110434	0.0106741	-0.217488	-0.0670208	-0.00270073	-0.00687883	0.12424	0.113989	-0.0470873	-0.0110867	-0.136692	-0.241305	0.0907344	0.231447	-0.00814052	-0.0054459	-0.0529124	0.00325477	-0.0326508	-0.00845917	0.0231657	0.0522685	0.0289199	-0.0551397	-0.105828	0.0298181	0.073658	0.0574917	0.00742831	0.00972173	-0.048368	-0.00790977	0.0391278	0.00974021	-0.0683808	-0.0621322	0.127785	-0.00701212	-0.131675
88	3I	-0.0613874	0.0312387	-0.0457873	0.00216037	-0.0270619	0.0563413	0.0444962	0.00574142	-0.00426854	0.100821	-0.139113	0.0574939	-0.0554481	-0.0775125	0.0253528	0.0869323	-0.0885842	-0.110314	0.0166837	-0.0426512	-0.022173	0.0304068	0.216632	0.105615	-0.0102523	-0.0588902	0.110209	-0.0829896	-0.0511568	-0.0507188	0.0190892	0.0190944	0.0364359	-0.0850977	0.042445	0.00787698	-0.00166016	-0.00860719	0.00420039	-0.0412523	0.0187809	0.0268782	-0.0118713	-0.00344711	-0.058223	0.0417804	0.0317611	0.0626586
89	3K	-0.0225941	0.171736	-0.00389619	-0.0584168	-0.0144747	0.0186882	-0.0910424	0.0623734	0.015482	-0.0589187	0.0207317	0.0638215	-0.0624785	-0.0235512	0.00847932	-0.0259395	-0.0340314	-0.00530789	0.0455402	0.0929033	-0.0150495	-0.0498695	-0.0341852	0.052133	-0.0219423	-0.0317174	0.156757	-0.0181679	-0.0658562	-0.0243984	-0.0370573	-0.00975091	0.158947	-0.0388416	-0.0547634	-0.00067347	-0.0646687	-0.0449318	0.0220975	-0.0161227	0.00506936	0.0338875	0.0198064	0.0115136	-0.0652472	0.0397054	-0.00577816	-0.0799223
90	3L	-0.0459965	-0.0273225	0.00668413	0.0455093	-0.0386004	0.00279766	0.0569283	0.0722908	0.0120092	-0.280257	0.069227	0.0762324	0.0613452	-0.0414647	0.0432548	-0.0126382	-0.0773062	0.0535353	0.243809	0.122833	0.0021726	-0.0431043	-0.30194	0.0340846	0.0562624	-0.0309948	-0.0218982	-0.043261	0.00334653	-0.0482391	0.0193311	0.0313686	-0.118912	-0.0836486	0.052507	0.0765801	0.0734735	0.0426093	0.00562978	-0.046956	-0.00711415	0.00583099	-0.0115264	-0.0622806	-0.0215161	0.0812071	0.014116	-0.154082
91	3M	0.0384199	0.0330147	0.0174274	-0.0355205	0.003827	0.00640354	-0.0635722	0.0817299	-0.0721951	-0.366614	0.0830861	0.0263934	0.051291	0.0136173	0.0834451	0.0992465	0.14833	-0.00442923	-0.0372112	-0.0922185	-0.0998449	0.0606398	0.0247339	0.190794	-0.260993	-0.0231171	0.20179	-0.0637406	0.00184408	-0.109886	0.0594948	0.00381434	0.0678068	-0.137732	0.033174	0.00527994	0.0314716	0.034591	-0.0275648	-0.0194945	0.0176182	-0.00514984	-0.00343349	0.044012	0.00187298	-0.0193813	-0.0230701	0.0445585
92	3N	-0.0843333	-0.0414843	0.0411883	0.0037181	0.0110598	0.0470771	0.0227742	0.15405	-0.0375676	-0.0703343	0.0108641	-0.0125995	-0.0091037	0.013036	-0.0382316	-0.0101136	0.0250884	-0.0714351	0.0785051	-0.00209172	-0.087955	0.0562594	0.00162891	-0.10552	0.0567488	-0.020329	-0.211658	-0.0575871	0.0837459	0.0292427	0.101142	0.124215	-0.0105035	-0.108003	-0.00217847	0.0655264	0.055158	-0.0507865	-0.0196211	0.00557296	0.0123097	0.0525249	-0.0866118	-0.0515145	0.0557905	0.0728294	0.0095064	-0.163018
93	3O	-0.227194	0.061759	-0.0443559	0.111327	-0.00283752	0.108943	-0.00764099	-0.110958	-0.0201421	-0.0232469	0.057894	0.00839974	0.0467486	0.0472905	0.0338689	-0.039855	-0.276093	0.0422392	0.163985	0.196304	0.0920809	-0.239347	0.0208309	-0.0504327	0.117549	-0.0036593	0.0975918	-0.0870203	0.0105861	0.0242222	-0.121011	0.0121744	-0.0285927	0.078997	-0.218277	0.0911895	0.0766829	-0.00350134	-0.0294056	-0.0323466	0.0134303	0.0518232	0.0646781	-0.00654358	-0.105066	0.0580925	-0.0111609	0.114486
94	3P	-0.0650964	-0.00544334	-0.071161	0.0488923	0.00215821	-0.0366387	0.127289	0.0139497	0.0137343	0.054634	0.0234739	0.0152455	-0.0182238	-0.0541617	-0.0275729	-0.021079	-0.0517786	-0.0127274	0.0674789	0.00132494	0.0177572	-0.0512063	0.0291512	-0.044825	0.029085	-0.0648334	-0.00752989	-0.0631362	0.189303	-0.00492912	0.00497943	-0.0381134	-0.0134939	-0.0561888	-0.0659015	0.0529743	0.0826098	0.0129439	-0.0358802	-0.0821594	0.0554343	0.0496614	0.000573727	-0.00684115	-0.0894528	0.06144	0.0342803	0.0847615
95	3Q	0.0647931	-0.0330823	-0.00735239	-0.0637491	0.0233287	0.0297258	-0.0136637	-0.0452579	0.0187248	-0.0342677	0.0283655	0.0563851	0.0232347	-0.0321692	-0.0592193	0.044204	-0.0399631	-0.0680739	0.0487243	0.0529833	-0.000160283	0.0969068	-0.0904171	-0.0106278	0.0107571	0.000372565	0.00590783	-0.00868242	0.00474981	-0.0631053	0.0438814	0.0167469	-0.105632	-0.032557	0.0160011	0.0483356	0.0738521	0.0506816	-0.0161856	-0.0068902	-0.054563	0.0269572	-0.0179221	-0.0127108	0.00147492	-0.0117843	0.0409423	-0.0578069
96	3R	0.00302545	0.119717	-0.044527	-0.0574966	-0.0319604	-0.0417108	0.0529525	-0.117286	-0.0408658	-0.284994	0.11941	0.133226	0.276955	-0.030738	-0.0885244	0.0328172	-0.222021	-0.0443956	0.103247	0.132648	0.043287	0.0733217	-0.0860872	-0.177195	-0.0498	-0.0606292	-0.164945	-0.0412354	0.217381	0.112769	0.142512	0.0211416	-0.101294	-0.109362	0.111947	-0.0111151	0.109824	0.0232359	-0.0682207	-0.0836181	0.0961368	0.0324661	0.0360478	0.138003	-0.0905454	-0.0465004	-0.0370053	-0.111208
97	3S	0.162711	-0.0991915	-0.0992469	0.0651	-0.0778409	0.0559327	-0.0074649	0.0957444	0.0126646	0.17172	0.102756	-0.0619478	-0.234149	0.081434	-0.234149	0.0659272	0.285499	-0.241325	0.124913	0.0154436	-0.0854103	-0.241325	0.142205	0.179654	-0.0301971	-0.0865168	0.263587	-0.033001	-0.256346	-0.0730517	0.0571063	-0.021234	0.0355374	-0.0646655	-0.0226616	0.0250974	0.0266923	0.0142033	-0.0233841	-0.0136038	-0.0116715	0.0344561	-0.0269944	-0.0569899	0.0108447	-0.00968304	0.0828227	0.0445783
98	3T	-0.388539	0.623845	-0.254149	0.249522	0.0879629	-0.207365	-0.111277	-0.295799	0.0400899	-0.0244099	0.403408	-0.0880165	0.220465	0.12487	-0.152672	-0.227936	-0.259488	0.333509	0.0087579	0.223702	0.230182	-0.355654	-0.181008	-0.113998	-0.0660688	-0.050037	0.0390621	-0.0293112	-0.0600286	0.431778	-0.110619	-0.0407771	-0.119012	-0.104485	-0.187182	0.100627	0.310052	-0.0301871	-0.147099	-0.0316802	0.0463433	0.162623	0.0730904	0.0473265	-0.0947617	0.000419959	-0.0260751	-0.0366207
99	3U	-0.125787	0.0800701	-0.0273584	0.0504895	-0.00376841	0.0185612	0.00779262	-0.0198165	-0.0196426	-0.0746013	-0.0131515	0.0806165	0.0311392	0.0248927	-0.0126556	0.00321906	0.0926232	-0.0620264	-0.000759578	0.0267808	-0.0228891	-0.0928169	0.059088	0.0525648	-0.0141172	0.0287525	-0.140016	-0.00403846	-0.0150231	0.0407155	0.0216907	0.0294713	-0.0439869	0.0212289	-0.00311443	0.0273343	-0.00146192	0.00229983	-0.0376758	0.0607791	0.0134222	-0.0388253	0.00429543	0.0147137	-0.0240277	-0.0219593	0.0269779	-0.12237
100	3W	-0.0272733	-0.0312258	-0.0764437	-0.0167919	-0.0360444	-0.00174315	0.189522	-0.00746123	-0.00741421	0.0460841	-0.0303132	0.052201	-0.0113165	-0.0327324	-0.0078755	-0.00117204	0.0466357	-0.144745	-0.0363835	0.0515511	-0.0630546	0.0442932	0.101703	-0.0101104	0.0343438	-0.0358234	0.00736013	-0.0812703	-0.0205897	-0.0579298	0.0810454	0.0829743	-0.0599176	-0.0935912	0.0338488	0.0783996	0.0412606	0.0475229	0.0234872	-0.0279564	-0.0506782	0.00762441	-0.097485	-0.054193	-0.0477946	0.0653733	0.134099	-0.159898
101	3X	0.00229264	0.0366981	-0.168343	-0.0360341	-0.0542842	-0.0459839	0.265655	-0.10986	-0.00441254	-0.0299684	-0.00180756	0.0388777	0.0649811	-0.0451323	0.0136321	0.0736898	0.117122	-0.0486153	-0.0861983	-0.0286947	-0.00421811	0.00443556	0.0461687	-0.090153	-0.072799	-0.00144435	-0.00158674	-0.0924915	0.0721967	0.144324	0.0825492	-0.040595	-0.113335	-0.22464	0.29128	-0.110194	0.156888	-0.0461536	-0.0888801	-0.110625	0.199423	0.046235	0.0999921	0.137915	-0.154198	-0.00891317	-0.0747957	-0.207192
102	3Y	-0.0914957	0.241195	-0.0126258	-0.0292252	-0.0248076	-0.0204375	-0.062603	-0.0829324	-0.00396781	0.0155492	0.0636863	0.0202452	0.0314752	0.0221958	-0.0426587	-0.0235927	-0.16389	0.0851332	-0.104211	0.141326	0.115239	0.00782306	-0.0814199	-0.0560429	-0.0134136	0.0224248	-0.0196105	-0.00949658	-0.0477494	0.0957286	-0.0323638	0.0605233	-0.0297678	0.00426941	-0.0529402	0.0189323	0.0595063	-0.0263323	-0.0361444	-0.0282358	-0.0224416	0.113154	0.0100205	0.0197725	-0.00238759	-0.016675	-0.0107303	-0.0175439
103	3Z	0.010146	-0.0995333	0.0314292	-0.0253488	-0.00413541	-0.00197654	0.0894189	-0.0123584	0.0642008	-0.0685377	0.00917653	0.0891494	0.00622533	-0.0226863	-0.0601677	-0.00500202	0.039868	-0.101988	-0.0502058	0.0483429	-0.0338027	0.0676245	0.0301614	0.0309842	-0.00373546	-0.0193359	0.186297	-0.0805876	-0.0798176	-0.0324897	-0.00687671	0.00556137	-0.0793869	-0.00960423	0.038414	0.0492763	0.00130076	-0.029177	-0.00241454	-0.0192227	-0.0207216	0.0715359	-0.0562247	-0.0569582	0.0358834	0.0675075	0.00979207	-0.147132
104	3AA	-0.0209191	-0.0724383	-0.0766762	-0.0200148	0.0409722	0.0480517	0.101025	0.140969	0.022292	0.0487409	-0.121183	-0.0420583	-0.0790061	-0.0555358	0.0198871	0.0658943	-0.00327436	-0.0327229	-0.0884411	0.0243346	-0.0570494	0.0136228	0.14353	0.0319355	0.011903	-0.118999	0.0167443	-0.0357099	-0.0395014	0.0249229	0.0268099	0.0818946	-0.0953765	0.0347543	0.00547543	0.0788195	-0.0236728	-0.0683258	0.0155903	-0.0440368	0.04794	0.0488322	0.0259522	0.00137153	-0.0458876	0.027659	-0.00909511	-0.101003
105	3AB	-0.00932528	0.172593	-0.367933	0.210452	0.322173	-0.259275	-0.0686843	-0.16806	-0.0134565	0.142784	0.244885	-0.0828723	0.12127	-0.0121768	-0.0942297	-0.138144	0.0188673	0.352823	-0.239027	-0.264102	0.088424	0.00761289	0.0354024	-0.00967584	-0.177466	-0.11767	0.276933	0.0855417	-0.175775	0.27662	-0.176368	0.0178587	-0.00506911	-0.385211	-0.0151838	0.188761	0.216703	-0.0334634	-0.200079	-0.0135753	0.0656645	0.181453	0.124714	-0.00174307	-0.113479	0.0404881	-0.0499795	0.0682753
106	3AC	-0.00553724	-0.0847066	0.0304853	-0.0268082	0.0315158	0.0100673	0.0449837	0.0180943	-0.00476238	-0.0662564	-0.0539726	0.0822449	-0.0597818	0.0120119	0.0441457	0.0282762	0.221219	-0.00679217	-0.0551769	-0.0935412	-0.0248475	-0.0271665	-0.0136942	0.0140116	0.0194773	-0.024677	0.101398	-0.0221964	-0.0497523	-0.098599	0.00727098	0.0530672	-0.201884	-0.0877991	0.0512904	0.16667	0.0717229	-0.0429699	-0.00642464	-0.0188581	-0.00556517	0.0738178	-0.110974	-0.0448517	0.0410458	0.0353738	0.0794065	-0.109808
107	3AD	0.165928	-0.0678147	-0.1803	-0.00973962	-0.0569444	-0.0930043	0.241875	-0.0987749	0.0695362	0.197394	0.0324245	0.0348868	-0.00645578	-0.0942439	-0.0163034	-0.118463	0.031402	-0.0615415	-0.142173	-0.100256	-0.00417162	0.111732	0.165009	-0.190735	0.0926249	-0.0702942	0.159765	-0.0189552	0.0974227	0.0718067	-0.0136458	-0.127989	-0.0501267	-0.183524	0.332931	-0.0517677	-0.047512	-0.0530834	0.00400716	-0.106399	0.179043	-0.0235683	0.119908	0.188507	-0.16596	-0.0574099	-0.0850459	-0.0871559
108	3AE	0.125177	-0.0266866	-0.0742141	-0.0242749	-0.0311612	-0.0338155	0.0649754	-0.0955961	0.0386624	-0.0404065	0.0821264	0.0506514	0.0617446	-0.083467	-0.021975	0.00825977	-0.0391166	-0.0163058	-0.0416695	-0.0095989	-0.0508499	0.0905582	0.0669824	-0.0424562	0.0763179	-0.011625	0.0657113	-0.0122577	0.030929	-0.0300653	-0.011646	-0.0649082	-0.0843206	-0.133924	0.167234	0.0805018	-0.0294908	0.0315179	-0.013167	-0.0784368	0.0273163	0.0327696	0.0373632	0.0632652	-0.0361388	-0.0334446	-0.031045	-0.0886526
109	3AF	-0.24403	-0.100786	-0.141755	-0.0542157	0.61938	-0.0952546	0.016661	-0.0444813	-0.014939	0.00560599	0.0448749	-0.0360421	0.00112928	-0.00634089	0.0310903	0.0191028	0.13317	-0.0128096	-0.0655717	-0.0995343	-0.00458805	-0.109409	0.158742	-0.00511758	-0.0241351	-0.0508151	0.19857	-0.0880077	-0.0434157	0.0194634	0.00521124	-0.0117533	-0.0728747	-0.102808	0.0145096	0.108749	0.0524239	0.00913534	-0.0275204	-0.0424335	-0.0142182	0.0750367	-0.0389162	-0.0306418	0.0138931	0.0202633	0.0354016	-0.105276
110	3AG	-0.143905	-0.0305697	-0.0651661	0.0520268	0.0352835	0.0464339	0.105897	-0.147941	0.119622	-0.0244276	0.00624889	-0.056096	-0.0734188	0.0402161	0.102166	0.0336302	0.103509	-0.0590294	-0.0640344	0.0289246	-0.00609702	-0.0362796	0.0330069	-0.110962	0.0661448	-0.0650033	0.0256103	-0.079459	-0.106381	0.0994318	0.0435204	0.127098	-0.167587	0.171247	-0.0167023	0.0868317	-0.0737899	-0.112491	-0.054479	-0.0961996	0.0977601	0.165409	-0.150587	-0.0741171	0.0185272	0.0784504	0.127726	-0.0224892
111	3AH	0.0224194	-0.085403	-0.0377263	-0.0431136	0.0373042	0.0356458	0.0708735	-0.00591223	0.0669069	0.00116848	0.0437867	0.0870179	-0.0155189	-0.052757	-0.0776968	-0.0469952	-0.0683514	-0.0209635	0.0280289	0.0227284	0.0164155	0.0392467	-0.0171047	-0.0155443	0.0863555	-0.0373042	0.0861616	-0.0476728	-0.0577592	-0.036233	0.000792723	0.0212037	-0.124204	-0.0380451	0.0485086	0.10132	0.0124206	0.0154706	-0.00164911	-0.0293158	-0.00496846	0.0204628	-0.0390152	-0.0132748	0.0245218	0.0166296	0.0111386	-0.0849449
112	3AI	-0.145787	0.0419377	-0.0659394	0.117252	0.0576305	0.0223405	-0.0274344	-0.178213	0.180279	0.0281859	0.0496545	0.0397918	0.0504977	-0.114178	0.0719722	-0.12799	-0.0775116	-0.0565976	0.0504808	0.103128	0.0247904	-0.0117283	-0.0325619	-0.0697691	0.110292	0.029148	0.109864	-0.0924739	-0.0577822	-0.00375175	-0.0570652	0.0315386	-0.195286	0.201619	-0.0402929	0.121481	-0.087521	0.0133039	-0.0373114	-0.128066	0.0606167	0.0914563	0.0543241	0.0392678	-0.0728818	0.00564944	-0.0263596	0.205485
113	3AJ	0.0200131	-0.0372845	-0.0995638	0.00385721	0.0347938	-0.0430725	0.121257	-0.0434171	-0.0196824	0.217658	-0.052786	-0.029041	-0.0213642	-0.0232751	0.0100383	-0.0381307	-0.00467254	0.0120788	-0.0428214	-0.0743695	0.0401024	0.0340129	0.0356693	0.0526885	0.0651805	-0.01087	-0.168446	-0.0774042	-0.0392414	0.0440932	0.080394	0.0536054	-0.165452	-0.120436	0.0124888	0.165972	0.107427	0.0139989	-0.0185664	-0.0598636	0.0142937	0.0501374	-0.075546	-0.0579399	0.000566083	0.0800067	0.0529132	-0.0648745
114	3AK	0.115081	0.0907003	-0.0763719	0.000990256	-0.0376962	-0.0398161	-0.0528878	-0.0406969	-0.0130161	-0.150562	0.010062	-0.00789881	0.0833005	0.102177	0.0144064	0.00222805	-0.0507513	0.0378762	-0.0179117	-0.084303	0.0728344	-0.0153746	0.05763	-0.104398	0.0100682	0.00467809	-0.126878	0.0312412	0.0825229	0.0645438	0.0461368	-0.00791489	0.0307653	-0.182603	0.116581	0.0624806	-0.0272235	0.129023	-0.0356027	-0.0764781	0.0104961	-0.0274381	0.0811395	0.172403	0.00326889	-0.150076	-0.106735	0.0103505
115	3AL	0.0646532	0.0168642	-0.113281	-0.0240333	-0.0685137	-0.00616218	0.130472	-0.025038	-0.0112367	-0.142938	0.000747537	-0.0738192	0.0688527	0.0999031	0.0427354	0.0407934	-0.08228	0.152131	0.0263055	-0.051377	0.0746292	0.0549376	-0.174346	-0.211175	-0.0185112	-0.0517878	-0.0503561	-0.0551511	0.159883	0.139215	0.101969	-0.0140851	-0.104804	-0.250405	0.273247	0.110635	-0.0286733	-0.012764	-0.0404666	-0.146463	0.136957	0.0627367	0.0936324	0.148856	-0.0884677	-0.0609593	-0.0930611	0.0330869
116	3AM	0.0770056	-0.157222	-0.0300248	-0.0892788	-0.000162255	0.11937	0.0803123	0.138732	0.0570957	0.278927	-0.155371	-0.024081	-0.115375	-0.0630888	-0.0435081	-0.0733321	0.299179	-0.00215601	0.000884687	-0.127602	-0.204468	-0.0457982	0.0799613	-0.0477618	0.0944452	-0.155107	0.161794	0.0155139	-0.0320998	-0.0369357	-0.00990381	0.0100556	0.133676	-0.141088	0.037551	0.0085859	-0.0387247	-0.0265676	0.0354273	-0.0523212	0.0117744	0.0316871	0.0528233	0.078795	-0.116975	-0.0219534	0.0073098	0.0372966
117	3AN	-0.0353058	-0.101146	-0.0127177	-0.012913	0.0283397	0.0426406	0.0911021	-0.00318929	0.0492057	-0.0440316	-0.010073	0.0445717	-0.0622933	-0.0192635	0.0467126	-0.00163922	0.0171213	-0.00424934	0.0363413	-0.0183752	0.00463964	-0.0312159	-0.00426179	0.0569828	0.0547808	-0.0303206	0.00735662	-0.0627937	-0.0360848	-0.00288445	-0.00820955	0.0211729	-0.149229	-0.0910706	0.135413	0.0838675	0.0210196	0.0259842	0.0223056	-0.04388	-0.0270355	0.0226258	-0.0583425	-0.0736455	0.0245268	0.0727848	0.0346763	-0.0462382
118	3AO	0.0889736	0.0346511	-0.0395107	-0.00459825	-0.0736024	-0.0298212	0.0239079	-0.174199	-0.0388955	0.0367495	-0.0135921	0.00946942	0.0759528	0.0605761	0.0211272	0.0228119	0.0295357	0.0244079	0.0163562	-0.0785775	0.0945058	0.00624761	-0.0924757	-0.0963053	-0.0365311	0.0977746	0.0120788	0.043573	0.0772529	-0.0262189	-0.0103541	-0.0612699	-0.0827564	-0.209325	0.188065	0.0917971	0.0122189	-0.00333106	-0.0658804	-0.0489747	0.0492809	0.0689052	0.0582291	0.086894	0.0545791	-0.148828	-0.0508746	0.0827623
119	3AP	0.0404002	-0.102363	-0.000955899	0.0106468	-0.0642503	0.0244514	0.0920712	-0.0143333	0.00156637	0.0841888	0.0760292	-0.0852282	-0.0337453	0.0148494	-0.000918827	-0.0424081	0.14614	0.0142051	0.0290203	-0.0818093	-0.0988858	-0.0245692	0.0158994	-0.0175995	0.0270701	-0.00295046	-0.129589	-0.0591896	0.0222719	0.0494693	0.0297535	0.0807636	-0.249611	0.00734134	0.0619523	0.139627	0.0406911	-0.0136828	0.0122712	-0.0205767	-0.0253044	0.0472926	-0.0398557	-0.0816213	-0.0236434	0.0909319	0.0541885	-0.077147
120	3AR	-0.00744748	-0.206923	-0.140835	-0.00432276	0.0195224	0.0937766	0.246228	-0.0786234	-0.0277928	0.251913	-0.158858	0.000902288	-0.113938	-0.173691	0.18343	0.116657	0.111598	-0.107161	-0.163114	-0.0266006	-0.0482781	-0.00678728	0.240343	-0.0843264	-0.0359555	-0.136959	0.286379	-0.068854	0.0437225	-0.0573447	0.0102415	0.0430969	0.100807	-0.0409523	0.00974399	-0.0310906	-0.0385082	-0.0615338	0.0497052	-0.0556934	0.0699692	-0.00244717	0.0192503	-0.0415095	-0.0798147	0.0761577	0.0259163	0.163568
121	3AS	-0.00944574	-0.0314919	0.0166382	0.00737538	-0.00738176	0.0287442	-0.00443841	-0.051531	0.0436263	-0.0122178	0.100934	0.00233014	-0.0776251	-0.00973486	-0.00360116	0.00781939	0.101575	-0.00942417	0.173674	0.10892	0.0591323	0.118366	-0.552243	-0.0563581	0.0940884	0.0687828	-0.102744	0.0111704	-0.0355069	-0.0420586	0.0157113	0.0469145	-0.122877	0.0563242	-0.0260037	0.091122	0.00143439	-0.0157776	-0.0107093	-0.00371117	0.0077111	0.0224871	0.000977817	0.0328453	-0.0164415	-0.055465	0.0380833	0.113866
122	3AT	-0.0650425	-0.0991737	0.00491184	-0.041274	0.0847893	-0.0222178	0.138007	0.00825662	0.101785	-0.0641505	0.147661	0.062148	-0.0673154	-0.0951369	0.0398132	-0.133061	0.107193	-0.0470314	0.122552	0.0295787	0.111368	-0.0943685	-0.229292	0.00809475	0.0271651	0.0149102	-0.0758907	0.0497723	-0.156843	-0.0334364	0.0264294	0.139798	-0.102359	0.124	-0.0450476	-0.0119695	0.0353755	-0.016483	0.0512368	-0.0536012	-0.0122854	0.0311329	-0.105294	0.0529119	0.00923788	0.00219768	0.040947	-0.0148585
123	3AU	-0.285791	0.0358701	0.257888	-0.342671	0.47295	-0.155007	0.0167616	-0.229526	-0.132381	-0.418041	0.0914469	-0.0643347	0.285438	0.232737	0.248311	-0.0136502	-0.145384	0.413	0.0261714	-0.15911	0.0286247	0.433958	-0.597259	-0.323867	-0.116118	-0.317809	-0.422909	0.770664	0.175466	0.0356206	-0.026752	0.225705	-0.0963334	-0.0748164	-0.223724	0.104472	0.290402	-0.0763646	-0.0206986	0.0311003	0.0484677	0.0174952	0.00550694	0.284026	-0.144467	-0.0112054	-0.13386	0.17905
124	3AV	-0.00838162	-0.0846791	-0.0900863	-0.0855468	0.1682	-0.0240076	0.124502	-0.209371	-0.00225462	-0.297931	-0.00634036	-0.00305542	0.0982425	0.277914	0.147827	-0.00503012	-0.0449473	0.0434112	-0.0734487	-0.0307664	0.142967	0.150391	-0.187607	-0.124391	-0.0148105	-0.135195	-0.240341	0.119507	0.268088	0.0904915	-0.00647204	0.0431233	-0.0703393	-0.0121703	0.174149	0.0728701	-0.16451	0.00128527	-0.0357948	-0.031111	0.0878212	-0.0222006	0.00948904	0.215475	-0.166479	-0.0152325	-0.0432531	0.160742
125	4D	-0.0939772	0.061627	0.0166402	-0.130987	0.135185	0.13177	-0.120258	0.0205588	-0.209956	-0.138299	-0.248674	0.078151	-0.0398859	0.164636	-0.106663	0.480132	0.254878	-0.258665	0.04648	0.509881	-0.028478	-0.0232371	-0.500858	0.157588	0.22503	0.0802098	-0.093949	0.0220926	-0.287052	-0.233121	0.101057	0.0281458	0.0551435	-0.199411	-0.219803	0.526753	-0.162682	-0.033614	0.118726	-0.0553369	-0.0541944	0.0244195	0.233314	-0.70842	-0.319343	1.00271	-0.20826	-0.0210908
126	4E	-0.197682	0.116557	0.0262474	0.11688	0.0932306	0.0364142	-0.191648	-0.231805	-0.0248224	0.116116	-0.0465534	6.04016e-05	-0.0723218	0.192538	-0.111084	0.177872	0.0709828	-0.0234576	-0.031553	0.199626	0.0698895	-0.150738	-0.13475	0.030557	0.113384	-0.0816656	-0.00626955	-0.01482	-0.0224433	-0.0235897	0.0284317	-0.0235847	-0.0637506	0.40211	-0.155023	0.0283068	-0.211643	-0.0116742	-0.000176452	-0.0679666	0.0116075	0.0682096	0.087485	-0.113296	-0.109166	0.262487	-0.12751	0.0918316
127	4F	-0.00543419	-0.0748009	-0.0431063	0.0170766	-0.00235729	0.0305813	0.0780409	-0.0071158	-0.0075846	0.0294803	-0.048795	-0.0207381	-0.103313	0.071174	0.0257793	0.0611128	0.162135	-0.161823	-0.0117823	-0.019668	0.0609598	-0.0545138	0.0246924	0.0502122	0.0262211	-0.0516874	-0.127684	0.00369146	-0.0234344	-0.0104	0.0883417	0.0447395	-0.0296445	-0.017209	-0.00509587	0.0325241	0.0194252	0.00681479	-0.00881275	-0.016983	-0.0207036	0.0396846	-0.0128262	-0.0767096	-0.0243583	0.108951	0.00494306	-0.0317836
128	4G	-0.0289471	0.00696796	-0.0446793	0.00463338	-0.000961518	0.0323394	0.0306471	0.0110215	-0.0377161	0.146711	-0.0292536	0.0390055	-0.0861807	-0.0645137	0.0219179	-0.000992092	0.0305511	-0.0862461	-0.101857	-0.0441268	0.122282	0.0246545	0.054742	0.0386659	0.0139876	-0.0534409	0.026635	-0.00563497	-0.0244475	-0.0572293	0.0292552	0.0322091	-0.0532589	0.0102859	0.00532149	0.0415587	-0.00390725	-0.00596251	-0.0113757	-0.0221235	0.00280726	0.0366544	0.000431908	-0.0635456	-0.0591555	0.105526	0.016743	-0.00139089
129	4H	-0.0892946	0.360693	-0.125951	-0.0289627	-0.0148663	-0.118647	0.0170278	-0.124302	-0.0743548	-0.0356695	-0.0260006	-0.0664127	0.030698	0.158085	0.181932	-0.0439754	0.0407806	0.260493	-0.0226045	0.086822	-0.496096	0.169254	-0.0386487	0.00625165	0.0273973	-0.127228	-0.141106	-0.046047	0.101488	0.0482335	0.182321	-0.0513098	0.134058	-0.0625079	-0.0843894	-0.0440161	0.0568548	0.0122734	-0.0262063	-0.0649101	0.0909881	-0.0121452	0.10673	0.10954	-0.162045	-0.0123018	-0.0419227	-0.0296686
130	4I	-0.0672449	0.112461	-0.036002	0.0139741	-0.0122685	0.00569584	-0.0166157	-0.0370733	-0.0593694	0.0735144	0.0206304	-0.0534417	-0.0525756	0.0220683	0.0358019	0.050445	0.0904568	0.0794624	0.0244915	-0.0255754	-0.167479	0.0527026	-0.0540588	0.0232554	0.013532	-0.0823663	-0.0639506	-0.0353717	0.0335123	-0.00655959	0.0618582	0.0560902	-0.0584646	-0.00181019	-0.0200595	0.00748027	0.0728541	-0.00973012	-0.0186328	-0.0521014	0.00864266	0.0718217	0.00873828	-0.033233	-0.028376	0.0378005	0.0150703	-0.230283
131	4J	-0.0268129	-0.056938	-0.0368988	0.0282865	0.0067556	0.0121422	0.0734655	-0.00765804	-0.0107552	-0.0492487	-0.0328557	0.025744	-0.0424523	-0.02086	0.0219724	0.116114	0.0305906	-0.163609	-0.0101785	0.0107486	-0.035095	0.0502762	0.117267	0.0346803	0.00978546	-0.053829	0.0573465	-0.0330257	0.00149826	-0.0599507	0.0267179	0.0167771	-0.181841	-0.0604885	0.069907	0.0355917	0.136831	0.00392867	-0.00636727	-0.0453605	-0.00249388	0.050293	-0.0166338	-0.0205202	-0.0176443	0.0427651	0.0120332	0.00146004
132	4K	-0.289382	0.278961	-0.0479141	0.205066	-0.00627323	0.0130529	-0.153511	-0.195166	0.0872848	0.142919	0.0237879	0.00872333	-0.0828277	0.21374	-0.0620005	-0.136462	-0.143514	-0.0767356	0.0735153	0.281607	-0.0509825	0.0386157	-0.122506	-0.00189999	0.091854	-0.00660771	0.00949207	-0.0600992	-0.00635862	-0.00953294	-0.0950431	0.0781956	-0.0642368	0.231727	-0.136419	0.0426646	-0.0737357	0.0282732	0.0136059	-0.107685	0.0272962	0.0385095	-0.0156269	-0.0332952	-0.00201972	0.0407128	0.010229	0.100502
133	4L	-0.0140269	-0.0446306	0.00763225	-0.000694987	-0.0532387	0.0175305	0.0874285	0.0434398	0.0216855	0.0654455	-0.027218	0.0379407	-0.0386825	-0.108076	0.0191737	-0.0137086	0.0591255	-0.103054	-0.0234039	-0.0104211	-0.0343277	0.0511305	0.0609508	0.0615057	0.0521363	-0.0296599	0.0333302	-0.0693358	-0.0152266	-0.0255451	-0.0255745	0.0183697	-0.00645442	-0.0299561	0.00388836	0.0170264	0.0154958	0.0272506	0.0224394	-0.0211737	-0.0133425	-0.0151738	-0.0196007	-0.0155738	-0.0105638	0.0643761	-0.0186378	-0.0494455
134	4M	0.191284	-0.029136	-0.181027	0.435026	-0.192381	-0.215126	-0.00864011	0.0081611	-0.0615374	0.0773378	0.0208317	-0.0725973	0.12589	-0.0263298	0.00241678	-0.0741728	0.0267813	0.0226119	-0.0588225	-0.0825277	0.0559251	0.0517051	-0.0156732	0.29854	-0.0967105	-0.130484	-0.060296	-0.0418544	0.0650395	0.0791259	-0.00296822	-0.110393	0.0666703	-0.148467	0.0965149	-0.0806675	0.0659491	-0.0468297	0.0218109	-0.0278692	0.0823182	-0.0294302	0.112344	0.249345	-0.206876	-0.0078598	-0.146953	0.0788204
135	4N	-0.0571221	0.0917617	0.0133029	-0.0716416	0.0201853	-0.0314577	0.0349715	0.0217324	-0.124373	0.21053	0.0189892	-0.0615184	-0.00336468	0.0273361	-0.122856	0.0335254	0.0279868	0.0320649	-0.125879	-0.0510646	-0.0498724	0.0497492	0.117015	-0.00911327	-0.000680675	-0.0463441	-0.011722	-0.0158888	0.00845451	0.0979282	-0.00426904	-0.0183649	0.0155665	-0.0686007	-0.0851851	0.0453095	0.0929097	-0.0126518	0.0147242	0.00431558	-0.00320797	-0.00317997	-0.0599643	0.00431873	-0.0340236	0.0225426	0.0671266	0.0655378
136	4O	-0.13037	0.155034	0.0430761	0.112883	-0.0376383	-0.0830265	-0.0599578	-0.0471709	-0.0355317	-0.297443	0.0533577	-0.0858985	0.176106	0.168184	0.0206311	0.0477656	-0.216414	0.103384	0.0473484	0.107151	0.084814	0.0369566	-0.16324	-0.0714001	0.0250519	-0.0721365	-0.112521	0.0582667	0.180683	0.115086	-0.0836929	-0.0393378	0.0236805	-0.0221718	-0.178627	0.0112871	0.165831	-0.0198828	-0.0496205	-0.0336186	0.0788336	0.0242883	0.0393728	0.0431069	-0.128445	0.0378252	0.00813998	0.0824132
137	4P	-0.0291106	-0.0509584	-0.089254	0.0343045	0.0504283	0.0197599	0.0648302	0.106419	-0.0122064	0.019371	-0.0518677	-0.000129014	-0.0445609	-0.0169499	-0.0522632	0.0521874	0.0383965	-0.0183767	-0.062061	0.0346391	-0.0177945	-0.0261112	0.0513078	0.0711239	0.0418591	-0.0216618	-0.134561	-0.0124141	0.0455728	-0.0123862	0.0345139	-0.0120462	-0.0227978	0.0376781	-0.0875773	0.0264173	0.0462796	-0.00259719	0.0240916	-0.042021	-0.00101505	0.0215416	-0.022478	-0.0502322	-0.0176323	0.0348201	0.0555224	0.0405944
138	4Q	0.00798184	-0.0750149	0.0440469	-0.0253167	0.0204878	0.0188086	0.00900644	-0.0151355	0.0472556	0.060959	-0.0235433	0.0662915	-0.0109661	-0.0219337	-0.0659684	-0.0369591	0.0317442	-0.0761245	-0.0143096	0.0358829	-0.00836043	0.0840927	-0.0529253	-0.0104316	0.052121	-0.022238	-0.0257261	-0.0475122	0.011017	-0.0426108	0.0343358	0.0510449	-0.0896966	-0.0045927	-0.00583634	0.0587263	0.0413993	-0.0154549	0.0268908	-0.0319993	-0.0304597	0.051023	-0.0557259	-0.0457936	-0.0289511	0.019714	0.110757	-0.077135
139	4R	0.0247059	-0.0203232	0.00673292	-0.0306154	0.0034177	-0.0263809	0.0424629	0.0279212	0.0408944	-0.0344269	-0.0310191	0.0658476	-0.0276529	-0.0432759	-0.0536943	0.0554059	0.00323905	-0.0700242	0.00188545	0.102685	0.014865	-0.0443467	-0.00830321	-0.0302663	0.0276743	-0.0340828	-0.0128041	-0.0403818	0.0426903	-0.0672289	0.0744874	0.039912	-0.0879288	-0.0257187	0.0116609	0.0548648	0.0471218	0.00585213	0.0152418	-0.0285632	-0.016993	0.0244623	-0.0424773	-0.0357359	-0.00970188	0.0101924	0.0777227	-0.0828554
140	4S	-0.0215318	0.00033622	0.00401941	-0.0899279	0.00856306	0.0664089	0.032132	-0.000677284	-0.0452165	0.141092	0.000366613	-0.0329167	-0.0022122	-0.00908387	-0.0710055	0.0196535	0.122011	0.0187665	-0.107049	0.0272585	0.00304658	-0.165937	0.101904	0.0111458	0.0563304	-0.0284124	-0.166954	-0.0493338	0.0261535	0.0337246	0.0793088	0.038037	-0.0240909	-0.056585	0.023931	0.0308793	0.0258655	-0.00728434	0.00138859	-0.0277948	-0.0232513	0.0569419	-0.0533545	-0.0429856	-0.0117358	0.00292091	0.105155	-0.0383735
141	4T	-0.00757382	0.032841	-0.0317521	-0.0195928	-0.0834612	-0.00320478	0.112744	0.0581297	-0.00234721	0.0501343	-0.042406	0.0268583	-0.013555	-0.077697	0.00735457	-0.00647169	0.00324487	-0.0480084	0.0195266	0.0843307	-0.0455398	-0.0133853	-0.000168662	0.0545011	0.0238359	-0.04892	0.247341	-0.119092	-0.0706438	-0.0223307	-0.0323406	-0.0323519	0.0910828	-0.0690589	0.0780089	-0.0353282	-0.0647045	0.0481898	0.0256096	0.000468354	4.5046e-05	-0.0743127	-0.0553734	0.0303687	-0.00622489	0.00912631	0.0221033	-0.0227895
142	4U	0.196273	-0.0124224	0.0238672	-0.142524	0.0824036	-0.0949521	-0.052645	-0.0148802	0.167487	0.242096	-0.0721274	-0.2422	0.0147953	-0.0102123	-0.0560733	-0.0288848	-0.267573	-0.100364	-0.0381291	0.0167953	0.121643	0.159562	0.108066	0.0983124	0.0954392	0.108839	0.0366319	0.0303908	0.0160483	-0.260403	-0.10568	-0.0195782	0.128355	-0.0909389	-0.14047	0.105098	-0.00204428	-0.00178767	0.0939399	-0.118086	0.055264	-0.0293297	-0.00140719	-0.137219	-0.137219	0.150209	0.125636	-0.00696419
143	4V	0.0261972	-0.0399041	-0.029545	-0.0211791	-0.0441917	-0.00443561	0.113058	0.0150925	0.0219121	-0.12842	-0.0510254	0.104844	0.0128897	-0.0494556	-0.0257323	0.0998954	0.0112774	-0.0530316	-0.013394	0.0708654	0.0259332	-0.106865	0.0652145	0.00716156	0.00555336	-0.0682562	0.119527	-0.126664	0.00306913	-0.0167455	0.078908	-0.00255323	0.138657	-0.0915516	0.0833456	-0.059415	-0.0710362	-0.000750389	0.00608706	-0.0607498	0.0762327	-0.0208196	-0.0317514	-0.0293548	-0.0436746	0.0812692	0.0235115	-0.108007
144	4W	-0.169807	0.180485	-0.0533822	0.0983635	0.00890775	0.0884764	-0.153043	-0.285741	-0.00586475	0.0578268	-0.0833497	0.148716	0.00863566	0.0842851	0.057829	0.0176637	-0.153933	-0.111456	0.0633574	0.322379	0.0557628	-0.151531	-0.02458	0.0303254	0.1063	0.0855431	0.0601381	-0.14053	-0.115329	0.0114629	-0.0916026	0.0536916	0.0418599	0.0636244	0.0227452	-0.0110006	-0.117229	-0.0160058	-0.0135943	-0.081103	0.0451649	0.0655382	0.0522346	0.0235483	0.0109839	-0.0626516	-0.0241152	-0.0235159
145	4X	0.00746064	0.234206	-0.13281	-0.00960271	-0.0107411	-0.0935315	0.00501877	-0.025101	-0.00204316	-0.0582628	-0.0892193	0.00453777	0.0180933	-0.0589165	0.066841	0.144071	0.00962638	-0.0202604	-0.0599941	0.0249077	0.0174095	-0.0615947	0.0899056	0.105722	-0.0375672	-0.0490595	0.0787032	-0.026929	0.00368491	-0.0113107	-0.0470992	-0.0161449	0.146251	-0.108482	0.0902262	-0.0474566	-0.0805391	0.00329188	0.00761256	-0.0742158	0.0528278	0.0104835	0.0433813	-0.00914396	-0.0508409	-0.0123167	0.0289202	-0.0156
146	4Y	-0.00253486	-0.0490346	0.0212331	0.0174498	-0.0815933	0.0320381	0.0624417	0.0151523	0.055271	-0.0978909	0.0285008	0.0658867	-0.00886733	-0.0603848	-0.0142147	0.0165469	0.0960925	-0.0469196	0.0252766	0.0933045	-0.0187491	0.0262144	-0.175219	0.104793	0.0603141	0.0585791	-0.201208	-0.0462379	-0.0331438	-0.0335235	0.0476024	0.0428244	-0.170971	-0.0718399	0.0894265	0.0978508	0.0555333	-0.0343928	0.0233729	-0.0368934	-0.00575492	0.0536683	-0.0320976	-0.0213241	0.00547225	0.017792	0.0301574	-0.0921039
147	4Z	-0.0495818	0.0211005	-0.0492997	0.0229133	-0.0075996	0.0119583	0.050509	-0.0963059	0.0444551	0.00543865	-0.0199919	0.024093	-0.0200574	0.0296599	0.0538372	-0.0211288	-0.153102	-0.0147572	-0.0229592	0.178313	0.064225	-0.000398193	-0.0513207	-0.000184887	-0.00377152	0.0527869	-0.0661011	0.00255263	-0.048171	0.0387834	-0.0336792	0.0577847	-0.0295616	0.0346163	-0.0170981	-0.00123667	0.0132801	-0.0147011	-0.00709265	-0.0425921	0.0238254	0.0405605	0.0109505	0.0271961	0.0153724	-0.0128226	-0.0406964	-0.0684673
148	4AA	0.0567873	-0.0486721	-0.145744	-0.133084	0.0103325	0.116044	0.144337	0.0411599	0.0318819	-0.53509	0.0108396	0.0729059	0.0377382	-0.115868	0.21271	0.243722	-0.113887	0.0660382	-0.0180693	0.0394672	-0.120742	0.242938	-0.0957456	-0.119307	0.0316887	-0.279541	0.0270218	0.18238	0.0815606	-0.0363122	0.135022	-0.0225123	0.115991	-0.141955	0.12697	-0.137779	0.0367729	-0.177432	0.0632904	-0.0532141	0.137229	0.030127	0.133517	0.111488	-0.157847	0.074747	-0.161905	-0.0997722
149	4AB	-0.0349233	-0.0806797	-0.0195173	-0.00713799	0.153418	-0.0399274	0.0287673	0.0919772	0.0401696	-0.0290435	-0.0267792	0.0409303	0.013971	-0.0756241	0.0405038	-0.0961051	0.0871708	0.00602477	-0.0316795	-0.00814816	-0.0232091	0.062435	-0.0925938	0.0648812	0.048425	-0.0425927	-0.196461	0.0326044	-0.00221323	0.0232134	0.0731839	-0.0010408	-0.0623812	-0.0762234	-0.0346314	-0.00098186	0.174218	-0.0424182	0.00358667	-0.0304979	0.0116876	0.0576418	-0.0327465	-0.01682	0.00725152	-0.00118058	0.0434956	-0.061773
150	4AC	-0.0572252	0.215619	-0.0817555	0.0744312	-0.0431416	-0.0487734	-0.0591545	-0.141946	0.000802531	-0.251084	0.131544	0.00923745	0.0031163	0.0839311	0.147646	0.016753	-0.174946	0.0159846	-0.0160034	0.127137	0.0699889	0.0256951	-0.0478561	-0.126419	-0.0697201	-0.113149	-0.0133213	0.0547327	0.0447688	0.179463	0.0184577	0.0251875	0.0901893	-0.0691493	-0.0294504	0.0249717	-0.0165612	-0.102998	0.0143451	-0.0853049	0.0570265	0.116932	0.0694493	0.0819077	-0.0799996	0.0206853	-0.0920426	-0.0451044
151	4AD	0.0705136	0.0131901	-0.0453298	0.0116682	-0.0808251	-0.00929877	0.0400817	-0.0869697	-0.017854	-0.166249	0.0015525	0.00902593	0.069781	0.0213147	0.0624997	0.106899	-0.0351323	0.0921514	-0.0461351	0.061099	0.0989446	-0.0542344	-0.116693	-0.0404994	-0.0475393	-0.0652856	-0.0386382	-0.0261191	0.0865875	0.0999393	0.0362015	-0.00464657	0.0468628	-0.100184	0.0831962	-0.00617365	-0.0237013	-0.0180547	-0.0242713	-0.0514477	0.0581925	0.0355811	0.0570864	0.120994	-0.0878649	-0.0196351	-0.0705807	-0.0311472
152	4AE	-0.0173219	-0.00441481	-0.00551424	-0.0331206	0.017215	0.0103436	0.0328129	0.0388754	0.00617989	0.0133024	-0.0338429	-0.0441217	-0.0833607	0.0079258	0.0377119	0.0573298	0.0849943	-0.0313478	0.101943	0.0509643	0.0897219	-0.469663	0.173387	0.0653839	0.060891	-0.00573919	-0.0893131	-0.045092	-0.0128933	-0.0204054	0.0127668	0.0344012	-0.107947	-0.0312324	0.00340464	0.0658318	0.0699425	-0.0305072	0.0282443	-0.0366168	-0.0104962	0.0493759	-0.0130245	-0.0295996	0.00926212	0.0119633	0.0213986	-0.0387593
153	4AG	-0.00509158	0.0929215	-0.105579	-0.0682553	0.111045	-0.135185	0.110144	-0.110799	-0.0434361	-0.337833	0.0249569	-0.104391	0.00794376	0.167915	0.25863	0.137013	-0.123662	0.185033	-0.049343	-0.0834577	0.0580879	0.0521358	-0.0387942	-0.087278	0.0970786	-0.0478712	-0.315032	0.0642098	0.0945081	0.18969	0.0373132	-0.0326191	-0.119009	-0.0898577	0.0784453	0.0673742	0.0630474	-0.0189895	-0.0344524	-0.118886	0.0588664	0.113462	0.123158	0.145181	-0.099663	-0.0576535	-0.111022	0.0704372
154	4AH	0.0795983	-0.0649876	0.00651717	-0.00575816	-0.0166972	-0.0530152	0.0543428	0.0762075	0.025891	0.0021675	-0.0551458	-0.0883664	0.00780344	-0.0595287	0.0306828	0.0602886	-0.00440337	-0.020523	-0.0610809	0.0471132	0.0172895	-0.180986	0.202591	0.0589376	0.029223	-0.00617973	0.0398603	-0.214997	-0.0642653	0.0420832	0.0520076	0.0633298	0.0659811	-0.0178485	-0.0382247	-0.0328054	0.0228976	0.0085943	-0.0219855	-0.0384147	-0.00321032	0.0550162	-0.0184985	-0.0272583	0.0184469	0.00369586	0.0236141	0.0347887
155	4AI	0.0235687	-0.0388425	-0.0509638	-0.0124911	7.45311e-05	0.0210809	0.0575733	-0.00730084	-0.0574982	-0.00760836	-0.0318595	0.00156404	-0.0544464	0.0185351	0.0666865	0.0719276	0.102073	-0.0200144	0.0491481	0.0488639	-0.0272011	-0.146178	-0.00669131	0.0861422	0.140571	0.0217516	-0.570829	0.00393441	0.0908459	0.0477703	0.0868195	0.092994	-0.00628754	-0.0972614	-0.0592616	0.086865	0.0759455	0.000157393	-0.0281693	-0.0473489	-0.000112296	0.0754731	-0.010336	-0.00332287	-0.00355874	-0.0004908	0.0177085	0.00144879
156	4AJ	-0.0131417	0.00380858	-0.0116963	0.0167183	0.0101066	0.023873	-0.0296684	-0.00444164	-0.0140796	-0.0372869	0.00858684	0.0328812	-0.0360008	0.0397053	-0.012044	0.0226796	0.0748217	-0.0361336	-0.00937727	0.0185107	0.0294756	-0.126249	0.0489514	-0.108414	0.00555363	0.00532137	-0.0577975	0.0701976	-0.152519	0.0535548	0.0434332	0.14067	-0.00974345	0.0112227	-0.052098	0.0630103	-0.0123915	-0.00562637	-0.0170205	-0.0606756	0.0554131	0.0279094	-0.0506198	0.0551809	0.0613103	-0.0290455	-0.0368258	0.12319
157	4AK	0.0335992	-0.0911079	-0.17332	0.0396717	0.00440651	-0.0786455	0.265396	-0.0272078	-0.089565	0.353634	-0.224932	-0.114499	-0.095166	0.101462	0.126612	-0.0303387	-0.112518	-0.0718582	-0.152887	-0.0694692	0.0653682	0.0385406	0.302823	-0.077144	0.062779	-0.117578	0.0984843	-0.211917	0.15985	0.263969	-0.128894	-0.0495509	-0.0107542	-0.249986	0.24005	-0.0205252	0.0412156	-0.0334136	0.0362836	-0.166539	0.158651	0.00501777	0.168014	0.304979	-0.281214	-0.00368818	-0.18809	0.222045
158	4AL	0.0864832	-0.0716694	-0.0409559	-0.0247245	-0.0305377	0.010931	0.0704733	0.018402	0.0208912	0.117131	-0.0833559	0.0016152	-0.0423382	-0.0121427	0.0214065	-0.0416095	-0.00842739	-0.00305125	0.0256387	0.00195749	-0.00074878	0.0495154	-0.0648842	0.0423759	0.0530805	-0.0145459	-0.0483309	-0.0458818	0.00987487	0.0219359	-0.0176312	-0.000877377	-0.0532022	-0.147411	0.0659149	0.124413	0.0102853	-0.0117564	-0.00510551	-0.0570786	0.0614461	0.0124944	-0.0165709	-0.00670051	0.0422024	-0.0226726	0.00374168	-0.0124124
159	4AM	-0.0778357	0.000597342	0.00891945	0.12717	-0.0411143	0.016604	-0.0343408	-0.125159	0.0711734	0.0474404	-0.0468262	0.0310124	-0.0146383	0.109499	0.0822259	-0.154728	-0.0636985	-0.018286	0.0319165	0.0967975	0.066332	-0.105922	-0.00713902	-0.0016147	0.0950589	0.0526837	-0.166843	-0.0303662	-0.0153984	0.0631365	-0.0587558	0.0620987	-0.0369082	0.0721047	-0.0431489	0.0174105	-0.00945806	-0.0347051	0.0171759	-0.131778	0.0988735	0.0504334	0.124453	0.0493027	-0.0456478	-0.0790477	-0.0490598	0.0941153
160	4AN	0.0357964	-0.0425932	-0.0305865	0.0352989	-0.061245	0.0117563	0.0515731	-0.0241951	-0.00387775	-0.065192	-0.0735094	-0.00474535	0.0223356	0.0153741	0.160962	-0.0271519	-0.0531993	0.0600576	-0.0682801	-0.0580711	0.0339416	-0.0342975	0.119849	0.0581384	0.0834281	-0.019363	-0.259251	-0.0254981	0.034067	0.0928185	0.0250828	0.0105774	0.0365245	-0.0309112	0.0468232	-0.0513549	-0.00108162	-0.00432084	0.0145206	-0.089031	0.039651	0.0391802	-0.00307945	0.0318464	-0.027378	0.00423927	-0.00562818	0.169142
161	4AO	0.0444093	-0.00894486	-0.0600896	0.0123572	-0.0529277	-0.00273319	0.0679288	-0.241405	-0.0708121	-0.102817	-0.111794	-0.0474657	0.0504936	0.192465	0.252116	0.0792188	-0.0643119	0.190811	-0.00368463	-0.0684803	0.065679	-0.0879876	-0.0320252	-0.153569	0.04562	-0.0912101	-0.142461	-0.0191745	0.178715	0.187024	0.0461954	-0.0511395	-0.0379331	-0.203629	0.216361	0.0428866	-0.0176853	-0.0104038	-0.0133156	-0.126051	0.102025	0.0477447	0.0701582	0.184032	-0.158626	-0.0524787	-0.0430862	0.164743
162	4AP	0.0283011	-0.0939034	0.0157503	-0.00480528	-0.0599796	0.0508398	0.0637971	0.00724614	0.0277164	-0.0306521	0.0223198	0.0269885	-0.0681639	-0.0521476	0.0452666	0.021426	-0.0231263	0.0257524	0.0697176	0.0580932	0.0718612	0.0071383	-0.209436	0.070184	0.0781158	-0.00987987	-0.109967	-0.0349904	-0.0445459	0.000784538	-0.00330862	0.0536071	-0.284787	0.0222413	0.0494891	0.106112	0.106945	-0.015553	0.0106993	-0.0329561	-0.00774185	0.0455516	-0.00656962	-0.0843208	-0.0171621	0.0577848	0.0502676	-0.139971
163	4AQ	-0.00507253	-0.0709677	0.0310755	0.0196547	-0.0764679	0.0312175	0.0705605	-0.0168878	-0.000983183	0.0818187	-0.00773082	-0.123319	-0.06768	0.011674	0.0510597	0.0720485	0.0950976	0.0272824	0.0625887	-0.0547508	-0.0370781	-0.0982289	0.00508914	0.0544592	0.0805742	0.00473199	-0.190572	-0.0126393	0.0238897	-0.0190906	0.0102548	0.0483917	-0.11508	0.0638607	-0.0812492	0.0591216	0.0733468	-0.0166588	-0.0118218	-0.0283638	0.00866257	0.0481818	-0.00544071	-0.0815177	0.000117447	0.0385877	0.0482533	-0.126405
164	4AR	0.0511022	-0.127874	-0.0175604	-0.0105513	-0.00737287	0.0723105	0.0399459	-0.0301541	0.0231468	-0.0514723	-0.0282987	-0.00527287	-0.0470549	-0.0329411	0.0771656	0.0948817	0.0713281	-0.0408219	-0.0199409	0.00735841	-0.03375	-0.129976	0.145802	0.0434724	0.0941712	-0.0464933	0.0403415	-0.0219761	-0.0257389	-0.0369317	-0.0481899	0.00134481	-0.338847	0.0861218	0.0900995	0.0748818	0.0877441	-0.014959	0.0389749	-0.0377062	0.0261705	-0.0124801	0.0213377	0.00196339	-0.0776232	0.0185073	0.0358149	0.0361702
165	4AS	0.0843574	0.017593	-0.0896694	-0.0167136	0.0290394	-0.0283845	0.00377756	0.0021737	0.0769273	0.0651163	-0.13565	-0.125528	-0.0182897	-0.0220432	0.131637	0.025656	0.183999	0.0581974	0.119442	-0.32996	-0.105685	-0.0139444	0.0879514	0.128105	0.0648617	0.0396996	-0.309541	-0.0375363	0.084832	0.0426203	-0.0956779	0.0826365	-0.102501	-0.0726002	0.0942125	0.0392373	0.0416517	-0.0311281	-0.0329345	0.0119495	0.0370955	0.0150175	-0.0530301	0.0449073	0.00823223	0.0100868	-0.0101962	-0.0516626
166	4AT	-0.0117776	0.0227165	0.00879006	-0.0146547	-0.004465	0.0247381	-0.0253474	-0.0761469	0.0257471	0.0293346	-0.0257145	0.00997221	0.0116735	-0.0287656	0.0702973	-0.0163977	0.152238	0.0242691	0.0606032	0.136904	0.209311	-0.0659047	-0.51742	-0.0881182	-0.0385095	-0.0188241	-0.194849	0.0875178	0.0663909	0.111142	0.0194605	0.0557889	0.0768356	-0.0129658	-0.0029483	-0.0382272	-0.0226943	-0.0212095	-0.0115118	-0.068697	0.0745781	0.0268402	0.00907943	0.0930133	-0.0768038	-0.00822869	-0.0170602	-0.00990538
167	4AU	-0.00767648	-0.0745058	-0.0432547	0.00499005	0.0161625	0.0646917	0.0395927	0.00742172	0.0011724	0.0383432	-0.0267717	-0.00137024	-0.0754455	-0.00359545	0.0458	0.0144456	0.0372408	0.0549485	0.0861432	0.0546585	-0.227054	0.0122333	-0.0181703	0.225767	0.227926	0.252637	-0.2934	0.260131	0.196449	0.0816612	-0.387614	-0.563558	-0.336388	0.0529712	0.0590055	0.114131	0.11028	-0.0331124	-0.00438627	-0.00453103	0.0613015	-0.0192718	-0.0544953	0.0858741	-0.0363247	0.0169565	-0.0120106	-0.223134
168	4AV	-0.0664156	-0.142642	-0.0843263	-0.0579489	0.166555	0.0330217	0.151755	-0.0363851	0.0125437	0.238158	-0.0258107	-0.0251832	-0.120793	-0.0184422	0.00700384	-0.0310918	0.119188	-0.0148178	-0.0457011	0.0154633	0.0549528	0.03674	-0.165825	0.100124	-0.0503144	-0.0993302	-0.226527	0.131356	0.0596851	0.0641942	-0.0792453	0.100058	0.10129	0.0929785	0.0299141	-0.0952071	-0.128976	0.0917391	0.125638	0.126461	0.290488	-0.634327	-0.0837459	0.107915	-0.0204206	-0.00325419	-0.00049475	0.0756788
169	5C	0.0772647	0.582565	-0.0183391	0.0209983	-0.165089	-0.316061	-0.181338	0.539412	0.0530073	-0.439222	0.201072	-0.391127	-0.100854	0.0095757	-0.0298924	0.158028	-0.0824194	0.412448	0.0352156	-0.0819041	0.0119588	-0.067904	-0.227395	-0.121127	0.241226	-0.133356	0.0227959	-0.102255	0.0536133	0.190858	-0.14661	-0.00514502	0.0734744	-0.336638	-0.30536	0.172042	0.396482	0.185301	-0.026712	-0.153127	-0.0410586	0.0355962	0.353037	-0.0194591	-0.466388	0.0590389	0.0737706	0.302389
170	5D	-0.218996	0.0345326	-0.0351689	0.178519	-0.0777329	-0.0421322	0.160977	-0.212358	-0.103691	0.100532	-0.0488045	-0.00712179	0.0473638	0.066525	0.0560404	0.101514	-0.26968	-0.220133	0.292209	0.667637	-0.166782	-0.0352837	-0.267967	-0.0739764	0.122339	-0.0272346	0.00419136	0.0242099	-0.0368715	-0.0331593	0.0114741	0.0090275	-0.100705	0.226503	-0.122737	-0.00567736	0.0026155	0.0470778	0.117637	0.00235394	-0.0662052	-0.100864	-0.248069	-0.23209	-0.151596	0.387422	0.244334	0.110533
171	5E	0.13156	0.254866	0.194049	-0.0606875	-0.221318	-0.114677	-0.183792	0.141441	0.162109	0.104099	0.0832707	0.0162148	-0.0247067	-0.151615	-0.135293	-0.195519	0.22116	-0.0586801	-0.0162427	0.0767357	-0.0388656	-0.0692198	-0.114888	0.0937108	0.0671934	0.0269973	-0.0605975	0.0334598	-0.0104867	-0.0671274	-0.0390317	-0.044118	0.246975	-0.0154764	-0.191592	-0.0864945	0.0465874	0.118201	-0.0439326	-0.0199878	-0.0322247	-0.0220563	0.177175	-0.153049	-0.0727246	0.0783112	-0.0297126	0.158476
172	5F	0.0467758	0.0406853	0.0118429	-0.0402496	0.0240065	-0.0451725	-0.0378883	0.102578	0.0424201	0.214163	-0.0275876	-0.141616	-0.168475	-0.0822586	-0.00397279	0.064749	0.315304	0.00607585	0.0877391	-0.0624683	-0.136577	0.20016	-0.410233	0.116451	-0.0245594	-0.116152	0.313623	-0.0689262	-0.00432001	-0.127699	0.00337292	-0.0917911	0.0414026	-0.0537818	0.00364364	-0.0513325	0.0600681	0.14513	-0.021516	-0.0104962	-0.0742924	-0.0388252	-0.153736	-0.133877	0.00117183	0.202715	0.0837256	-0.0224653
173	5G	0.0678581	0.0786652	0.0529413	-0.0154581	-0.193649	-0.0302397	0.0398821	0.154413	0.121627	-0.270519	0.0951878	-0.0616658	-0.0691777	-0.0648716	-0.0196395	0.114646	0.269753	-0.00501669	-0.0306614	-0.165234	-0.185193	-0.0559919	0.172344	0.0117395	0.0614101	-0.0559441	0.302831	0.00391158	-0.0851592	-0.0418861	-0.151815	-0.045088	0.00473037	0.0330583	-0.0111043	0.00353995	-0.0302243	0.0792375	-0.133304	-0.0630944	0.0163421	0.100819	0.0880295	-0.0471968	-0.0331711	0.0116462	-0.0193078	0.136225
174	5H	-0.0210139	0.0290388	-0.0593689	-0.0344693	0.000467637	-0.00153212	0.0868778	0.059327	-0.0215721	0.0775861	-0.0263081	-0.042706	-0.160984	-0.0191059	0.0672192	0.0665437	0.166823	0.0458993	0.0557434	0.0222779	-0.279052	0.110644	-0.122336	-0.0424749	0.152396	-0.026931	0.15833	0.0195637	-0.100547	-0.0871732	0.000131456	-0.0732954	0.131808	-0.0261863	-0.0628152	-0.0562161	0.0134097	0.385709	-0.118967	-0.132398	-0.0423887	-0.0919546	-0.0687025	-0.0798285	-0.109988	-0.0611202	0.319639	-0.365726
175	5I	-0.0823971	-0.081925	-0.106282	0.111123	0.0338204	0.0252353	0.100425	-0.0470064	-0.0989915	-0.221849	0.100619	0.0610948	0.00258793	0.0773562	0.0993224	0.0268659	-0.0864483	-0.0472881	0.13307	0.132201	-0.280883	0.145992	0.00335523	-0.0345793	-0.00698677	0.0176895	-0.116442	0.0817463	-0.121721	-0.154705	0.226435	0.108563	-0.278029	-0.0856801	0.0833894	0.0963837	0.183936	0.0850564	-0.077802	-0.0552432	-0.0718635	0.119852	-0.13822	-0.10949	0.0311617	0.0324947	0.184054	-0.232017
176	5J	-0.0347224	-0.0193405	-0.0637863	-0.00731305	0.0307665	0.0342949	0.0601008	-0.0128623	-0.0216585	-0.0652692	0.0123714	0.0330495	-0.0536288	-0.0245808	-0.0384093	0.170988	-0.122141	-0.0408115	0.0387799	0.0401931	-0.0273635	-0.0743431	0.185686	-0.00155905	0.00301563	-0.0154898	0.0740145	0.0206049	-0.0449429	-0.0928621	0.0270194	0.0301995	-0.0346662	-0.0203223	0.0127211	-0.000187473	0.0424549	0.0282091	-0.0301785	-0.0390745	0.00105508	0.0399889	-0.0254038	0.0197713	-0.0388401	-0.0083532	0.0528259	-0.0809846
177	5K	0.108605	0.106053	0.0105023	0.0098327	-0.305695	-0.098715	0.169417	0.125093	0.00284807	0.0549601	0.0380014	0.011402	-0.264972	-0.0489266	0.0303007	0.051293	0.177716	0.0852551	0.0786004	0.0834101	0.100676	-0.262829	-0.262829	0.147438	-0.194105	0.154148	-0.194105	-0.194105	0.111152	0.0413165	0.141815	-0.013554	0.0485428	-0.0221831	-0.0199446	0.0215528	-0.0279679	0.154726	0.00454772	0.0364985	-0.0531468	-0.142626	0.135793	0.0927605	-0.00694364	-0.174335	-0.0472751	-0.107462
178	5L	-0.0155061	0.122938	-0.0120312	-0.010835	-0.0175348	0.133999	-0.20103	0.27368	0.23986	0.085377	0.0831168	-0.112541	-0.125103	-0.114743	-0.16932	-0.160327	0.054757	-0.0382061	-0.047433	0.118679	-0.0791256	-0.0233769	0.0147062	0.0663208	0.156066	-0.0496138	0.0472298	-0.0248026	-0.000271281	-0.0410287	-0.104847	-0.0490533	0.217511	0.243033	-0.0935766	-0.171912	-0.195056	0.178777	0.052873	-0.127969	-0.0176813	-0.0859993	0.0378297	-0.101135	-0.181395	0.356263	-0.111563	0.350273
179	5M	0.114674	0.140638	-0.146684	0.14507	-0.0534558	-0.186492	-0.0137498	-0.132105	0.150464	0.103704	0.0612895	0.063146	0.0371795	0.0486712	-0.135452	-0.196898	-0.0851382	0.0367146	-0.0726345	0.0599983	0.0217577	0.062786	-0.0234839	-0.0270073	-0.0164499	-0.0760279	-0.119035	-0.00924669	0.116776	0.102374	0.0665612	-0.0379435	0.202921	-0.140118	-0.0337638	-0.0454577	0.0164182	0.0503075	-0.0631006	-0.0317173	0.0750375	-0.0305272	0.298042	0.0652435	-0.21621	-0.0298832	-0.117193	0.200203
180	5N	0.131466	0.0451551	-0.0581321	-0.0366631	-0.0391174	-0.0340198	-0.00868853	-0.0228745	-0.047008	-0.0224691	-0.00509425	-0.00976302	0.0639974	-0.076495	0.00339565	0.116311	-0.0864388	-0.0314792	0.0188708	-0.019167	0.100378	0.0671137	-0.0492772	-0.0450021	-0.0337347	-0.0463396	-0.0238632	-0.065936	0.0674357	0.004923	0.0903011	0.0522159	0.127634	-0.0809755	-0.0755295	-0.0109362	0.0398071	0.251272	-0.064491	-0.0929782	-0.0613292	-0.0324738	0.00505237	0.064088	-0.0901581	0.000315457	0.0207023	0.143954
181	5O	-0.0958498	0.125823	-0.0143852	0.0579931	0.0294304	-0.0309497	-0.0720616	0.00576862	0.102526	0.0908986	0.0344074	-0.0739587	0.0133431	0.064294	-0.103009	-0.13427	-0.0355586	-0.128467	0.0590784	0.279617	-0.0402939	-0.0384434	-0.0959319	0.0200467	0.0478097	0.0567782	0.00698295	-0.0273775	-0.0531328	-0.0355253	-0.0459925	0.0304104	-0.0161667	0.110119	-0.0465464	0.0257059	-0.0731123	0.134892	-0.0478864	-0.0280823	-0.0226414	-0.0362823	0.121833	-0.0357304	-0.0359392	-0.0271318	-0.0230311	0.0906608
182	5P	-0.219838	0.111105	-0.196264	0.212843	0.261184	-0.258462	0.0894317	-0.120572	-0.094353	0.233712	0.196653	-0.131345	0.0485572	0.233825	-0.180825	-0.185651	-0.154685	0.196994	-0.106728	0.161838	0.0329456	-0.056468	-0.073897	-0.0111641	-0.0630511	-0.0753307	0.322779	0.0839759	-0.186693	0.109279	-0.219256	0.0394622	-0.0559092	-0.0140111	-0.0937642	0.0323964	0.131288	0.0490115	-0.18046	0.0566334	0.0656863	0.00912911	0.104562	0.026936	-0.113204	-0.0118326	-0.00646075	-0.011579
183	5Q	-0.0187874	0.818683	-0.084393	-0.180426	-0.0547922	-0.228542	-0.251742	-0.0158111	0.173408	-0.00399817	0.036689	-0.0883601	-0.0918421	0.22043	-0.113647	-0.116869	0.205114	0.00289477	0.0315433	0.0506138	0.005332	-0.173946	-0.121551	0.073402	0.0637836	0.0351853	0.0892991	-0.109542	-0.0560774	-0.0869602	0.0326688	-0.0417592	-0.00634831	0.0826912	0.141952	-0.132499	-0.0857958	0.325636	-0.0069287	-0.123104	-0.106519	-0.089084	0.160303	-0.0170891	-0.0399992	-0.0327599	-0.0704553	0.0135935
184	5R	0.161659	-0.000211531	-0.0917114	-0.0159846	0.141247	-0.0829093	-0.112089	0.103277	0.177002	0.0594594	-0.133538	-0.0092477	-0.23729	0.00740842	-0.00224218	0.035171	0.0181896	0.026915	-0.0135847	0.119547	-0.0237332	-0.219062	0.0917286	0.102012	0.0555277	0.0174767	0.12848	-0.13856	-0.075093	-0.0556088	-0.0326786	-0.00155632	0.373559	-0.0521399	-0.0512224	-0.18933	-0.080866	0.176941	0.0264584	-0.0976837	-0.0205968	-0.0851189	0.621694	-0.0594496	-0.200139	-0.201026	-0.16108	0.145697
185	5S	0.228412	0.0772714	-0.172439	0.0419146	-0.106204	-0.13284	0.0638848	-0.0428303	-0.00027326	0.10896	-0.0464671	-0.0563709	0.0385913	0.112691	-0.0933777	-0.0209235	0.0166604	-0.0419694	-0.091689	-0.0259456	0.0592904	0.0416487	0.0420044	-0.126526	-0.0657636	-0.0330913	0.0499049	0.330889	0.0581634	-0.0140953	-0.0641205	-0.13536	0.155793	-0.0945842	0.103478	-0.111402	-0.0532846	0.0609534	-0.0506862	-0.0540277	0.087457	-0.0436965	0.127496	0.231007	-0.196223	-0.105992	-0.0562872	-0.0937696
186	5T	-0.113353	0.445326	-0.286206	0.0673301	0.224679	-0.23908	-0.0986966	-0.177559	0.0194265	0.201356	0.153827	-0.0704147	0.0395423	0.0913221	-0.111279	-0.146222	-0.138281	0.0839941	-0.097796	0.133147	-0.00269947	0.0136009	0.00803522	0.0231217	-0.0958595	-0.0409938	0.330898	0.0158065	-0.193269	0.14263	-0.160776	-0.0215579	0.0491516	0.193183	-0.0769614	-0.0895184	-0.0758546	0.015507	-0.0868055	-0.0349927	0.16851	-0.0622191	0.15628	0.0806511	-0.0192535	-0.0780838	-0.139594	0.234952
187	5V	-0.010581	0.198431	0.033157	-0.0679402	0.0072579	-0.0475625	-0.112763	-0.0709553	-0.03949	-0.196032	0.0441297	-0.108212	0.0632077	0.11696	0.384979	-0.194587	-0.0495701	0.269475	0.0495981	0.0195683	-0.0603528	0.00154542	-0.230264	0.0549036	0.205084	-0.0197482	-0.157478	-0.0617361	0.0431182	-0.116425	0.0600186	-0.00773729	0.342375	-0.0789382	-0.0928186	-0.0997379	-0.0708806	0.0138353	-0.0588096	-0.00904575	0.0329509	0.0210691	0.20416	0.014017	-0.0958659	-0.00713041	-0.115181	0.0752307
188	5W	0.209998	-0.00789828	-0.13706	0.0894745	-0.146829	-0.220702	0.213017	0.0420359	0.0370995	0.604264	-0.0672839	-0.0111777	-0.103114	-0.211706	-0.163952	-0.126165	0.215797	0.00111612	-0.141971	-0.0898177	0.00632655	-0.0763749	0.0849243	-0.0240686	0.340158	-0.0763213	0.0843625	-0.0760247	0.0096959	-0.0872973	-0.0379767	-0.132527	0.08177	-0.0985627	0.173337	-0.0815324	-0.0750123	0.270325	-0.0859051	-0.117376	-0.0505522	-0.0164921	0.103779	0.258395	-0.190703	-0.0713255	-0.100146	0.375299
189	5X	-0.0645983	0.21183	-0.172996	0.0725691	0.15808	-0.144761	-0.0601236	-0.0512762	0.0467391	0.222524	-0.0214168	0.0276316	0.0584058	-0.00878709	-0.0978938	-0.175927	-0.243802	0.079359	-0.0669203	0.137221	0.0630229	0.00113163	0.0299878	0.00346738	-0.0212859	0.0225355	0.254045	0.0414008	-0.142965	0.0420895	-0.114014	-0.0852733	0.596716	-0.256879	-0.162184	-0.12777	-0.0498836	0.0100313	-0.134111	-0.0437605	0.0791501	0.0886901	0.135088	0.0772113	-0.0815397	-0.0429528	-0.0878072	-0.00318017
190	5Y	0.0994253	-0.00199694	0.00618866	-0.12422	-0.00822223	-0.0239372	0.0527622	-0.00536102	0.041248	-0.0621115	-0.0178718	0.0234188	-0.0175411	-0.0246695	-0.0041738	0.067062	0.133654	-0.141658	-0.0231939	-0.0610587	-0.0559839	0.0376673	0.110574	-0.00789549	0.049672	-0.00480825	0.190711	-0.0560252	-0.0116009	-0.0730139	-0.0244433	-0.0625964	0.0798731	-0.0667181	0.000463507	0.0180225	-0.031641	0.090528	-0.0110623	-0.0419178	-0.0239016	-0.0136463	0.0034196	0.0180143	0.0106902	-0.0292464	-0.00287762	0.152275
191	5Z	0.0430603	0.0572271	0.0231997	0.0166032	-0.0330933	-0.0152394	-0.0917576	-0.0557181	0.134726	0.0658803	0.0206804	0.0612214	-0.040142	0.0135916	-0.0315416	-0.168698	-0.0556251	-0.0548626	0.0117057	0.191445	0.0304719	-0.037991	-0.0851442	-0.0396206	0.0522034	0.0812095	0.0148378	-0.0345841	-0.048787	-0.0230291	-0.0360222	0.0337923	0.134823	0.0509471	-0.0128618	-0.0656579	-0.10725	0.104984	-0.0642834	-0.104087	0.0160899	0.0472964	0.145541	0.0673843	-0.0212086	-0.101619	-0.0900974	0.110554
192	5AA	0.0992034	-0.0365077	-0.0452737	-0.0122924	-0.0204505	0.018333	-0.00301215	-0.0779919	-0.0339365	0.164623	-0.0240013	0.0222779	0.0212657	-0.0326833	-0.0344157	-0.00513821	-0.0106395	0.146242	-0.0358781	-0.0428608	-0.0561387	0.0306835	-0.031408	-0.0200153	0.000521744	-0.00869349	0.0147024	-0.0150319	0.0677471	-0.0974886	0.0371875	0.0210706	-0.0114609	-0.0695521	-0.0220207	-0.0510787	0.154113	0.0303811	-0.0232344	-0.00903978	-0.0102472	0.0121402	-0.0261655	0.00748464	0.0269751	-0.0298983	0.0216041	0.0277244
193	5AB	-0.054464	-0.11125	-0.0350466	0.0468828	-0.00776874	0.0820798	0.0795665	-0.117987	-0.0769345	-0.194593	0.098352	0.11093	0.118041	0.0155753	-0.0315148	0.0781309	-0.237925	-0.0904093	0.0916796	0.0924916	0.0343896	0.175105	-0.0653317	-0.198428	0.0111412	0.0863225	-0.101388	0.0974736	-0.00826122	-0.107132	0.111211	0.109061	-0.23679	-0.112317	0.107765	0.140994	0.100348	-0.00493739	0.0382185	0.0281875	-0.149666	0.0881978	-0.172792	-0.0376987	0.254978	-0.0525922	0.00810503	-0.136217
194	5AC	0.197563	-0.0783416	-0.0232216	-0.0730412	-0.0575838	-0.0532575	0.0878831	0.0451908	0.184223	0.246963	0.0284242	-0.00829162	-0.125225	-0.13116	-0.0869881	-0.153136	0.230086	0.0190514	-0.00484048	-0.0249077	-0.108958	0.0122562	-0.122688	-0.0843685	0.11242	-0.0486496	0.21831	0.0744214	-0.0553156	-0.104259	-0.0659154	-0.0466438	0.109894	-0.0123474	0.040914	0.019176	-0.157637	-0.000386655	0.0502309	-0.039609	-0.013633	0.00339769	0.130687	-0.00320416	-0.0667765	-0.0156591	-0.0450467	0.10841
195	5AD	0.230278	0.0971868	-0.126233	-0.0568647	-0.121188	-0.0509084	0.0277292	0.206738	0.303509	0.0535767	0.00313874	-0.15273	-0.202943	-0.00584455	-0.125731	-0.0797135	0.10283	0.0773217	-0.00463192	-0.0056208	-0.0127292	-0.058409	-0.0987611	0.350392	0.153908	-0.0623806	0.000223518	-0.14138	-0.0537659	-0.119622	-0.0884659	-0.0389097	0.210412	0.0522378	-0.0545159	-0.0549255	-0.153208	0.210555	0.206239	-0.269046	0.0941582	-0.241907	0.116568	-0.0655759	0.00999917	-0.0539574	-0.00703419	0.149775
196	5AE	0.269294	-0.0288547	-0.10642	-0.0357883	-0.114508	-0.0109904	0.027267	0.0167757	0.0308229	0.120502	-0.0205392	-0.00468939	0.0485648	-0.05815	-0.142844	0.00955778	-0.0486608	-0.00673585	0.0284011	-0.0894444	-0.0176961	0.0259588	0.108177	-0.0705524	-0.0656203	0.0250236	0.0458344	0.000377419	0.133741	-0.0614332	0.000992267	-0.00836298	-0.0354926	-0.164838	0.307374	0.00919343	-0.116237	0.0630329	-0.0213686	-0.103439	0.0546652	0.00710942	0.0876523	0.220165	-0.0257259	-0.140548	-0.141543	0.0809573
197	5AF	0.052011	-0.0329777	-0.0441151	0.0917464	-0.037327	-0.000976841	-0.0283608	-0.142595	0.0609111	0.0511467	0.0542228	-0.0118626	0.0220081	0.0133061	-0.0412813	-0.00585643	-0.1276	-0.0634318	-0.0791792	0.112305	0.0565716	0.0559855	0.0453493	-0.0859082	0.0830263	0.0542673	0.00812685	-0.0196294	0.0704513	-0.00920452	-0.0581951	-0.0429346	0.0230342	-0.0548596	0.17718	-0.0234928	-0.121862	0.0678978	0.0149444	-0.129869	0.0222664	0.0247605	0.0813513	0.15706	-0.0254553	-0.104639	-0.108317	-0.0435317
198	5AG	0.0455795	-0.099693	-0.0707102	-0.00416238	0.0199183	0.0917014	0.0173665	-0.0436914	-0.0166238	0.0733736	-0.00991367	-0.00799856	0.0447	-0.0124595	-0.0589867	0.0316001	-0.0104243	-0.0378523	-0.0110028	-0.0354087	0.0185963	0.0437427	0.032349	0.0256067	0.0133752	-0.000806209	0.0765006	-0.0146542	0.033258	-0.108515	-0.00392184	-0.020843	0.125481	-0.156849	0.0409056	0.0441399	-0.0536776	0.0182754	-0.00185161	-0.0447819	0.00371903	0.0246391	-0.0283395	0.0431532	0.0914766	-0.118012	0.0117217	0.0443056
199	5AH	0.267404	-0.104617	-0.118647	-0.0734736	-0.0430207	-0.0707225	0.143077	-0.064801	0.12274	0.290055	0.0243048	-0.00322723	0.0122	-0.217362	-0.139604	-0.0243061	0.0985956	-0.0248499	-0.0930307	0.00486174	0.0331779	-0.00756566	-0.0111891	0.0369613	0.0167835	-0.0437488	0.269784	-0.0224404	0.0838364	-0.168918	-0.0788572	-0.0934007	0.207772	0.00782794	0.00628281	-0.0318403	-0.190042	0.0807024	0.0153965	-0.112291	0.0464093	-0.0302175	0.0809598	0.0136038	-0.0374527	-0.0203841	-0.0367268	0.128721
200	5AI	0.175137	0.124941	0.0623548	-0.00322119	-0.135493	-0.131866	-0.0918522	0.0682316	0.268795	0.247009	0.0174869	-0.097408	-0.0656314	-0.137527	-0.0856709	-0.215286	0.0449067	0.0099914	-0.0486424	-0.0498453	-0.0252116	0.00667916	0.062122	0.0165194	0.228255	0.0517466	0.0395528	-0.0539058	-0.021786	-0.105326	-0.133293	-0.0217639	0.0482937	0.0617672	-0.00826904	-0.104469	0.00267677	0.252819	0.0483108	-0.0571905	-0.0803927	-0.163547	0.281247	-0.0273126	-0.0925905	-0.0755317	-0.0858125	0.159202
201	5AJ	0.00721392	0.0459569	-0.00138122	0.10227	-0.053842	0.0210947	-0.121313	-0.112362	0.226058	0.033454	-0.0532126	0.0623072	-0.0408909	0.0303072	-0.00893842	-0.136722	-0.116518	-0.0623984	-0.0277842	0.0841952	0.0394579	-0.0524743	0.135522	0.119287	0.0674657	0.000962156	-0.0313345	-0.087039	-0.0535989	0.0329662	-0.059163	0.0104542	0.0274398	0.147584	-0.0813615	0.0169904	-0.110652	-0.0283007	-0.0105817	-0.0552107	0.0811115	0.0129816	-0.000958108	-0.00487242	0.138982	-0.103597	-0.0295542	0.0636363
202	5AK	-0.104134	0.298946	-0.191284	0.193665	0.133678	-0.184066	-0.146806	-0.199892	-0.194771	-0.223322	0.225662	-0.149643	0.262165	0.47531	-0.0699884	-0.125521	-0.181623	0.458523	-0.148085	-0.186107	0.232506	-0.114299	-0.060916	-0.249194	-0.105363	0.034966	-0.0807733	0.0743332	0.0626787	0.505261	-0.0674406	-0.174468	-0.162743	-0.235811	-0.173194	0.232853	0.338895	-0.146049	-0.200926	-0.0117259	0.0298091	0.328892	0.0316278	0.0666253	0.0257965	-0.0914724	-0.0325773	0.182201
203	5AL	0.0380685	0.065249	0.0398484	0.0296435	-0.0747026	-0.0158398	-0.082267	-0.0407237	0.169413	0.116845	-0.0629365	0.0239874	-0.0480776	0.00948634	-0.00648307	-0.161512	0.0919039	0.00856971	-0.0183324	0.0780363	0.0135703	-0.0648662	-0.108882	-0.0580401	0.0754239	0.0201227	-0.0123693	-0.0308484	0.0169732	0.0183969	-0.0323571	0.00269817	0.0514651	0.0380567	-0.0726036	0.00555782	-0.022476	0.0435673	-0.0556914	-0.0485471	0.0269658	0.0337054	0.0198235	-0.0118107	0.130951	-0.140205	0.00124051	0.0145165
204	5AM	0.0846822	-0.0589823	-0.0720525	-0.00389306	-0.0444241	0.0801028	0.014567	-0.0345874	0.0122786	-0.0322852	-0.0468245	0.0474776	-0.000110447	0.0652864	-0.0660895	0.0548544	0.00369748	-0.0763157	-0.0115234	-0.0440837	0.0409942	0.0724932	0.014738	-0.103664	0.0650446	-0.00120716	-0.0528323	0.00854963	0.0978272	-0.0542464	0.0477858	-0.00725737	-0.0179944	-0.175882	0.18895	0.042523	-0.0375972	-0.0227099	-0.0889893	-0.0141374	0.0788061	0.0470305	-0.013406	0.112866	0.114847	-0.159102	-0.055205	0.00658384
205	5AN	0.0418628	-0.0492731	0.0493674	-0.0406369	-0.0397878	0.0462392	-0.00777166	0.0211172	0.00368877	0.10371	0.0175861	-0.0224962	-0.0507053	-0.00358491	-0.0293943	-0.0399209	0.055722	-0.0120389	0.0350562	-0.0665248	0.00329212	-0.0998355	0.084329	-0.00469972	0.0204144	-0.00980384	0.177185	-0.0272282	-0.0518781	-0.0727517	-0.04949	0.0182517	-0.0277286	-0.0474417	-0.0410113	0.0884226	0.027759	-0.0262012	-0.0316404	0.00788592	0.0440768	0.00587888	0.0152789	-0.0215514	0.0315603	-0.0100082	-0.0152796	-0.0445721
206	5AQ	0.0736914	-0.102411	-0.0197896	-0.0250505	-0.0594042	0.131374	0.00158988	0.0147309	0.0329731	-0.147445	0.103018	0.0252583	0.00989349	-0.0704076	-0.0222509	0.0542292	-0.0424882	-0.0962895	0.0227553	-0.0377485	0.0803678	0.0571458	0.0162573	-0.0149198	0.102781	0.0492827	-0.215853	-0.00731439	0.061746	-0.101866	0.0277436	0.0983999	-0.134619	-0.0757728	0.0543659	0.139712	0.0163137	0.021326	-0.0588193	-0.0151595	0.00146056	0.0511922	0.00113595	-0.107032	0.151856	-0.0845269	0.038567	-0.0769104
207	5AR	-0.0100744	-0.111785	-0.0196133	-0.00289441	0.0220505	0.149191	-0.0268742	-0.0613327	-0.0159907	-0.189793	0.0983432	0.0534958	0.076215	-0.0268631	0.0449205	0.0210047	-0.0287107	-0.0486575	0.00729002	-0.0525655	0.0420031	0.0307656	0.049875	-0.0948572	0.101005	0.0869317	-0.243	0.0979444	0.125295	-0.139027	0.0280897	0.0376192	-0.204614	-0.0190039	0.132702	0.10136	-0.0104442	-0.00670605	-0.074747	-0.0207848	0.0481303	0.0541076	-0.0422525	-0.0805931	0.184559	-0.109729	0.048015	-0.0240131
208	5AU	-0.257522	0.039403	-0.0188794	-0.0615749	0.28565	0.0500961	-0.0371725	-0.204774	0.064272	0.0915981	-0.130007	-0.0372335	-0.0139595	0.388749	0.0761518	-0.234797	-0.158479	-0.098126	-0.0244903	0.110268	0.0709378	0.223408	-0.123518	-0.123163	-0.00342941	-0.00939237	-0.24002	0.187634	0.000366136	0.137175	-0.156521	0.207352	-0.0664126	0.403118	-0.0423627	-0.0309386	-0.263404	0.00595194	-0.013747	-0.0616555	0.0661034	0.00334719	0.0792486	0.257109	-0.0208723	-0.165719	-0.149766	0.229565
209	5AV	0.0176343	-0.114153	-0.107861	-0.0826321	0.154589	0.301657	-0.169234	-0.182202	0.0295023	-0.212471	0.0650553	-0.0068024	0.143616	0.207951	-0.0217483	-0.0229003	-0.105449	-0.0829471	0.0365901	-0.129974	0.22715	0.271543	-0.216913	-0.00416055	0.067977	0.103878	-0.454121	0.217775	0.266644	-0.220621	-0.0764904	0.099119	-0.140363	0.0954275	0.198794	0.0972636	-0.251122	0.0349677	-0.0931561	0.0128027	0.106093	-0.0607075	-0.0688505	0.0164794	0.349044	-0.240418	-0.0562545	-0.0158836
210	6A	0.0621284	-0.0718598	0.0478448	0.101569	-0.0186767	-0.0481306	-0.0728756	0.194357	-0.0964201	-0.0559753	0.0525878	-0.0380354	-0.0247249	-0.071938	0.00917961	0.0309695	0.0498665	0.100719	-0.041382	-0.0511759	-0.0307631	-0.193569	0.166304	0.052861	-0.121631	-0.0953776	0.133185	-0.104644	-0.195506	0.236116	0.148161	-0.0531648	-0.128487	0.0307869	-0.022381	-0.0305526	0.150634	0.0763772	-0.0415419	-0.0719738	0.0343879	0.00275059	0.0705473	-0.00385908	-0.0971108	0.0262578	0.00416479	0.0818351
211	6B	0.0587524	0.13002	-0.0169544	-0.049012	-0.0375054	0.033479	-0.11878	0.153612	-0.0905436	0.000685387	0.0732494	0.0902671	-0.0223545	-0.0271812	-0.134733	-0.0430012	0.22355	0.0493517	0.0126626	0.00732375	-0.0268968	-0.231571	-0.0344204	-0.102499	0.0345813	-0.00319587	-0.0361981	-0.0134653	0.000302378	0.0385791	0.0565546	0.0253411	-0.268347	0.0793565	0.0226684	0.111457	0.0548649	-0.0696602	-0.0618906	-0.0579113	0.0152128	0.174249	-0.0460323	-0.152415	-0.0843656	0.143499	0.139314	-0.165433
212	6C	-0.174575	0.31304	0.119189	-0.0191986	-0.142181	-0.109412	0.0131377	-0.0587601	-0.0717228	-0.276828	0.159488	0.0790191	0.117375	0.0731137	-0.0431605	0.021476	0.0884716	0.280727	-0.0684009	0.0761627	0.0677651	0.146142	-0.590868	-0.253705	0.117608	-0.240455	-0.0616843	0.0303871	0.0617957	0.189268	0.135163	0.0216233	-0.10019	-0.114431	-0.113553	0.0444615	0.283712	-0.00138741	-0.0472929	0.0188911	-0.0522938	0.082083	0.0842867	-0.100167	-0.151509	0.0697096	0.0976789	-0.262884
213	6D	-0.259565	0.313721	0.118074	0.0571714	-0.243292	-0.0918942	0.105785	-0.113575	-0.0377557	-0.101125	0.0161796	-0.0176926	0.0709173	0.00161834	0.0495402	0.131893	-0.31748	0.0666273	-0.00840694	0.424509	-0.0764959	0.160049	-0.248803	-0.0663131	0.174655	-0.0282794	-0.205521	-0.0123266	0.0286739	0.0704533	0.0275805	0.0110776	-0.0963186	-0.0665132	-0.0432337	0.0814819	0.124584	0.00878433	0.0639517	-0.0246636	-0.0384391	-0.00963345	0.00268373	-0.0593989	-0.157338	0.160582	0.0534715	-0.200586
214	6E	-0.109487	-7.95567e-07	0.0257713	0.180441	0.0157196	-0.0480823	-0.0643617	0.242492	-0.0228643	-0.094704	0.00953167	0.0121135	-0.0636008	-0.018862	-0.0710962	0.00698995	0.0106658	0.052371	0.0413486	0.222526	-0.0471773	-0.242063	-0.0376713	0.260331	0.251136	-0.0104197	0.0523777	-0.137938	-0.128695	-0.022417	-0.138984	-0.125391	-0.186696	0.36861	-0.113259	0.00523312	-0.0738881	0.102674	0.0389196	-0.0345689	-0.0485109	-0.0585138	0.253013	0.00555317	-0.206054	0.0257539	-0.0782658	0.115153
215	6F	-0.126603	-0.100178	-0.0528612	0.147829	-0.0565044	0.0593195	0.128998	-0.137531	-0.0904469	-0.147463	0.0682656	0.0884264	0.0268153	0.0244391	0.0441803	0.123315	-0.249404	-0.156988	0.31321	0.0965426	-0.0754933	0.181031	-0.108898	8.88793e-06	0.00356773	0.012481	-0.204883	0.0559482	-0.112346	-0.0502847	0.128195	0.167313	-0.117041	-0.0386919	-0.0242113	0.0798864	0.100058	0.0778233	0.0465666	-0.00928647	-0.101035	-0.0140689	-0.124361	-0.166543	0.228422	-0.0327693	0.0952512	-0.0347085
216	6G	-0.0886127	0.0509102	-0.0598544	0.0607672	-0.0258658	0.0164668	0.0461886	-0.0151875	-0.0537692	0.0767433	-0.0185918	0.0231114	-0.0163571	-0.0162116	-0.013356	0.0336186	-0.00239635	-0.0284714	0.0392866	0.0620054	-0.12296	0.117647	-0.0651118	0.0858853	0.0411742	0.0460022	-0.0149856	0.0311166	-0.0587484	-0.0720879	-0.0321355	-0.026221	0.00356307	-0.0296583	-0.0870246	0.0307432	0.0823766	0.0428031	-0.0282165	-0.0189167	-0.0142118	0.018542	0.0515298	-0.0425128	-0.0158374	0.019934	-0.0131136	-0.0478088
217	6H	-0.0485828	0.146807	0.0145734	0.0261476	0.0777423	0.0343248	-0.251012	0.180234	-0.0756201	-0.20783	-0.00248857	-0.0700676	0.0481495	0.016673	0.00905595	0.101893	0.0762466	0.439271	0.106529	-0.0113393	-0.0605882	-0.0553636	-0.494755	-0.06187	0.0821577	-0.205967	-0.308764	0.141015	0.0944044	0.0593947	0.174488	0.0251405	-0.103492	-0.195245	-0.0973726	0.100787	0.295322	-0.131259	-0.0717738	0.0416633	0.000184817	0.161185	0.0332409	0.0866097	-0.0714442	0.047332	-0.0957383	-0.0854646
218	6I	0.0265165	0.117494	-0.0660761	0.0684632	-0.0543564	-0.0689801	-0.0230608	0.201005	0.176864	0.0381382	0.0352945	-0.000829337	-0.0769977	-0.103473	-0.131468	-0.138534	0.272467	0.0661138	0.0254868	0.16714	-0.124124	-0.0270761	-0.380008	0.346458	0.15609	0.0562319	-0.137683	-0.0531843	-0.105095	-0.136821	-0.0671762	-0.0588205	0.0501092	0.17622	-0.0977556	-0.0259454	-0.102628	0.162419	-0.0655418	-0.034002	-0.0116686	-0.0512065	0.169024	0.0113601	-0.0545293	-0.124155	-0.00170036	0.193219
219	6J	0.00392597	0.142046	-0.0753367	-0.0175001	-0.0572292	-0.0125037	0.0165978	0.0268362	0.00542388	0.128013	-0.0805753	-0.0206224	-0.0353144	-0.0883234	0.0435861	0.0209764	0.239772	-0.00191224	0.0681915	-0.0656672	-0.076656	-0.111039	-0.0526889	0.00570109	0.0393617	0.0460666	0.0634113	0.000124271	-0.0570164	-0.0701455	-0.0265288	-0.000974253	-0.143652	-0.0769588	0.00794528	0.135283	0.0773826	0.151241	-0.0303893	-0.0709725	-0.0402158	-0.00966329	-0.0139823	-0.0265713	-0.0253762	0.0408289	0.0251009	-0.0919032
220	6K	0.0992012	-0.114479	-0.0550279	-0.0581824	0.0178796	0.1305	-0.019891	0.0908966	0.0555572	0.0976875	0.300934	-0.00127952	-0.0531386	-0.200187	-0.110457	-0.180013	0.0571462	-0.0114103	-0.0117019	0.194882	-0.225921	-0.00723178	0.00423653	0.0256478	0.31083	0.0165973	0.0881044	-0.00978208	-0.0988433	-0.084471	-0.0960354	-0.152048	-0.0130511	0.3245	-0.177418	-0.0550444	-0.0789866	-0.0171213	0.0480093	-0.0415138	0.000401033	0.0102248	0.169506	-0.0351366	-0.0227007	-0.0164683	-0.0952003	0.392418
221	6L	-0.0143868	-0.0465489	-0.0289055	-0.00302042	-0.0165625	0.0633226	0.0461015	-0.100442	-0.0326971	-0.143218	0.104275	0.0656093	0.0556604	-0.00607122	-0.00349124	0.060375	-0.0630756	-0.0651841	0.0403171	0.0624323	-0.0236523	0.107448	-0.0582857	0.0628648	0.0435063	0.0363974	0.0181362	0.0114205	-0.0907666	-0.119418	0.0168561	0.0210038	-0.0539447	-0.0219718	-0.0926738	0.0821726	0.0864176	0.0543151	0.0187983	-0.0346632	-0.0572721	0.0188219	-0.0542552	-0.0485258	-0.011342	0.0403068	0.073816	-0.151156
222	6M	0.119982	0.0537043	0.0235151	0.0522769	-0.0750738	-0.0409829	-0.133421	0.33694	0.0610543	0.0964755	-0.00970171	-0.051493	-0.028638	-0.165724	-0.150371	-0.0885411	0.0486355	-0.00409743	-0.241962	-0.0035118	-0.0121998	0.0588362	0.154299	0.259497	0.114405	-0.0451398	-0.0690451	-0.0891134	-0.0526464	0.0516799	-0.0649508	-0.104686	0.356951	-0.0651607	0.00864017	-0.120411	-0.180019	0.126427	0.0315186	-0.00498101	-0.0320526	-0.120912	0.306733	0.0379172	-0.129782	-0.0831675	-0.1317	0.186695
223	6N	-0.0238203	0.487379	-0.0369367	-0.183601	0.181711	-0.255742	-0.16899	0.0596799	-0.12931	-0.199316	-0.107977	-0.1808	0.294722	0.341224	-0.0679935	-0.0102293	-0.133546	0.356338	-0.244542	-0.00827545	0.00883194	0.00751213	0.0136812	0.0724403	0.10379	-0.0853183	0.075383	0.0979418	-0.0595857	0.0548757	-0.245548	-0.0139791	-0.130313	0.0637359	-0.221905	0.101386	0.187097	0.180389	-0.227169	-0.0128097	-0.0194869	0.0790776	0.316257	-0.0241847	-0.134401	-0.0476372	-0.110034	0.371762
224	6O	0.112906	0.328046	-0.0217246	-0.0980481	-0.0935258	-0.0992004	-0.128453	0.121219	0.0977977	-0.0821099	0.0309856	-0.114854	-0.0957543	0.113572	-0.119854	0.0489989	-0.0115081	0.0761185	0.0107418	-0.0159143	0.074181	0.0233016	-0.156921	0.19273	0.258927	0.045298	-0.135464	-0.119698	-0.00132803	-0.0428934	-0.153172	-0.0443991	0.108682	0.0993573	0.0458807	-0.0819816	-0.171938	0.0526889	-0.00485086	0.0147285	-0.0878891	0.0253227	-0.0370296	-0.0567951	0.0175728	-0.00361028	0.0798623	0.000614843
225	6P	0.124667	0.0567969	-0.0340699	-0.143156	-0.0368133	-0.0399504	0.0725251	0.0804173	0.0513865	-0.0533736	-0.0516088	-0.0399697	-0.0062038	-0.0312349	-0.00710047	0.0576875	-0.108747	-0.0476178	0.0259403	0.0149494	0.0263232	-0.0412652	0.130417	0.246242	0.0536381	0.0066336	0.174495	-0.0518275	-0.00364029	-0.0695412	-0.339864	-0.0161358	0.0461734	-0.113104	-0.0457635	-0.0175166	0.13021	0.110092	0.00881989	-0.0773328	-0.0698595	0.0282808	0.058685	-0.0453164	-0.0182613	-0.0276067	0.0324994	0.0908809
226	6Q	0.0838304	0.0467612	-0.0154897	-0.0604231	0.048574	-0.00359115	-0.0996617	0.176529	-0.063783	0.178519	-0.312449	0.0858472	-0.0340105	-0.143818	0.00412492	0.10904	0.284589	-0.112092	-0.17624	0.0130092	-0.0718371	-0.0222472	0.0848186	0.256351	0.0859905	-0.0521097	-0.295362	0.0287859	-0.0764812	0.0426731	-0.023906	0.0340585	0.156363	-0.152432	0.0118242	-0.0333252	0.0175701	0.0485675	-0.00036795	0.0276662	-0.0394315	-0.0364342	0.165596	0.0499651	-0.0151676	-0.00832321	-0.19207	0.108937
227	6R	0.123165	0.11106	0.169104	0.146041	0.0672035	-0.308287	-0.308287	-0.0974761	0.0253629	0.0564477	-0.0929436	0.0592891	-0.0733844	-0.0664062	0.170043	0.0190674	0.11162	-0.00268702	-0.0568253	0.00104735	-0.0680229	0.00330956	0.011558	0.0467567	0.0654395	-0.0813421	0.0633007	-0.0645614	-0.0151022	-0.0201707	-0.0340148	0.0396943	0.0170997	0.0134086	0.0288845	-0.0361387	-0.0232541	0.20376	-0.240216	0.0305714	0.0353301	-0.0294456	0.164412	-0.0329193	0.0160956	-0.0854145	-0.0621741	-0.057189
228	6S	-0.0064368	0.00791231	-0.0880628	0.0332201	-0.0684455	-0.0554098	0.177223	0.00716831	0.00321546	-0.140075	-0.00842943	0.0145311	0.10781	0.0267295	-0.0436631	0.0327136	-0.112464	-0.123348	0.00490128	0.0939751	0.0931223	0.0466515	-0.00283768	-0.142156	0.057022	0.0311203	0.00713804	-0.062137	0.0157719	0.139738	-0.00762967	-0.0388677	-0.0592957	-0.0586518	0.137959	-0.0248248	0.00481313	0.0228469	-0.0105228	-0.0532252	0.00407939	0.0368217	0.0411738	0.046554	-0.017208	-0.0267379	-0.0437819	-0.0811771
229	6T	0.00700274	0.159132	-0.0400569	0.0834421	-0.0170764	-0.0403684	-0.152075	-0.0654827	0.223451	0.0159374	0.0549319	-0.0159455	-0.0519595	0.00608188	-0.0192605	-0.147754	-0.174874	-0.128401	0.0353962	0.414383	0.0886842	-0.188573	-0.0466157	0.0951719	0.0714082	0.0793721	-0.0520844	-0.098671	-0.0861952	0.0285548	-0.0606217	0.0230653	0.0357431	0.0727395	0.00365681	-0.0625205	-0.0496189	0.0131453	-0.0754953	-0.0661231	0.0195746	0.108898	0.0575695	0.0179089	-0.0186527	-0.0129837	-0.043842	0.093848
230	6U	-0.115944	-0.119405	0.00502054	-0.00183109	-0.01732	0.0702525	0.179226	-0.113698	0.00523821	-0.111147	0.047629	0.0864322	0.0643971	-0.0794187	0.00564638	0.0949207	-0.229145	-0.130945	0.146216	0.26834	0.0203231	-0.0113234	-0.0634661	-0.119881	0.0282444	0.0846397	0.0435394	-0.0509282	-0.0951615	-0.085971	0.134423	0.0610956	-0.290687	-0.110804	0.116339	0.149227	0.135924	0.0397753	0.0161921	0.0712894	-0.0824511	-0.0448057	-0.114041	-0.0805283	0.130375	0.00323933	0.0609543	-0.219304
231	6V	0.200506	3.1587e-05	-0.0556684	-0.0905923	0.0086875	0.0168114	-0.0797758	-0.0559381	-0.0100742	0.0780788	-0.0800218	-0.0661957	-0.0524428	0.036871	0.0151306	0.134592	0.132434	-0.0862352	0.057447	0.0181328	-0.0134416	-0.137098	0.0287611	0.032114	0.0464723	-0.0670516	0.160884	-0.0570083	0.00541874	-0.0896292	-0.0315209	0.000321251	-0.0450636	-0.0723801	0.0472954	0.0464572	0.0236911	0.0385918	-0.0251087	0.00865175	-0.0143057	-0.00782914	-0.0512147	0.0100846	0.00921525	-0.00382021	0.0357351	0.0495924
232	6W	0.0595445	0.0132032	0.021455	-0.0220816	-0.0400614	-0.0444736	0.0124141	0.0857909	0.0135338	0.242128	0.0251448	0.0178319	-0.022466	-0.0776511	-0.258728	-0.0255842	0.148123	0.0573606	0.0298962	-0.00493123	-0.323423	-0.0627949	0.155769	0.048651	0.0485673	0.0863478	0.260739	0.000623022	-0.323688	-0.121994	0.0474659	-0.0467114	0.255844	0.00398249	0.00587838	-0.0160176	-0.249688	0.0851764	0.0414215	-0.0825359	-0.0492206	0.0051585	0.0793822	-0.0179001	-0.187562	0.0769209	0.0491592	0.10589
233	6Y	-0.0133081	-0.0737362	-0.0044476	0.0198209	0.00564519	0.0321182	0.0339076	-0.0284503	0.0101844	-0.03904	0.00788494	0.0321778	0.00118127	-0.0112335	-0.00758365	0.034879	-0.0199456	-0.0807705	-0.00021153	0.0171047	0.0332576	0.0320427	0.0185226	-0.0610004	0.0245836	0.00803541	0.0491605	0.0168449	-0.0147804	-0.0882714	0.00605627	0.0593715	-0.063078	-0.0982577	0.0579104	0.0831093	0.020316	0.0557254	-0.0366556	-0.0475149	-0.034698	0.0631432	-0.0959606	0.0192134	0.0923788	-0.0292631	0.0136314	-0.0715921
234	6AA	0.184057	-0.0511893	-0.063966	0.0248039	-0.0595037	-0.042907	0.00870497	-0.0292614	-0.0919084	-0.00772806	0.0128719	0.00639234	0.00194677	0.0105134	0.0248711	0.0723024	-0.149149	-0.0335189	0.0168438	0.0129427	0.0441718	0.0618526	0.0468574	-0.0778169	-0.0111728	0.0652699	-0.0163223	0.00731988	0.0269686	-0.102557	0.0729758	0.0353354	-0.187533	-0.0975849	0.0334813	0.133553	0.118084	0.108209	-0.00537277	-0.028026	-0.0424892	-0.0323206	-0.0608136	0.0137529	0.107052	-0.0457873	-0.0142038	-0.0985317
235	6AB	0.0653713	-0.0591207	0.0311845	0.0201664	-0.0337462	0.00387148	-0.0277269	0.114153	0.0310748	0.084516	-0.0233125	-0.0159155	-0.053091	-0.0420257	-0.0978296	0.00243025	-0.0202686	-0.0369843	0.00543114	-0.00336579	-0.0104221	0.0316086	0.034001	-0.0199617	-0.0450242	0.00576734	0.0854051	0.0224206	0.00854266	-0.0770342	0.00922821	0.0106562	-0.067963	-0.0630563	0.0231949	0.094853	0.0129715	0.0518282	-0.0113276	-0.00964247	-0.0231314	-0.00772676	-0.0385265	0.0169379	0.0425101	-0.0378601	0.0169385	0.0746114
236	6AC	0.0277067	0.0141751	-0.0413343	-0.0280366	0.043318	0.0268482	-0.0426772	-0.0265526	0.0128142	-0.0340474	0.0573832	0.0505369	-0.0242425	-0.0179374	-0.0158708	-0.00208363	-0.0562703	0.0201402	0.0307344	-0.0380034	-0.00518141	0.0373328	0.0112477	-0.00626212	-0.0014119	0.0281574	-0.011022	0.039017	0.025486	-0.0705486	-0.0320181	0.0286023	0.0711191	-0.0628814	0.00875538	0.0262625	-0.0432555	0.02711	-0.0330796	-0.0493085	-0.00613121	0.0614093	-0.106624	-0.0154628	0.17076	-0.0387608	-0.00991145	-0.0477607
237	6AE	0.0761726	0.0602214	-0.0193089	-0.0135135	-0.0598305	-0.0161013	-0.0276398	-0.00078735	0.0512702	0.100142	-0.00476562	0.0245926	-0.0751188	0.0104892	-0.0677656	-0.0380564	-0.0603541	-0.00708798	0.0167911	0.00109082	-0.0288935	0.00514348	0.0733101	0.0621003	0.0797492	-0.023115	-0.026422	-0.0292857	-0.00912536	-0.108044	-0.00800829	0.0621511	0.101448	-0.0776013	0.0214929	0.020211	-0.0655509	-0.00114236	0.00546678	-0.0253734	0.0123062	0.00874274	0.038057	-0.0291851	0.0596305	-0.0072483	-0.0612541	0.0769978
238	6AF	0.129541	0.0486493	-0.00151453	-0.0947674	-0.0486869	0.00278053	-0.0360019	0.051259	-0.121172	-0.0650719	0.0494561	0.0516214	0.099078	-0.112349	-0.0315945	0.0787724	0.0543681	0.0912389	-0.0283799	0.0203185	-0.339954	0.0133141	0.189094	0.132816	-0.00901749	0.00252657	-0.294955	0.0149162	0.106599	-0.105362	0.0598165	0.0926608	0.0678404	-0.070655	-0.0976905	0.104288	-0.00378267	0.00106823	-0.00971357	-0.0408072	0.00557649	0.043876	0.00863017	0.000314069	-0.0275275	-0.00724455	0.0258279	0.0582519
239	6AG	-0.0157913	-0.0167557	0.0185241	0.0365616	-0.106661	0.0803005	0.00382205	-0.0384357	0.0773593	0.0155867	0.0336877	-0.03438	-0.0125934	0.0553876	-0.0518577	-0.0447545	-0.0706084	-0.0226928	0.0225191	0.0898131	0.0716954	-0.00344873	-0.0872777	-0.0479705	0.0629156	0.0560654	-0.0922566	-0.0188613	-0.0317578	0.0437601	-0.0285022	0.0566073	0.0656322	0.109379	-0.0405814	0.0389097	-0.17334	-0.0448335	0.0405477	-0.0812505	0.0399106	0.0456257	0.0628038	0.143698	0.0127241	-0.128465	-0.0907607	-0.0371869
240	6AH	0.00355982	-0.0210424	0.00083619	0.043071	-0.0239435	0.019339	-0.0218201	-0.031547	0.0242518	0.113168	-0.0248567	-0.0148552	-0.0457212	-0.0320675	-0.00980795	0.0214353	-0.180802	0.0649032	0.00801584	-0.0443968	0.0387437	0.036145	0.0773911	-0.0258885	0.025072	-0.00513586	0.222836	-0.0163013	-0.0528483	-0.113059	-0.00976644	-0.0249083	-0.108629	-0.0271613	0.0213608	0.13332	-0.0188913	-0.00474988	-0.00151455	-0.0187905	0.00643891	0.0186161	-0.0382669	-0.00521187	0.155509	-0.109293	-0.0027375	0.0266435
241	6AI	0.0210621	-0.114978	-0.0628137	0.0599225	-0.0877933	0.171159	0.0134414	-0.00940237	0.000319661	-0.0726593	0.00370667	0.0291262	0.0272138	-0.0184644	0.00111726	0.0390424	-0.0862209	-0.0225786	0.0581321	-0.0191826	0.0663057	-0.00549514	0.00903943	-0.0263595	0.0471931	0.0444931	-0.0130299	-0.00225293	0.0241335	-0.0687387	-0.0181181	0.0126795	-0.123922	-0.0703129	0.140835	0.133465	-0.0800662	0.0352395	0.0349796	-0.0166436	-0.0257705	-0.027805	-0.0533524	-0.0121172	0.29637	-0.184725	-0.046175	-0.0187177
242	6AJ	0.0463502	-0.000892317	0.0161691	0.0363158	-0.0569905	-0.00810448	-0.0328478	0.0115797	0.0508405	-0.00918637	0.0147878	0.0380998	0.0326917	-0.0763542	-0.0257589	-0.0367	-0.0688688	-0.0425864	0.0338568	-0.0374715	0.0560982	0.0689804	-0.0100087	-0.0186834	0.0491808	0.0244799	-0.0605912	0.086765	0.0458252	-0.0938644	-0.0124077	-0.0207043	-0.0836371	-0.0557788	0.0289986	0.100081	0.0103358	0.0539973	0.0521098	-0.0242538	-0.0351809	-0.0466724	-0.0735238	-0.039222	0.115203	-0.0198645	0.0174075	-0.0790251
243	6AK	0.280678	-0.0113105	-0.0170406	-0.0507809	-0.0990466	-0.0821437	-0.0203561	0.0531657	0.285915	-0.0382606	-0.012446	0.0161751	-0.0362399	-0.0086335	-0.0618228	-0.197853	-0.0171555	0.0808517	-0.0648084	-0.0308556	0.0477707	-0.0368802	0.0210773	0.0392777	0.250821	-0.0644879	-0.131691	-0.083496	-0.00157399	0.0132264	-0.00889954	-0.0131768	0.00527917	0.225226	0.00338637	-0.144228	-0.0896632	0.0938941	-0.0754446	-0.0706164	0.0330843	0.0190825	0.0783166	0.142553	-0.00832589	-0.12207	-0.0904745	0.338474
244	6AL	0.188063	0.0951334	0.0240071	-0.0462729	-0.0943134	-0.0488854	-0.117732	-0.0747773	0.101022	0.177468	0.0729748	-0.0472676	-0.0788934	-0.0802051	-0.0432875	-0.0270335	0.183953	-0.00148195	-0.00831576	-0.0693132	-0.0907922	-0.0952593	0.0812091	0.123976	-0.0748246	-0.0241621	-0.0904236	0.0879867	0.117623	0.00177904	-0.176505	0.0345507	-0.0597997	0.28914	-0.107396	-0.0436476	-0.0782968	0.0345746	-0.0323932	0.0194297	-0.0209762	-0.000634936	0.207538	0.00105249	-0.0734198	-0.0661026	-0.0690684	0.477432
245	6AM	0.212204	-0.00599566	-0.0218162	-0.0420533	-0.0645919	0.00401754	-0.0817645	-0.0349337	0.119329	0.064715	-0.10556	0.0173902	0.0627056	-0.0224647	-0.0485896	-0.0525925	0.182014	0.116064	-0.0291426	-0.121996	-0.0484352	-0.0751894	-0.0233153	0.145571	0.114585	-0.0862161	0.172933	-0.122064	-0.0082086	-0.102738	-0.0430683	-0.0707929	0.111039	-0.0813111	0.0409595	-0.0208323	-0.049855	0.00711441	-0.0308309	-0.0794938	0.0867371	0.0164732	0.157248	0.131154	-0.0819071	-0.138591	-0.0679039	0.331997
246	6AN	0.194463	-0.077961	-0.0692588	0.0996967	-0.161632	-0.0320536	0.0467459	-0.0244279	-0.0209892	-0.0650452	-0.0420906	0.127803	-0.00744966	0.140748	-0.0356086	-0.0729396	-0.0449077	0.0343105	-0.0553086	-0.112895	0.0569485	0.0680455	0.0538066	0.0380831	-0.0654657	0.0109973	-0.0331526	0.00747945	0.247983	-0.0588163	-0.0449242	-0.102184	-0.0442035	-0.18489	0.238483	0.0405214	-0.0499105	-0.0211334	-0.0505884	-0.106644	0.148793	0.0295719	0.149155	0.182476	-0.144552	-0.0905835	-0.0964957	0.189068
247	6AO	0.108367	-0.0544702	-0.0250103	0.0524066	-0.124268	0.0331181	0.00985638	-0.105433	-0.0395724	-0.0688121	-0.00495735	0.0997752	0.0792221	0.141292	0.0249542	-0.126469	-0.0437288	0.0520464	-0.0493228	-0.0624294	0.0784078	-0.0187435	0.0437704	-0.0508045	0.0147967	-0.0368845	-0.121006	-0.00567036	0.257423	-0.0439804	-0.0016818	-0.0121918	0.00975715	-0.0501037	0.133346	-0.0156391	-0.0773602	-0.102221	-0.0670715	-0.151303	0.264102	0.0564928	0.263672	0.299292	-0.186214	-0.150729	-0.226021	0.230317
248	6AP	0.104983	0.142843	-0.252301	-0.066922	0.339935	-0.226901	-0.0416373	0.00580431	0.00225165	-0.171323	-0.180466	-0.0814729	0.0720666	0.0420167	0.283275	0.0278472	0.24931	-0.0319162	-0.176295	-0.211828	0.227007	0.0164872	-0.072765	0.389294	0.0963781	-0.157312	-0.754351	0.151819	0.247402	0.0177665	-0.0575141	0.066518	-0.300659	-0.228209	0.0818799	0.219993	0.226995	-0.0256215	-0.166527	0.0430904	0.0336152	0.115443	0.162427	0.0405664	-0.066109	-0.064152	-0.0727326	0.680366
249	6AQ	0.100007	-0.273118	-0.206058	0.0720324	0.101019	0.0492763	0.15684	-0.0390957	-0.0228081	0.0518437	-0.140407	0.0233048	-0.108823	-0.121939	0.0842679	0.273657	0.185117	-0.11591	-0.250155	-0.125242	0.0691318	0.0184547	0.218604	0.021512	0.0906651	-0.185483	0.216852	-0.0722267	0.317793	-0.232534	-0.0297532	-0.126825	0.27339	-0.0360335	0.0461963	-0.0973855	-0.186167	-0.0921877	0.0568411	-0.113103	0.201575	-0.0531252	0.145582	0.0691439	-0.0991819	-0.025551	-0.0899925	0.364443
250	6AR	-0.108283	-0.11858	-0.0552772	-0.0462595	0.185973	0.152022	-0.00959522	0.0844984	0.0104702	-0.0058401	0.00217749	0.0369312	0.0545534	-0.0851152	-0.0339796	-0.0636958	0.357229	-0.00674972	-0.0812756	-0.0898668	-0.0522411	-0.0738078	-0.0532881	0.143492	0.0932977	-0.141894	-0.107079	0.0476959	0.0613056	-0.125818	0.10619	-0.0771897	-0.078157	-0.0342045	-0.0159031	0.0903263	0.0379383	-0.114879	0.0188938	0.0195927	0.0419092	0.0344833	0.0404743	-0.0232946	-0.0149142	-0.00370182	0.00143628	0.00474413
251	6AS	0.181842	-0.0188654	-0.18564	-0.0510211	0.221372	-0.0486967	-0.0989911	-0.0393811	-0.0384946	0.0970564	0.025068	-0.0460177	0.154288	0.063711	-0.10507	-0.11116	-0.0425403	0.0216795	-0.124082	-0.148873	0.169815	-0.0417434	0.165744	-0.00898862	-0.0225178	-0.0078729	0.153817	0.258943	-0.0398596	-0.0378345	-0.213943	-0.0817443	-0.0968464	-0.0473073	-0.0516975	0.116248	0.0796037	0.117157	-0.113248	0.0520339	-0.0166217	-0.0393217	0.0583339	-0.0269083	0.2412	-0.244213	-0.0284123	0.0841893
252	6AT	-0.0711883	-0.274185	0.128746	0.0677958	0.135889	0.0929272	-0.0799841	0.0252964	0.0409448	0.398177	-0.0979019	0.0428073	-0.0733216	-0.115649	-0.0548377	-0.165516	-0.0245769	-0.072077	-0.131978	-0.0288113	-0.201624	-0.0794746	0.538542	-0.139112	0.070833	-0.0637922	0.00179794	0.0800176	-0.0562775	0.0702232	-0.0575152	0.0938249	-0.0946036	0.435482	0.0542347	-0.129739	-0.265374	-0.0315402	0.0151024	0.0174912	0.0368213	-0.0378746	-0.0650327	0.11533	-0.107066	-0.0151145	0.0718832	0.283418
253	6AU	-0.0137145	-0.173255	-0.0227844	-0.0889972	0.0954571	0.258377	-0.0550824	-0.164297	-0.0510219	-0.253452	0.0878471	0.000384472	0.162932	0.257788	-0.0904484	0.0502682	0.0184783	-0.189775	-0.0267012	-0.11739	0.200777	0.256151	-0.14154	0.0122559	0.0510346	0.0834559	-0.284727	0.160935	0.165984	-0.199976	-0.0874612	0.0984991	-0.233202	-0.113387	0.243015	0.234569	-0.130996	0.102848	-0.0317492	0.00121873	0.0438526	-0.11617	-0.0807611	0.0791431	0.261921	-0.185761	-0.0745423	-0.00194074
254	6AV	-0.0310346	-0.0826491	-0.000851201	0.0114542	-0.00971958	0.00947232	0.103328	-0.0138026	-0.0375185	0.0496946	-0.0555922	-0.0439187	-0.0404155	0.0368285	0.0829541	0.0217704	0.161048	0.0277994	-0.0224944	0.03154	-0.0193191	-0.391477	0.212903	-0.119931	0.0379005	0.0603852	0.0295242	-0.0568328	-0.0398048	-0.0721685	0.0788022	0.0821251	-0.0812477	-0.0194163	0.0501582	0.020233	0.0302727	-0.0961093	-0.0362367	-0.0455651	0.0673265	0.110585	-0.160101	-0.0892352	-0.0160558	0.112628	0.152764	-0.122883
255	7A	-0.014315	-0.0765855	-0.0193868	0.034192	-0.0438361	0.0110834	0.108848	-0.000691312	-0.0407469	-0.00767538	-0.00627674	-0.0489961	-0.0252732	-0.0194857	0.0632044	0.0859409	0.135096	-0.107921	0.0350721	0.019798	-0.0807889	-0.0685937	0.0673368	-0.141552	-0.188874	-0.00547495	-0.0667512	0.0131082	0.0476126	0.0384799	0.130105	0.173346	-0.261611	-0.0158467	-0.0239744	0.118049	0.183383	-0.0186408	-0.027609	-0.0317536	-0.0183901	0.0963935	-0.0638565	-0.0866548	-0.050144	0.133234	0.0674212	-0.25627
256	7C	-0.121733	0.125295	0.114365	-0.0191707	-0.0733943	-0.0220278	-0.00333316	-0.166424	-0.133431	-0.091867	0.0660833	0.23947	0.0833524	-0.0891266	-0.103757	0.195699	-0.155692	-0.0449184	0.0157418	0.0625191	-0.00176952	0.149536	-0.0254167	-0.144537	0.139158	-0.0923521	-0.165198	-0.0507137	-0.0567955	0.0923436	0.194758	0.0833371	-0.114423	0.0531927	0.00988472	0.0313684	0.0199768	0.12976	0.0220396	0.00192533	-0.119546	-0.0341793	0.06614	-0.326652	-0.0382836	0.184503	0.114293	-0.163865
257	7D	-0.125581	0.13698	0.0479709	-0.0402671	-0.0498056	-0.0133164	0.0440184	0.226938	0.0294003	0.00795202	0.0721635	0.0292893	-0.0768451	-0.133039	-0.0558936	-0.0999651	0.0818428	0.166506	0.0170762	0.0749813	-0.101164	-0.046585	-0.192657	0.0332308	0.0797264	-0.028848	-0.0911275	0.0124769	-0.0178851	-0.0332869	-0.0261393	0.0718526	-0.161005	0.0190403	0.00519155	0.0819129	0.0548602	-0.00896315	0.081426	-0.0190427	-0.0456124	-0.00780768	0.0681674	-0.140545	-0.0440609	0.114744	0.00169427	-0.0637315
258	7E	0.0206049	-0.0101955	-0.0480958	0.0608898	-0.0464647	-0.0571441	0.0804053	0.0478638	-0.116552	0.078535	-0.049312	0.0212151	-0.0739734	-0.119914	0.230225	-0.0180877	0.0695318	-0.0325993	0.0493419	0.248382	-0.178778	-0.1414	-0.014479	-0.0655328	-0.0245958	0.0126455	0.120121	-0.0266511	0.00264978	-0.0394356	0.02309	-0.00229136	-0.0365682	-0.0261114	-0.0103811	0.0390929	0.0339678	0.0337758	0.00427488	-0.0157229	-0.0269274	0.00459957	0.00892543	-0.0694339	-0.0331113	0.0575178	0.0361019	-0.0137528
259	7F	-0.0173609	0.117026	-0.0446687	0.0157644	-0.0555017	-0.0603075	0.0450482	-0.0798748	-0.0982564	-0.0366626	0.00335703	-0.0155449	0.0632171	0.0664558	0.0617432	0.0355657	-0.118544	0.0244984	0.0675677	0.207077	-0.0860521	0.0535036	-0.148051	-0.047108	-0.0412178	-0.0561712	-0.174405	0.0383699	0.0766751	0.120077	0.0693877	0.0143921	-0.209295	-0.0215613	-0.010133	0.0565113	0.184478	0.0234851	-0.0152079	-0.0229421	0.0107447	0.00392018	0.0552806	0.115882	-0.105168	0.0192078	-0.0852029	-0.108899
260	7H	-0.263246	0.274226	-0.0703337	0.080818	0.0535486	0.0310698	-0.106083	-0.146481	0.0491626	0.19145	0.0483777	0.0568149	0.0140005	0.0914638	-0.0721501	-0.232639	-0.0739287	0.0689704	0.0567919	0.314822	-0.339653	0.0246737	-0.0516771	0.0536367	0.0599781	0.00945293	-0.00141223	0.012927	-0.0222073	-0.0243916	-0.105801	0.0178171	-0.108303	0.295584	-0.0936666	0.0230583	-0.116673	0.0526839	-0.0301658	-0.0721654	0.00329913	0.0463483	0.136701	0.00425459	-0.051678	0.018399	-0.107676	0.153984
261	7I	0.0477046	-0.069348	-0.134262	0.0652384	-0.00324329	0.0585219	0.035388	-0.0650953	0.110634	0.158858	-0.0613251	0.0132956	0.0128639	-0.0125156	-0.0250965	-0.131619	0.328417	0.0899134	-0.00454637	-0.0595704	-0.21031	-0.148508	0.00460487	0.2241	0.101879	0.110392	-0.535797	0.000222327	-0.0102848	0.0476513	0.0534129	0.00842442	-0.153143	0.117125	0.0172118	0.0201135	-0.00130703	0.00629207	-0.0194779	-0.00308958	-0.00639976	0.0226752	0.0481257	-0.000420736	0.00133385	0.0199591	-0.0689979	0.254833
262	7J	0.0438447	0.0225047	0.0193855	-0.0138456	-0.0339821	-0.00585194	-0.0320553	-0.00580964	-0.0573482	-0.102667	0.0169773	0.0864198	0.00675355	-0.00939234	0.0124973	0.0525691	0.0496368	-0.0213181	0.123255	0.042843	-0.286696	0.116173	-0.023894	0.0482749	0.0277889	-0.0346702	0.002899	-0.0168361	-0.0111266	-0.0517104	0.0111911	0.0241894	-0.120683	-0.00553556	0.03829	0.0267769	0.0611513	0.0206937	0.032836	-0.0255661	-0.0306222	0.0026587	-0.0026414	-0.031299	0.0385205	0.0691804	-0.0737605	-0.100939
263	7K	-0.0562155	0.0975879	-0.0208805	0.041312	-0.0514453	-0.00848741	-0.00187123	-0.107881	-0.0681914	-0.253688	0.06024	0.0532007	0.0526538	0.120395	0.0503302	0.0929409	-0.159837	0.0432734	0.0895635	0.111901	-0.267172	0.215658	-0.0333872	-0.120373	-0.060461	0.0164978	-0.0891996	0.0256907	0.0267563	0.0841701	0.104022	0.0128965	-0.284847	0.0204174	-0.0979952	0.0870047	0.275421	0.0502984	0.0267835	-0.0659422	-0.0150238	0.00388417	-0.00975303	0.0586909	-0.0396657	0.0837395	-0.0930117	-0.233726
264	7L	0.0200282	0.0921734	-0.0724313	0.000885811	-0.0160482	-0.0468157	0.0222078	0.0729512	-0.0702247	-0.197631	0.113083	0.0100118	0.0173018	0.0390117	-0.0129456	0.0284418	-0.0965411	0.122493	0.0737004	0.145356	-0.508938	0.276363	-0.0124335	-0.051988	-0.0289733	-0.0187787	0.0599788	0.0621944	-0.0500752	0.0379498	-0.000361548	-0.00994618	-0.176152	-0.0156918	-0.00139714	0.0651786	0.128062	0.0502431	0.00894561	-0.00713229	-0.0618174	0.00976097	0.00610806	-0.047284	-0.00648662	0.0235383	0.0241242	-0.0269922
265	7M	0.0565548	0.129676	0.133655	-0.125341	0.0150906	0.0017238	-0.211359	0.061544	-0.121796	0.192722	-0.00615935	-0.0383508	0.0421237	-0.0108261	-0.108343	-0.0109147	-0.000164787	0.0123071	-0.0278235	-0.00712503	0.0218034	-0.0752756	0.0762784	-0.0513894	-0.0399978	-0.0102147	0.111813	-0.00201161	-0.0241305	-0.00583926	0.0228156	-0.00104521	-0.218529	-0.0381046	0.103531	0.0523822	0.10072	0.106719	-0.0559547	-0.0569396	-0.0209983	0.0271735	-0.0691467	-0.0594902	0.038803	0.0352964	0.0545375	-0.0496093
266	7N	-0.0757057	0.0399648	0.0611858	-0.0302924	-0.0481954	0.0155793	0.0374635	-0.010758	-0.0642308	-0.252764	0.0729	0.0893544	0.0584917	0.0481113	-0.0412724	0.100168	-0.15032	-0.0399769	0.0372401	0.11055	-0.137697	0.149455	0.0307495	0.000163507	0.0462392	0.0120508	-0.0251854	0.0110973	-0.0485425	-0.0709867	0.0257255	0.0494383	-0.23745	-0.00682224	0.04398	0.0951153	0.105177	0.167611	0.0610787	-0.0597942	-0.111307	-0.0575882	-0.0559847	-0.0684286	0.0114718	0.0778302	0.0351113	-0.161443
267	7O	-0.0572102	-0.0558024	-0.00840173	-0.0246422	0.0163139	0.0349579	0.0947847	0.0261891	0.0893501	0.110997	-0.0218817	-0.0575424	-0.0708434	-0.0275538	-0.0723666	0.0236515	0.0697928	-0.105049	-0.0961968	0.00852727	0.024647	0.000543887	0.0977346	0.0316911	9.35829e-05	-0.0296927	0.0182501	-0.0192092	-0.0318006	-0.0166723	0.0244974	0.0228426	0.0886727	-0.0117115	-0.00658719	-0.0230408	-0.0473332	0.0258408	0.0132816	-0.0419984	-0.0272912	0.0301672	-0.058286	-0.0292697	0.00840791	0.0332856	0.0458622	-0.104265
268	7P	-0.080912	-0.0380798	0.0100474	0.04706	0.0193697	0.0214526	0.0210622	0.0780092	0.0134232	0.0729749	-0.0511274	-0.0176222	-0.10817	0.00416505	-0.095933	0.10428	-0.0122531	-0.0975016	-0.00977239	0.0777958	-0.0502949	0.0873315	0.00469472	-0.134471	0.0906224	-0.0401104	0.0318329	-0.0794881	-0.0331422	-0.044465	0.157492	0.0517294	-0.12178	-0.0205955	0.0268775	0.0499262	0.0655723	-0.0372167	-0.0208728	-0.00311019	-0.0252502	0.0864499	-0.165193	-0.13155	0.0928371	0.112118	0.0917871	-0.0846955
269	7Q	0.0546413	0.205037	-0.107927	-0.0607684	0.0928678	0.0807171	-0.264568	0.102615	0.128112	0.0963425	0.0659434	0.0271733	0.00570833	-0.105389	-0.120307	-0.200199	-0.133216	0.0319621	0.0484459	0.234634	0.0698944	-0.132453	-0.119268	-0.137421	0.00542068	0.0575326	-0.0424456	-0.0161458	-0.0118934	0.0815228	-0.00517278	0.0686027	-0.173271	0.142556	0.00600702	0.022204	0.00250372	-0.0182896	-0.047948	-0.0591656	0.0335526	0.0918506	0.0174935	-0.0399514	0.00660816	0.0448469	-0.0289972	-0.115125
270	7R	0.0416741	0.110541	-0.0599341	-0.293837	0.151132	-0.0104522	0.0608762	0.141491	0.0542585	0.0931949	-0.0575019	0.110752	-0.294069	-0.0905265	0.00663478	0.035766	0.326498	-0.13432	-0.0870462	-0.254242	-0.254242	0.102442	0.300911	-0.175689	-0.175689	-0.0256954	0.297334	0.00370849	0.0160691	-0.0675344	-0.00644762	0.133944	0.210203	0.00439456	-0.0053424	-0.169146	-0.0401099	-0.00850488	-0.0222969	0.0116249	0.0190124	0.000164536	0.0297406	-0.0616727	-0.00409671	0.0173032	0.0187256	0.0569533
271	7S	-0.0182579	0.123848	-0.0590037	-0.0248185	0.0754389	-0.0195755	-0.0776311	-0.0474262	0.0871088	0.0412421	-0.022941	0.0178413	-0.0246768	-0.0756935	0.0253154	-0.000770061	0.115367	-0.0245018	-0.00775577	0.049428	0.0217781	-0.181189	0.0268733	-0.0189621	0.0408669	0.0334928	0.0249773	-0.0499358	-0.0297912	-0.0207486	0.0146799	0.00542082	-0.244219	-0.0218918	0.103773	0.0768677	0.0854697	0.022515	-0.00548458	-0.0368198	-0.0101317	0.0299212	-0.0195602	-0.0805749	0.0515117	0.0333978	0.0152256	0.0163338
272	7T	-0.0998718	-0.0418631	0.109103	-0.0461154	-0.12194	0.127088	0.0735987	0.0793447	-0.0221405	-0.22425	0.053739	0.0111461	0.0587302	-0.1133	0.0617402	0.0949906	-0.0891375	-0.0711208	0.0528444	0.301276	-0.106459	-0.0380509	-0.0493522	0.152117	0.148623	0.0104769	0.0208182	-0.0800456	-0.0599239	-0.112507	-0.0254894	-0.0540689	-0.00621304	0.0966436	0.0768176	-0.0814307	-0.0858174	0.0625129	0.0223975	-0.0483745	-0.0556214	0.0190854	0.17142	-0.0780569	-0.0483626	0.0207388	-0.0657391	-0.00553952
273	7U	0.427623	-0.237995	-0.0700309	-0.160849	0.0988105	-0.0576951	0.000136723	0.118435	0.0403063	-0.0869513	0.00835728	0.0407746	0.0545245	-0.0143731	-0.0770305	-0.0840431	0.0617522	0.016112	-0.092048	0.0632652	0.0212555	-0.0920502	0.0217132	0.1513	0.00818873	-0.00541408	0.0518621	-0.0835527	0.000170922	0.0123932	-0.0305527	-0.104396	-0.0734128	0.0812271	0.149655	-0.115532	-0.0419382	-0.0310872	-0.0595843	-0.108186	0.142671	0.0561865	0.147069	0.177157	-0.173911	-0.00588741	-0.144428	-0.22127
274	7V	0.101299	-0.0169848	-0.013015	-0.00112302	-0.0363723	-0.00207151	-0.0317326	0.12082	0.0598732	0.0325739	-0.0450822	0.020684	-0.0921521	-0.0447757	-0.0186078	-0.0333332	0.337206	-0.0954588	-0.0761511	0.0259559	-0.0290918	-0.129128	-0.0333329	-0.0289098	-0.0033512	0.00281419	0.164182	-0.0437989	-0.0830005	-0.0697549	0.0312019	0.0306173	-0.0377471	-0.00751701	0.0172056	0.0292407	-0.00118217	0.0113387	0.0167122	-0.0145929	-0.0485284	0.0350704	-0.0691405	-0.0386212	0.0161391	0.0736979	0.0179247	-0.094267
275	7W	-0.0568463	0.0803073	0.0465718	-0.0101829	-0.0926762	0.0693761	-0.0365497	-0.0598326	-0.0565063	-0.288226	0.157832	0.0352572	0.0883876	-0.0427335	0.0597759	0.106046	-0.165095	0.105861	-0.0505821	0.152258	-0.0651358	0.10243	-0.079736	-0.185632	-0.0470656	-0.0968722	-0.0954226	0.159207	0.0574009	0.105297	0.155453	-0.0523659	-0.0994511	-0.178679	0.00830233	0.0849753	0.184853	-0.0830689	0.0239406	-0.00332322	0.0307121	0.0317394	0.00801392	0.0360603	-0.0255621	0.0693762	-0.0878883	-0.246383
276	7Y	0.155275	-0.00630256	0.0303612	-0.0367895	-0.0828352	-0.0299573	-0.0297517	-0.00422371	-0.0581206	0.044121	-0.0449735	0.0112768	0.027485	-0.0370193	0.0072618	0.0541925	0.0194789	-0.00629812	-0.022086	-0.0149018	-0.00902386	-0.00451137	0.0373423	-0.0505183	0.0281693	-0.0167375	-0.0572972	-0.00640379	0.00530253	-0.0489875	0.05324	0.0932325	-0.117885	-0.0891038	0.0175958	0.103465	0.0859273	0.0122994	-0.022418	-0.048415	-0.0192	0.0777337	-0.108095	-0.0229552	0.145347	-0.0135778	-0.00071935	-0.20452
277	7Z	0.0327685	0.0349137	-0.0649318	0.0506229	0.0159536	-0.068142	-0.00118489	-0.0665248	0.0244001	-0.0591179	-0.0243895	0.0286591	0.0877459	0.0467857	-0.0242015	-0.0133571	0.0766593	-0.0425917	-0.159927	-0.0247199	0.00546805	0.0656267	0.0794842	0.00854294	-0.0771736	-0.0193219	0.125417	0.0362048	-0.0301284	0.0725399	-0.0554982	-0.0605825	0.0294954	-0.102715	0.00702605	0.0159154	0.0502776	-0.000392556	-0.0412304	-0.0134545	0.00829726	0.0467801	-0.056341	-0.0290452	0.0431342	0.0841443	-0.0418923	-0.00953923
278	7AA	-0.0289121	-0.0314789	-0.0262109	-0.0117385	-0.0212454	0.0358152	0.0837705	0.0552684	0.145808	0.00101597	-0.0230059	-0.0176912	-0.0738777	-0.0653295	-0.0507544	0.0285661	0.168957	-0.194688	-0.108554	-0.0703525	-0.152462	0.0997365	0.257362	-0.0634164	-0.0206484	0.066658	0.0280231	-0.0347981	-0.010539	0.0224994	-0.0312342	0.0434556	0.196325	0.0227019	-0.0929928	-0.0359905	-0.0900439	-0.0788233	0.0181332	-0.0672088	0.0676868	0.0602121	-0.0132575	0.0410588	0.00668315	0.00599599	-0.0404804	0.0211383
279	7AB	0.107902	0.0931575	0.0109124	0.148809	-0.246908	-0.0288206	-0.0850517	-0.120668	-0.00552409	-0.194082	0.065954	-0.00883744	0.016133	0.134326	0.0723859	0.0403133	-0.131522	-0.0528375	0.0123583	0.080128	0.048409	0.136438	-0.0929742	-0.136215	-0.00235218	0.0306371	-0.108288	0.0705681	0.0853506	0.0245242	0.0739218	-0.0381464	-0.103095	-0.146941	0.12103	0.0436404	0.0853647	-0.0351883	0.0314459	-0.0848102	0.0349358	0.0536167	0.00178888	0.0997086	-0.0668117	0.014681	-0.0493667	-0.0723249
280	7AC	0.403474	-0.193966	0.10246	-0.0429616	-0.114733	-0.106748	-0.0475249	0.164254	0.00869586	0.072584	0.0706858	-0.0375178	-0.0343563	-0.104114	-0.042612	-0.0976198	0.138697	-0.0493844	-0.0595784	-0.0243923	0.0383253	-0.0853766	0.04171	0.0458846	0.0176438	-0.0210015	0.113181	-0.050914	-0.0696561	-0.0188711	-0.0288327	0.0125659	-0.0786029	0.0580517	-0.0209145	0.0636925	-0.0222269	0.0108878	3.75716e-05	-0.0432589	-0.0124223	0.0447558	-0.105602	-0.0525179	0.0210557	0.0490709	0.0879936	-0.157037
281	7AD	-0.0378931	-0.112245	-0.00610376	-0.0394612	-0.123936	0.165505	0.154133	-0.0912594	-0.0473745	-0.0847319	0.0556215	0.0721778	0.014539	0.114162	-0.0666468	0.0335126	-0.150171	-0.076006	0.0452394	0.040925	0.0244596	0.127461	-0.0119082	-0.0673919	0.0574329	0.0556984	-0.00789488	0.0153405	0.0301677	-0.128726	-0.00617786	0.051551	-0.226854	-0.0702066	0.0597925	0.202287	0.0349806	0.107228	0.155663	-0.0454794	-0.103987	-0.113424	-0.0855805	0.0920534	0.16621	-0.0408502	-0.131833	-0.12841
282	7AF	-0.0518066	-0.032445	0.0161636	0.0407605	-0.0519799	0.0827983	-0.00349099	-0.0757537	0.149967	0.053219	0.0176258	0.0416911	-0.0264422	-0.0117512	-0.0189329	-0.129623	0.143103	-0.0724628	-0.042533	0.0972954	0.00445825	-0.0764925	-0.0533679	-0.208372	-0.0256188	0.0473777	0.0409998	-0.0233228	0.00422127	0.108399	-0.0363	0.0926163	0.00437669	0.0341958	-0.0188851	0.00781213	-0.0274995	-0.0604762	0.0558671	-0.0497123	0.0239928	0.0303287	-0.0552334	0.0943378	-0.00293619	0.00245744	-0.0386256	0.235815
283	7AG	0.234154	-0.0738781	-0.0758004	0.0365901	-0.0865637	-0.0680209	0.0335189	0.0480666	0.0444521	-0.0141528	0.0575752	0.146904	0.053306	-0.130496	-0.00887931	-0.196775	0.587772	-0.118958	-0.16034	-0.171574	-0.12555	-0.142537	0.131186	-0.0226615	0.0161269	-0.0146126	-0.0258169	-0.0339069	0.0770888	-0.0173351	-0.00240184	0.0235192	-0.0296492	-0.0878834	0.189279	0.00977745	-0.0815241	0.0241412	-0.030781	-0.0830231	0.0617437	0.0279191	0.0571093	0.0803971	-0.0462454	-0.0603011	-0.0309601	-0.104927
284	7AH	0.194124	-0.193139	-0.0936239	0.0460911	-0.113608	0.0116647	0.148491	0.116275	0.128295	-0.0323553	-0.038976	-0.0439895	-0.0830631	-0.000203612	-0.00906819	-0.0369136	0.26186	-0.0653334	-0.0747081	-0.0994337	-0.0450625	-0.0765683	0.0992458	-0.0799092	-0.0480259	0.0166143	0.208003	-0.011665	0.0341771	-0.0545907	-0.0260839	-0.0385194	0.0678731	-0.0178826	-0.0494293	0.016776	-0.0173372	-0.0170492	0.00757396	-0.00842347	0.013888	0.00401073	-0.0414315	-0.00197197	0.0150071	0.0271607	0.0012356	0.0147469
285	7AI	0.0501427	-0.0603843	-0.0202528	-0.0327615	-0.0394748	0.0559251	0.0468055	0.00501404	0.0249477	-0.0336532	-0.0318866	0.0131567	-0.0163454	0.0139781	-0.000800895	0.0255895	0.0410846	-0.0271458	0.0353306	-0.0702875	-0.00285214	0.0149869	0.00888333	0.0454522	0.0328201	-0.0211137	0.0487929	-0.0250558	-0.00210519	-0.0985598	0.0153871	0.00438216	-0.0486485	-0.0452759	0.0733629	0.100158	-0.0795966	-0.0287329	0.042353	-0.0275074	0.0144518	-0.000564514	-0.0276109	-0.0480417	0.0728936	0.0229687	-0.0202095	-0.000128954
286	7AJ	-0.0513548	0.0166689	0.0279305	0.081511	-0.0962386	0.0700689	-0.048586	-0.151354	0.0308228	0.0577858	0.0143175	0.156504	0.0448965	0.161905	-0.04159	-0.273288	-0.167032	-0.0640198	0.0244683	0.101874	0.100149	0.00947681	-0.00491605	-0.0236678	0.0453725	0.0646734	0.0374917	-0.0726632	-0.0601436	-0.0113787	-0.0456064	0.0659222	0.046132	0.179569	-0.0442751	-0.0158508	-0.165575	-0.0887846	0.106268	-0.0472822	0.0488364	-0.0190379	-0.0204189	-0.0125034	0.0328547	0.0198833	-0.0198156	0.100946
287	7AK	0.115821	-0.0807917	-0.0805463	-0.0243494	0.00910315	0.0270194	0.0337436	-0.00207256	0.0186831	0.119231	0.0574388	-0.0175631	0.038396	-0.0705501	-0.0142433	-0.12932	-0.0540196	-0.0451536	-0.0285946	0.0809631	-0.00644431	-0.0473946	0.100644	-0.0251794	0.15113	0.0787642	-0.0143757	-0.0488356	-0.0353764	0.00229217	-0.0821562	-0.0262633	-0.0815479	0.130599	-0.0237067	0.0299941	-0.0553387	-0.00791773	-0.00619211	-0.0522685	0.015297	0.0510813	0.0549483	-1.07103e-05	0.0549537	-0.068538	-0.0413532	0.00227362
288	7AL	0.0434266	-0.117689	0.0972301	-0.015706	-0.233175	0.224528	0.00138547	-0.0676426	-0.07144	-0.198999	0.0268488	0.0965358	0.00098993	0.137722	0.0151174	0.0608679	-0.0870474	0.0224047	0.102089	-0.0871454	0.0264313	0.0949366	-0.0716684	0.0683466	0.0904257	0.146982	-0.0620108	0.0351448	0.0561725	-0.191191	-0.0429898	-0.10088	-0.198829	-0.142151	0.128961	0.208521	0.0034977	0.00426696	0.0446135	-0.026203	0.0210754	-0.0437528	-0.0370865	-0.0724884	0.0921347	-0.00227032	0.0197105	-0.00156885
289	7AN	0.00735179	-0.0141535	-0.0448579	0.196485	-0.108354	-0.0181022	-0.0183687	-0.169645	0.105753	0.237639	-0.079291	0.14032	-0.20197	0.15729	-0.0946835	-0.0954134	-0.0252669	0.0227298	-0.0922993	0.0116669	0.0764029	-0.134926	0.141692	-0.0843646	-0.143943	0.0253392	0.242945	0.0666609	0.00328523	-0.00675691	-0.0958207	-0.00734481	0.18338	0.0158323	-0.0516807	-0.0381902	-0.109342	-0.105372	0.027256	-0.120046	0.12679	0.071372	0.0263619	0.0513031	-0.0830352	-0.00181837	0.00718856	0.190709
290	7AO	-0.0293738	0.00389071	-0.0102076	-0.0174597	-0.0251909	0.0511124	0.0272289	0.00931438	-0.054501	0.0126427	-0.0107206	-0.0523945	0.0410117	0.00313741	-0.00870396	0.060214	0.227036	-0.259906	-0.044066	0.0424974	-0.0650904	0.0123804	0.0871489	-0.00999964	-0.0276428	-0.048076	0.192349	-0.043505	-0.0876492	-0.0296081	0.0370159	0.0171158	-0.00734018	-0.118183	-0.00511724	0.103126	0.0275142	-0.0140614	-0.0404963	0.00133858	0.000785531	0.0524336	-0.0945585	-0.0254275	0.0750952	-0.0284819	0.0733727	0.00582765
291	7AP	-0.171068	0.0181788	0.0310338	0.109769	0.0186946	0.0406142	-0.0472223	-0.122434	0.0859633	0.0541522	-0.0132366	0.065288	-0.0270491	0.0607145	0.0239909	-0.127389	-0.0153639	-0.0507269	0.0033445	0.121692	0.0351341	-0.0784307	-0.0156493	-0.114708	-0.014782	-0.0192363	-0.0291334	-0.0731037	-0.0954439	0.227374	-0.00656934	0.125603	0.0544374	0.186549	-0.115783	-0.0387102	-0.0864936	-0.0731215	-0.0082142	-0.0675133	0.0621791	0.08667	-0.0284453	-0.0250185	-0.0429617	0.0337588	0.0626667	0.198805
292	7AQ	-0.314241	-0.0158638	-0.0430104	0.0630522	0.0509663	0.108538	0.150559	0.0641032	0.0234457	-0.058577	-0.0919577	-0.00864691	-0.020855	0.0742093	0.114317	-0.096039	-0.101822	-0.0801172	-0.0640174	0.122939	0.0650805	-0.0185194	0.0764565	-0.188776	0.060762	-0.0914741	-0.0488025	-0.0401017	-0.0241771	0.225011	0.0150324	0.0925265	0.0622189	0.258049	-0.183545	-0.0379248	-0.0987988	-0.046185	0.0263863	-0.053632	0.0489882	0.0244424	-0.0313459	-0.123071	-0.0877183	0.0540599	0.188075	-0.0199197
293	7AR	-0.218529	0.0466034	0.00432015	0.0667308	0.131136	0.0661735	-0.0964345	-0.144191	0.158619	0.0904614	-0.0522811	0.0331158	0.064027	-0.0314214	0.120039	-0.238369	-0.0426441	-0.0478534	-0.00618074	0.13333	0.109438	-0.0970176	-0.0490728	-0.0424758	-0.0141049	0.00584717	-6.33309e-05	0.0446653	-0.109308	0.183714	-0.0920908	0.023816	0.0759031	0.436442	-0.196644	-0.152105	-0.163595	-0.052687	0.0484531	-0.0490815	0.077791	-0.0244755	0.0704098	-0.0424908	-0.0365875	0.0379479	-0.0292796	0.301367
294	7AS	0.0703149	-0.0828876	-0.00975973	0.00393751	0.0124588	-0.0464966	0.0524329	0.0179584	-0.00519777	-0.356437	0.0408311	0.0724323	0.0373406	0.0798536	0.0167263	0.0964926	0.137131	-0.36771	0.0124324	-0.0114945	0.0220268	0.120665	0.0869487	0.0378652	0.00399198	0.0236644	0.0306977	0.0586988	-0.0810825	-0.0545005	-0.0288237	0.00948866	0.0355306	-0.0228051	-0.0481878	0.0379699	-0.00250756	-0.00156539	-0.0434625	0.0294266	-0.000149346	0.0157506	-0.0527201	-0.0273261	-0.00110322	0.000975378	0.080174	0.0275772
295	7AT	-0.0625524	-0.137585	0.00245438	-0.0183708	0.0682332	0.0372711	0.110549	0.00498652	0.00419776	-0.186386	0.0144798	0.0331724	0.0500209	0.0738542	0.0195527	-0.0138779	0.0127252	-0.0142246	0.0250803	-0.0137018	0.076104	0.050871	-0.136854	-0.0308205	-0.0188174	-0.0512757	-0.056881	-0.00215475	-0.0805517	0.0775355	0.0548833	0.108082	-0.146301	-0.0290806	-0.00610846	0.133606	0.047884	-0.0408356	0.0360415	0.000755984	0.00801773	-0.00397958	-0.0530668	-0.0680139	0.00554267	0.0644996	0.0510384	-0.00925735
296	7AU	-0.0843598	-0.14396	0.069941	-0.15736	0.168263	0.000768851	0.146707	-0.308118	-0.04575	-0.136772	-0.171239	-0.165504	0.304858	0.443281	0.176587	-0.0973438	-0.185589	0.13334	-0.0596241	-0.199567	0.146418	0.328648	-0.163626	-0.168677	-0.0518943	-0.11045	-0.251039	0.249177	0.10377	0.2297	0.0118868	-0.0124738	0.0620528	0.0562831	0.207754	-0.10081	-0.225279	-0.0539054	-0.00197349	0.00106301	0.108011	-0.0531955	-0.0187299	0.24713	-0.135448	-0.0357604	-0.0571915	0.208998
297	7AV	-0.0749502	-0.146549	0.0175593	-0.0429792	0.151035	0.0461871	0.0496978	-0.036053	0.14685	-0.0302412	0.18017	0.0471542	0.221964	0.0579826	-0.238692	-0.349134	0.0307103	0.0157365	0.140449	-0.108828	0.104406	0.208846	-0.39132	-0.00298115	-0.000825526	-0.00134757	-0.273346	0.0921596	0.0239061	0.0490866	0.04278	0.0705679	-0.0320292	0.00539697	0.0937668	0.0397219	-0.106856	-0.0556384	0.0121317	0.0168511	0.0784308	-0.0517752	-0.120175	0.0411114	-0.0619703	0.0241596	0.116874	-0.0337217
298	8A	0.00899899	0.0472495	-0.00987182	0.0600608	-0.0857022	0.0262433	-0.0469785	-0.0684144	-0.00963686	-0.00428777	0.00958543	-0.0255804	0.0394891	0.0316079	0.00412162	0.0231154	0.104111	0.029585	0.0159256	-0.0378092	-0.0419324	0.0497824	-0.119663	0.0173955	-0.018829	-0.0188188	-0.101274	0.014285	0.0612425	0.0197319	0.0234141	0.00285331	-0.183096	0.0344055	0.0110984	0.0186579	0.118934	0.000625246	-0.0230543	-0.0347289	0.0240365	0.0331214	0.0554829	-0.0107248	0.00344694	-0.0231716	-0.0250334	-0.156579
299	8B	-0.177438	0.399167	0.0685802	-0.054332	-0.121402	-0.114132	-0.000442623	-0.233608	-0.221998	-0.32696	0.221602	-0.0439531	0.350525	0.210788	0.0449222	-0.00131826	-0.271351	0.610932	0.0272219	-0.0841233	-0.0724024	0.011489	-0.221766	-0.196418	-0.00705928	-0.261541	-0.0996	0.164327	0.114471	0.209434	0.0918815	-0.0154943	-0.240399	0.000735513	-0.172227	0.0194905	0.3924	-0.108312	-0.0754763	0.0300159	0.0332819	0.120491	0.101987	0.0319554	-0.15103	0.0930796	-0.0759924	-0.246181
300	8C	-0.0291432	0.0215333	0.0653829	-0.0363252	-0.0470402	0.0558892	-0.0302967	-0.0416752	-0.0725618	0.0131805	-0.0684711	0.178835	0.0262795	-0.119886	-0.0180641	0.102363	0.240088	-0.0117578	0.0356825	0.09443	-0.0688642	0.0809109	-0.370489	-0.00298901	0.19786	0.0102168	-0.469808	-0.0291042	-0.0147963	0.0708085	0.162986	0.0748274	0.0394446	0.0250916	0.049835	-0.0239185	-0.0904527	0.0893506	0.019547	-0.0125312	-0.0736842	-0.0226823	0.110699	-0.237064	0.00751227	0.134387	-0.0155347	-0.0564112
301	8D	-0.152376	0.158394	-0.0864417	0.0275575	0.102062	-0.126494	0.0772975	-0.107079	-0.061076	-0.0369754	0.0134778	-0.0856796	0.118736	0.129874	0.0642437	-0.0355204	-0.0302834	0.253509	-0.133475	-0.082451	0.0627154	-0.0409743	-0.0290404	-0.0253566	-0.0310614	-0.150428	0.119286	0.0984681	-0.0181202	0.10913	-0.116116	0.0141984	-0.126645	-0.0568177	-0.0302247	0.102632	0.111056	-0.0298061	0.0396414	0.0254577	-0.0376931	0.00240014	0.116097	-0.067708	-0.139037	0.0787864	0.0118609	0.08084
302	8F	0.0424443	0.0554031	0.0556434	0.0698327	-0.096197	-0.0334162	-0.0937103	0.0695379	0.0556768	0.0716921	0.0364066	0.0526784	-0.0435185	-0.0990222	-0.0767064	-0.0667447	0.0425248	0.0402132	0.241339	0.199168	-0.126519	-0.00557432	-0.391152	0.0371188	0.0174401	-0.0178426	-0.0405085	-0.00842438	-0.0326346	-0.0229337	0.0455874	0.0221974	-0.095105	0.0184732	-0.013077	0.046436	0.0432728	-0.0101078	0.0192545	-0.00512304	-0.0190596	0.0150359	0.0177331	-0.0519007	-0.00100634	0.0249405	0.0102335	0.0329304
303	8G	-0.104809	-0.176154	-0.297694	-0.0955563	0.296901	0.0391499	0.338163	-0.312542	-0.121491	0.174674	-0.0599357	-0.0503039	-0.0370404	0.0642445	0.143048	0.199346	-0.0654284	0.101397	-0.305451	-0.0219006	0.0648818	0.0400558	0.186445	0.0215178	-0.20816	-0.262149	0.360959	-0.065533	0.187918	-0.0144046	-0.0315805	0.0114321	0.0104173	0.149029	-0.0567483	-0.0719114	-0.030787	-0.0628137	0.0357382	-0.074911	0.108075	-0.00608879	0.11645	0.0218563	-0.252719	0.152462	-0.0380497	-0.030944
304	8H	-0.0579211	0.167016	-0.199604	-0.00299204	0.0351479	-0.109994	0.168347	-0.0886243	-0.0142119	-0.101867	0.00471255	-0.027767	0.138425	0.17862	-0.014618	-0.0746684	-0.0460327	0.241852	-0.0694444	-0.00971479	-0.0428354	0.0120745	-0.0858989	0.0368958	-0.0462099	-0.0832025	-0.109479	0.0126753	0.113803	0.187371	-0.0787657	-0.0330874	-0.0648317	0.0549415	0.0234946	-0.0429389	0.0293345	0.0509546	-0.0147362	-0.0406352	0.0239559	-0.019539	0.132961	0.104004	-0.151512	0.0309617	-0.116415	0.000248003
305	8I	0.0075529	-0.0135015	-0.0247503	0.0204644	0.00505909	-0.0226973	0.0278727	0.0311331	-0.0105493	0.0423232	-0.00547846	0.045585	-0.0311256	-0.0274371	-0.0470579	0.0026071	0.0276037	0.0181655	0.132324	0.0567228	-0.151529	0.0681583	-0.151446	-0.0175232	-0.0486674	-0.0328767	0.0443988	0.0381895	-0.0754471	-0.0461689	0.0730062	0.0650889	-0.129675	0.00854639	0.0446013	0.0293634	0.0471636	0.0142719	0.00479115	-0.0214808	-0.0428191	0.0452369	-0.0104598	-0.0481846	-0.00979269	0.0629212	0.00551599	-0.073187
306	8J	-0.0478222	0.092726	0.000356679	-0.00827472	-0.00928422	-0.0412513	0.0135497	0.0340072	0.0698084	0.081502	0.0339083	0.105895	-0.00620324	0.0148563	-0.111004	-0.22277	-0.0791653	0.0538899	0.0920569	0.224966	-0.308325	0.182491	-0.165914	0.0799126	0.0148678	0.0234579	0.00589033	0.0471919	-0.0832931	-0.0133029	-0.0687817	-0.00594283	-0.118067	0.118123	0.00589343	0.0415685	-0.0475183	0.0397109	-0.000804573	-0.0519187	-0.0301052	0.0431176	0.067603	-0.0611211	-0.0311534	0.0540838	-0.0294122	0.0563271
307	8K	-0.142307	0.517923	-0.0604263	-0.1173	0.0350369	-0.152778	-0.0801496	-0.028784	-0.0642479	-0.778106	0.266935	0.00241656	0.279651	0.220626	0.0804022	0.0211064	-0.140754	0.568822	-0.00430162	-0.0134075	-0.189942	0.176542	-0.39696	-0.162924	-0.0224203	-0.219873	-0.255567	0.230998	0.0406456	0.24803	0.106722	0.0343873	-0.315982	-0.0123075	-0.117666	0.0770228	0.368933	-0.105523	-0.026377	0.0326949	0.0203601	0.0788445	0.123664	0.037375	-0.123882	0.108508	-0.145664	-0.0479417
308	8L	-0.181706	0.159823	-0.0520137	0.0761707	-0.0185866	0.0530949	-0.0367821	-0.0760767	0.0400284	0.0879573	0.0506692	0.0445464	-0.0123508	0.108539	-0.0872197	-0.156093	-0.0341006	-0.00939972	-0.0282141	0.208645	-0.215356	0.0171198	0.0613055	-0.0488423	0.0396648	0.0702101	0.0170991	0.00742006	-0.050019	0.0385158	-0.073307	-0.000741599	-0.116078	0.191554	-0.00450517	-0.0264501	-0.0445207	0.0436037	0.00972104	-0.033131	-0.0070661	-0.0131277	0.105827	-0.0167089	-0.0429963	-0.0188383	-0.0272833	0.14034
309	8M	0.00295814	-0.0860661	-0.137955	-0.0323458	0.0520927	-0.0397071	0.241023	-0.0579697	-0.0252845	0.231731	-0.0728649	-0.0186672	-0.102456	-0.112245	0.0545807	0.103176	0.115166	-0.00621732	-0.225127	-0.0482945	-0.0751117	0.0183746	0.221209	-0.0519649	-0.0780665	-0.241005	0.422172	-0.045429	-0.00560527	-0.0510295	0.0903062	-0.0393789	-0.00624522	-0.00241286	0.0371584	-0.0327693	0.00426893	-0.0512582	0.0297146	-0.0537232	0.0960503	-0.0207835	-0.0440406	0.0103472	-0.111469	0.138261	0.00690141	0.0252274
310	8N	-0.232749	0.0344034	-0.0611134	-0.159774	0.258987	0.335904	-0.175657	0.159275	-0.0460842	-0.150894	-0.0475138	-0.0290816	0.00631874	-0.00423574	0.042422	0.0697943	0.0160539	0.0766046	-0.0271597	0.106416	-0.113086	0.0674997	-0.126329	0.140422	0.0195757	-0.0182168	-0.123831	-0.0170356	-0.0409879	-0.0383321	0.0296583	0.0487479	-0.019924	-0.032922	0.00615632	0.0310409	0.0156488	0.0647196	0.00240953	-0.064236	-0.0539155	0.0510223	0.0392802	-0.0775348	0.0236756	0.024887	-0.0103079	0.240247
311	8O	0.0639728	0.0255939	-0.0101939	-0.0118066	0.118099	-0.313696	0.128031	-0.0518085	-0.0158188	0.167024	0.0982829	-0.139463	-0.00956974	-0.036088	-0.083401	0.0708417	0.11394	0.0204104	0.0363709	-0.0864186	-0.0691212	-0.157044	0.141863	0.0395623	0.00245627	-0.19612	0.203884	-0.0523931	-0.00985967	-0.00600312	0.0188034	-0.000330223	-0.000805503	0.0192925	0.0532571	-0.0207285	-0.0510156	0.0165565	0.0167908	-0.0122684	-0.0347081	0.0136292	-0.0852679	-0.0402846	0.0128591	0.052349	0.0603443	-0.0258222
312	8P	-0.164883	0.511685	-0.0245601	-0.12743	-0.0109012	-0.0858856	-0.0980255	0.0594705	-0.0523503	-0.213441	0.0615844	-0.0774865	0.118956	0.0579834	0.0292762	0.0160069	-0.186332	0.299345	0.0327629	0.0774798	-0.0993524	0.109019	-0.232923	-0.178592	0.038653	-0.252738	-0.263704	0.298167	0.0948264	0.168388	0.165595	-0.0705952	-0.16392	-0.15638	-0.0596814	0.109629	0.270353	-0.0715766	-0.00668248	0.0354713	0.0133873	0.0294005	0.0597952	0.000423418	-0.0679819	0.151867	-0.144103	-0.0262812
313	8Q	-0.0555297	0.0323624	0.016939	0.064413	-0.0333378	-0.00661414	-0.0182328	-0.0516261	0.00894451	0.0665973	-0.047323	0.121817	-0.0514017	0.0432404	-0.0573064	-0.0329418	-0.0343009	-0.0262242	-0.0115057	0.210628	-0.0624402	-0.00487638	-0.0712804	0.0165434	0.0212882	0.0014791	0.0358349	-0.0210849	-0.0212564	-0.0454247	0.0230724	-0.0104521	-0.158361	0.0409186	-0.0204211	0.157573	-0.0197095	0.0218799	0.0118847	-0.0297348	-0.0490756	0.0450457	-0.0466284	-0.0868929	0.00545646	0.056481	0.0715839	-0.0291428
314	8R	0.0156058	0.0537706	-0.0799514	0.0112707	-0.0682444	-0.0818563	0.149405	-0.0370678	-0.0392013	-0.120422	-0.0233554	0.00885244	0.0498922	0.020973	0.0791915	0.0611374	0.261526	0.067739	-0.082153	-0.0801728	-0.0942566	-0.117513	0.0448304	-0.100534	-0.0809057	0.00771882	0.00251497	0.00509445	0.111978	0.150619	0.0416227	-0.138109	-0.0529437	-0.170367	0.30674	-0.0960681	0.0126382	-0.00411604	-0.0445497	-0.106964	0.111269	0.0443608	0.174618	0.0717823	-0.202119	0.0204774	-0.0647578	-0.0134275
315	8S	-0.0307428	-0.200492	-0.188731	-0.00672838	0.0910884	0.0976554	0.237951	0.247856	0.0884598	0.125368	-0.0968143	-0.137744	-0.202905	-0.21573	0.040488	0.151022	0.190545	-0.0978758	-0.3519	0.0937458	-0.278992	0.156145	0.288331	0.100394	-0.0116616	-0.20866	0.439915	-0.0690817	0.0251787	-0.19755	-0.00839533	-0.0701381	0.255445	-0.0496403	0.0688894	-0.152996	-0.121698	-0.0452808	-0.0161059	-0.0641351	0.165257	-0.0397348	0.0350448	-0.0140684	-0.203796	0.199921	-0.0171022	0.0667397
316	8T	0.0461481	-0.0140024	-0.00505874	0.024905	-0.0893786	-0.0149707	0.0523572	0.231556	0.0921424	-0.0426885	-0.00800812	0.0104456	0.020984	-0.163847	-0.037173	-0.103412	-0.00721804	-0.016813	-0.0711683	0.139245	0.0348005	-0.0122452	-0.0666013	0.0311767	0.0289118	-0.039299	0.195883	-0.0495536	-0.0607852	-0.0759712	-0.00996033	-0.0204019	-0.00294326	-0.02085	0.028601	0.00734299	-0.0121507	0.0745768	0.0397785	-0.0461921	-0.0529344	-0.0152288	-0.0251794	-0.0357285	0.0246399	0.0273247	0.00894317	-0.0406664
317	8W	-0.120884	0.124543	-0.0377625	0.0810422	-0.0574305	0.0288832	-0.018391	0.187088	0.0430477	-0.0672398	-0.0617832	0.0331683	0.015623	-0.0590877	-0.0139421	-0.0768738	-0.166555	-0.113965	-0.00665686	0.261437	0.0671426	-0.0445981	0.00319503	-0.0720717	0.00488014	0.0856652	0.0208185	-0.113046	-0.0377281	0.0819021	0.0157095	0.0138702	0.0439638	0.0821135	-0.00426579	-0.0505257	-0.0712858	0.0432267	0.00242063	-0.112262	0.0591779	0.00743623	0.0153053	0.0311401	0.0132105	0.037928	-0.0975839	-0.00708357
318	8X	0.0322687	-0.0282355	-0.0670987	0.0118599	-0.0427268	0.00354783	0.0903845	0.043448	0.0596824	0.124605	-0.146981	-0.026212	-0.00996405	-0.0696994	0.0593572	-0.0342367	0.123349	-0.175654	-0.0590045	-0.00883511	-0.074039	0.0918885	0.102295	0.0624763	-0.0277017	-0.0569629	0.114518	-0.0259661	-0.0214951	-0.0179836	-0.00102804	-0.0258572	0.254975	-0.0361026	0.0130243	-0.108827	-0.12307	0.030628	0.0538026	-0.0826062	0.00896049	-0.0107849	-0.0293058	0.0200892	0.0124455	0.0205606	-0.0237894	0.0118656
319	8Y	0.109002	0.0298198	-0.109862	0.00696733	-0.122417	-0.0156407	0.102131	0.146932	-0.0257905	-0.0394768	0.0183453	-0.0815291	-0.0341575	-0.0188002	-0.0216956	0.0561723	0.0583566	0.00945284	-0.0519292	-0.0695864	-0.0114541	-0.0411031	0.106263	-0.0647038	-0.0544233	-0.0241163	-0.0407227	-0.0356776	0.0915152	0.0595138	0.0975159	-0.0289013	0.0613346	-0.0807657	0.151737	-0.102843	-0.0294625	0.012447	0.00664377	-0.121022	0.0660412	0.0358901	0.257311	0.331213	-0.218985	-0.150204	-0.219335	-0.0791111
320	8Z	0.0359348	-0.04486	0.00821044	-0.0154899	-0.111399	0.0897714	0.0378322	-0.00603182	-0.00209623	-0.0751345	-0.0227068	0.00481435	0.0538174	0.0103397	0.00428647	0.0327114	-0.00880645	-0.11427	0.0648507	0.0525797	-0.0133191	0.104354	-0.0853887	-0.00922094	-0.0102608	0.0311051	0.0570635	-0.0242403	-0.0152022	-0.0559834	-0.0128925	0.0396316	-0.102008	-0.0703358	0.00891081	0.105342	0.0580912	0.0198088	0.0315482	-0.044139	-0.0443196	0.0371017	-0.0165187	-0.0509261	0.0438359	0.0541848	-0.0305758	-0.0619041
321	8AA	0.0981638	-0.00933276	-0.0167279	0.0233391	-0.105595	0.0262613	-0.0161087	-0.0803811	-0.00610883	-0.138322	-0.0614724	0.0442693	0.0493695	0.0290805	0.0647147	0.09885	0.0246415	-0.132948	0.0763029	0.0480824	-0.0142135	0.0814226	-0.0832884	0.0373154	-0.015418	-0.0258295	0.122573	-0.0603121	-0.0102863	-0.0669684	0.00708983	0.0118366	0.00380452	-0.0245036	0.010387	0.048687	-0.0383749	-0.00568161	0.0194843	-0.0222868	-0.0244637	0.0329478	-0.00751903	-0.0303326	0.0307088	0.00994352	-0.00280064	-0.0106045
322	8AB	-0.102272	-0.0382249	0.020308	0.0445486	-0.0670845	0.144431	-0.00170623	-0.0521622	0.170155	0.137198	0.0286144	0.056974	-0.0395366	-0.012241	-0.0639787	-0.225023	-0.0444817	-0.228131	0.0980775	0.225617	-0.0346879	0.00406261	-0.0204567	-0.00335753	-0.0113809	0.118549	0.0334858	-0.0554245	-0.0598181	-0.0169703	-0.0583901	0.0533061	0.0463162	0.135229	-0.0787048	-0.00756301	-0.0952772	0.0303505	0.0348725	-0.0483541	-0.035407	0.018538	0.00527694	-0.0106423	0.0359406	-0.0133495	-0.0172257	0.0336358
323	8AC	-0.0471911	-0.0236731	-0.0063388	0.112546	-0.0878355	0.0400125	0.0124803	-0.0237256	-0.000362412	-0.0236714	0.0145105	0.0167384	-0.0179971	-0.0282634	0.0293163	0.0334547	0.0774477	-0.129482	-0.0113909	0.00579198	-0.00575529	0.0748392	-0.0114503	0.0467962	-0.0371145	-0.000232174	-0.0160107	0.0248705	0.00990327	-0.0343159	-0.00820662	0.01431	0.034128	-0.0724358	0.0037341	0.0139545	0.0206193	-0.00628172	0.0116665	-0.0407344	0.000150112	0.0351996	-0.0183154	-0.00992391	0.0284233	0.00393623	-0.00412023	-0.0669355
324	8AD	0.0173816	-0.0133434	-0.00143686	-0.0234958	0.0107221	-0.0123933	0.0225657	-0.00916532	-0.000173855	0.10627	-0.0131905	0.000202494	-0.0494099	-0.0168349	-0.0278265	0.0101282	0.00410001	-0.0553634	-0.0218943	-0.0445067	-0.0284385	0.0236211	0.122482	-0.00982543	-0.0145494	-0.051362	0.0943475	-0.0485611	-0.0258956	-0.0199511	0.00219493	0.0736022	-0.106328	-0.0389328	0.00872043	0.081365	0.0551755	-0.0239432	-0.0183078	-0.0124779	0.003313	0.051416	-0.0626284	-0.0556395	0.0344821	0.0629251	0.0208606	-0.0742122
325	8AE	-0.0491933	-0.0619586	-0.00596899	-0.110593	0.0273463	0.117092	0.0832755	-0.116144	0.0940333	0.0962845	-0.00732812	0.00351444	-0.11805	-0.0231531	0.0386729	0.0321694	0.116721	-0.191174	-0.0465291	-0.0244688	-0.00756771	-0.0509756	0.203994	0.0446282	-0.0172741	-0.0431823	0.0799868	-0.0587509	-0.00848086	-0.0212459	0.0194973	0.00482177	0.0114374	-0.026455	0.00530925	0.0240673	-0.014359	0.00252176	0.00236247	-0.0249404	0.00689906	0.0131571	-0.042527	-0.0254152	0.0456001	0.0205388	0.00180329	-0.054269
326	8AF	0.158977	-0.217469	0.0280053	-0.144122	-0.0929114	0.180769	0.0867518	0.105296	-0.0540042	0.0749063	-0.249851	0.0215794	-0.0768743	0.00113109	0.0569227	0.120894	0.0151433	-0.0361928	-0.0445076	0.0201433	-0.149174	0.0131608	0.181427	0.060432	0.221569	-0.134341	0.236279	0.00395428	-0.0848037	-0.166207	-0.096817	-0.0400655	0.231677	0.00532273	0.0336646	-0.120383	-0.150282	-0.105936	0.164431	-0.0773938	0.0186622	0.000236407	0.0317431	0.267919	-0.151056	-0.0378382	-0.110768	0.112043
327	8AG	-0.010437	-0.0516139	-0.0213827	0.0128043	-0.0040218	0.0396328	0.0350182	0.113876	0.023837	-0.0583949	-0.00628925	0.0304545	0.0676516	-0.0154081	-0.0828931	-0.0728338	0.0964441	-0.0215568	0.0354315	-0.0391207	-0.00836479	-0.0293186	-0.0335147	0.0573213	0.0146208	-0.00496724	0.129014	-0.0515268	-0.0858663	-0.0576299	-0.00684701	0.00588144	-0.0277299	-0.0369297	0.00129942	0.0596551	0.00370507	-0.038849	0.0341143	-0.0112675	-0.00482246	0.0208247	-0.0751706	0.000383825	0.0430328	0.030334	0.00141997	-0.145612
328	8AH	0.06634	-0.0543113	0.053764	0.00748588	-0.152147	0.0890758	-0.0102072	-0.00934959	-0.0427044	-0.162973	-0.00914179	0.128469	0.0486849	0.0484375	0.00279179	-0.00421401	-0.0196295	0.014724	0.0525868	0.0241011	0.0466971	0.0507589	-0.169238	0.050492	0.0622356	-0.0154404	0.0661504	-0.0868441	-0.0262999	-0.0505657	-0.00907456	0.00934678	-0.0401594	-0.0293362	0.0161376	0.0588153	-0.00545731	-0.0330306	0.0404293	-0.0228198	-0.0073774	0.0227985	-0.0227637	-0.0633879	0.0747652	0.02903	-0.0176437	-0.0337428
329	8AI	0.0285621	-0.0512453	0.0182424	0.0781164	-0.0949252	-0.00321095	0.0244604	0.0632365	-0.0497524	-0.0628647	-0.362661	-0.0111128	0.386169	-0.0653534	0.0311761	0.0711624	0.170711	-0.0817647	-0.0773451	-0.0856073	0.0562199	-0.134323	0.152109	0.0882758	-0.0117371	-0.058209	0.0643084	-0.0642715	0.0551484	0.0117492	-0.0236949	-0.0615695	0.0262592	-0.0285585	0.135915	-0.0718504	-0.061765	0.0473159	-0.0269525	-0.0320956	0.0333881	-0.0216559	0.0607096	0.100232	-0.061005	-0.0366982	-0.0632384	0.138578
330	8AJ	0.0132563	-0.19079	0.248207	0.106981	-0.123565	0.119037	-0.173127	-0.037074	-0.0920995	0.749727	0.0565923	0.0636197	-0.13028	-0.134676	-0.203952	-0.271859	0.091409	-0.103127	0.107281	-0.0737888	0.106635	-0.0728644	-0.0555437	0.30817	-0.0116324	0.0687499	0.425942	-0.288084	-0.29839	-0.107849	-0.201063	0.104156	0.367379	0.0752516	-0.14684	-0.050422	-0.245369	-0.0356063	0.131372	-0.173742	-0.0676052	0.145582	0.124444	-0.0758227	0.0938634	-0.0941296	-0.0483554	0.164589
331	8AK	0.017413	-0.214842	-0.0731425	-0.0157609	-0.0435567	0.120557	0.209332	-0.0416446	-0.000603311	0.0303777	-0.175875	0.0126312	-0.113223	0.0962774	0.106265	0.0857941	0.0664762	-0.0334321	-0.141488	0.00163356	-0.0555318	0.0102506	0.152092	-0.0381845	-0.0576885	-0.176012	0.136016	-0.042341	0.0770835	-0.0676582	0.065085	0.1037	0.237198	-0.0612798	-0.0566806	-0.0698377	-0.0494	-0.174823	0.14458	-0.0793429	0.1088	0.00078642	-0.0657576	0.00995636	-0.0172013	0.110665	-0.0376626	0.0468212
332	8AM	0.0413194	0.0195756	0.0513829	0.0138584	-0.0691412	-0.00715199	-0.0498431	-0.0828422	-0.0311453	-0.137578	0.0210896	-0.0927524	0.0525923	0.126798	0.0651372	0.0787008	-0.0863131	0.0856343	0.015972	-0.0486681	0.0101179	-0.0382313	0.0614884	-0.0503641	0.00116003	-0.0862394	0.0769075	0.10204	0.0929859	0.0224146	-0.00434719	-0.154557	0.0476371	-0.138431	-0.0467983	0.0307999	0.106792	-0.0271586	-0.0120214	0.0132952	0.0241997	0.00168512	-0.0423302	-0.00254662	0.088513	-0.0195768	-0.0240595	-0.00646547
333	8AN	-0.107595	-0.012009	0.0310197	0.0520617	-0.00969843	0.0399124	0.00630923	-0.105959	0.065022	-0.0301428	-0.0116301	0.0552679	0.00100508	0.114925	-0.0132703	-0.075217	-0.0122771	-0.0458585	0.0254967	0.052835	0.0368112	-0.0804003	0.023393	-0.0381583	-0.0318281	0.110658	0.0168636	0.0203215	-0.0162226	-0.0290996	-0.0355447	0.00301052	0.0985066	0.0187128	-0.0708341	-0.00474354	-0.0416418	-0.0227399	0.0398916	-0.0514111	0.0153158	0.0189436	-0.00330419	0.0310659	0.044253	-0.0214731	-0.0505417	0.084675
334	8AO	-0.0272118	0.0259267	-0.0176939	0.0072188	-0.0182873	-0.0455058	0.0755532	-0.0621219	-0.0488015	-0.144427	0.0236449	0.00937611	0.0314262	0.0729307	0.0306739	0.087299	-0.0145617	0.0289695	-0.0368828	-0.0155469	0.0269906	-0.0171374	0.0281686	-0.097143	-0.1318	-0.0968049	0.216003	-0.015326	0.0741237	0.0532629	-0.010382	0.00806674	0.0294191	-0.120589	0.016313	0.0462467	0.02861	-0.0509098	-0.0362004	0.0117874	0.0554602	0.0198626	-0.0146521	0.0182807	0.0112719	-0.0261794	0.0112788	0.110046
335	8AP	-0.121214	-0.0210279	0.0228165	0.0363636	0.0165849	0.0536855	0.0127908	-0.140336	0.111942	0.0257055	0.00507955	0.0389407	-0.040959	0.0692648	0.0280143	-0.0976522	-0.126035	-0.0708494	0.0320283	0.0834237	0.0538813	-0.0930893	0.12064	-0.049977	-0.0585479	-0.0218693	-0.0933066	-0.0167818	0.00387249	0.133291	0.000370613	0.102949	0.0397332	0.0485528	-0.0537675	-0.00559595	-0.0289226	-0.0309274	0.0389812	-0.044155	0.0362355	-0.000134366	-0.000338722	-0.0488723	-0.0131195	0.0743958	-0.0120653	0.0697567
336	8AQ	0.0356581	-0.0573783	0.0231324	-0.0079628	0.0043546	0.013619	-0.0114229	0.171595	0.111281	-0.00102833	-0.0620199	0.0551026	0.00451288	-0.149012	-0.024237	-0.106193	0.118055	0.010469	0.0160244	-0.0465114	-0.0237253	-0.0418548	-0.0324566	0.00556904	0.172306	-0.00774436	-0.0236242	-0.050364	-0.0113613	-0.0251311	-0.0583517	-0.00129828	-0.015369	-0.0600715	-0.00699612	0.0355863	0.0468503	-0.0246601	-0.0106113	-0.0106022	0.0221538	0.0237199	-0.00730246	-0.0561092	-0.00878833	0.0606687	0.0115313	-0.0340164
337	8AR	0.0112039	-0.080991	-0.0246722	-0.00466768	0.113508	0.0165602	-0.0309417	0.203769	0.0462889	0.148659	-0.00935224	0.000246914	-0.0584349	-0.172911	-0.0319002	-0.126365	0.154712	-0.0521818	0.017621	0.0140681	-0.0179346	-0.0660771	-0.0502073	0.0960371	-0.0715551	-0.00342503	-0.0877232	0.0784505	0.0205969	0.0154113	-0.0215692	-0.0262231	0.0230511	0.0645162	0.00200961	-0.0335199	-0.0560569	-0.0401406	0.0830861	-0.00444037	0.0163134	-0.0548185	-0.0166033	-0.0384601	0.0230879	0.00981917	0.0221563	0.0110501
338	8AS	-0.00897201	0.0220086	0.0137112	-0.00273793	0.00415698	-0.060998	0.0328311	-0.0148838	-0.00612138	0.0380975	-0.0389831	-0.0466046	0.0132528	-0.0362343	0.0401811	0.0512958	0.143527	-0.0308704	0.00607266	-0.0499926	-0.00547621	-0.191224	0.127963	0.027084	-0.0229617	-0.084238	0.144287	-0.0438947	0.0254999	-0.0292379	0.00568661	-0.0222253	0.0872476	-0.0816741	-0.01795	-0.00582585	0.0182024	-0.0420893	0.0190764	-0.00493945	0.0528149	-0.0248626	-0.0318459	-0.0270938	-0.0200498	0.0470275	0.031962	-0.167423
339	8AU	0.00212886	-0.0884171	0.030952	0.0246833	-0.0619003	0.0131173	0.079436	-0.0862429	0.0771672	-0.0422708	-0.0630582	-0.0509588	0.0206921	-0.00272511	0.0101263	0.13727	0.070439	-0.0773464	0.0873171	-0.00374998	-0.0242212	-0.112258	0.0598192	0.059258	0.0513755	-0.0253348	-0.129389	-0.0293734	-0.0475555	0.0151502	0.0584891	0.0473804	-0.102879	0.0238366	-0.0397634	0.0648046	0.0540017	-0.0429758	-0.00726146	-0.0125998	0.0714069	-0.00856984	-0.0816776	0.0440561	-0.0855992	0.0262324	0.0969883	-0.120924
340	8AV	-0.333787	-0.161135	0.187191	-0.0312183	0.208294	0.0814255	0.0492296	-0.319481	0.0950188	0.156564	-0.199008	-0.161011	0.224717	0.416137	-0.00976468	-0.203172	-0.226089	0.0504497	-0.00462615	-0.00838895	0.113114	0.118762	-0.0432214	-0.0557692	-0.0434256	-0.0863508	-0.116977	0.153833	-0.0128292	0.169236	-0.127089	0.119373	-0.038072	0.507038	-0.044493	-0.136584	-0.287889	-0.0656541	0.0542881	-0.0328236	0.0949319	-0.0507423	-0.0758923	0.140638	-0.102031	-0.0601156	0.0974002	0.126968
341	9C	-0.223928	0.0500765	0.123789	0.0254162	-0.252917	0.134822	0.142741	-0.199501	-0.0383841	-0.147095	-0.0205673	0.306537	0.0324516	-0.0807509	-0.0741882	0.221498	-0.160963	-0.066802	0.0531867	0.0322134	-0.0552769	0.201247	-0.00360504	-0.263292	0.225086	0.133976	-0.116086	-0.113435	-0.178997	-0.0779161	0.276392	0.114272	-0.082735	0.0214828	-0.0365098	0.0247041	0.0730579	0.229025	0.0176701	-0.0160851	-0.197831	-0.0327788	-0.113596	-0.0704681	-0.000765258	0.0900906	0.094739	-0.200513
342	9D	-0.245179	-0.0288189	0.143738	0.0198594	-0.157821	-0.136029	0.404251	-0.282936	-0.17859	-0.26716	0.0214322	0.197508	0.0500884	0.196632	0.144458	0.118567	-0.217334	0.209662	-0.0034649	-0.00301684	0.0938468	0.048706	-0.128399	-0.268888	-0.0646	-0.048968	-0.0409856	-0.106593	0.0366497	0.228752	0.0882484	0.176386	-0.235936	-0.073323	-0.0189337	0.176384	0.151808	0.142799	0.344565	-0.1832	-0.207204	-0.0969605	0.268767	-0.0904488	-0.417457	-0.0535655	0.292705	-0.199002
343	9E	-0.100155	0.144132	0.0607165	-0.0418438	-0.076849	-0.0511181	0.0651172	0.0112644	0.0278451	0.169828	-0.0850208	0.0602896	-0.0131123	-0.0335332	-0.116573	-0.0209885	-0.336752	-0.0261765	-0.00651353	-0.0218801	0.0216203	0.162084	0.207618	0.123084	0.0535329	0.0572245	0.255777	-0.137154	-0.331587	-0.0816108	0.0395983	0.021135	0.0694703	-0.0547051	0.00788945	0.0144664	-0.037121	0.07841	-0.0333192	0.0113186	-0.0538675	-0.00254194	0.277285	-0.0850616	-0.103312	-0.0572566	-0.0316551	-0.150649
344	9F	0.112381	-0.0693388	0.0207761	0.0788179	-0.115694	0.0243351	-0.0512767	0.156178	-0.00719987	0.218633	0.00649309	-0.00390704	0.0240328	-0.0567664	-0.0515201	-0.285943	0.245029	-0.0999928	-0.0365088	-0.0408393	-0.0440124	-0.124485	0.100809	0.0696427	-0.0703186	0.0165125	0.109052	-0.0112513	-0.0418241	-0.0296509	-0.00985233	-0.0323099	0.0154161	0.00526058	0.0234616	0.00134641	-0.0454846	0.0444611	-0.0658835	0.0228527	0.0383237	-0.039754	0.098825	0.0381007	-0.0821191	-0.0924381	0.0376315	0.126607
345	9G	-0.0400712	0.0563481	0.00195375	-0.0315207	0.170057	0.0432257	-0.199992	0.300511	0.174053	0.034905	-0.0192245	-0.0635934	-0.0103418	-0.0912378	-0.145216	-0.179856	0.0577508	0.027631	0.0362357	0.0289117	-0.0318896	-0.0918468	-0.0267929	0.259447	0.189124	0.150202	0.141821	-0.125767	-0.40438	-0.218636	0.00902026	-0.000831523	0.0843264	0.12591	-0.0750855	-0.0503658	-0.0847856	0.0957986	-0.0662847	0.0658896	0.130334	-0.225738	0.28588	-0.0964443	-0.108281	-0.0385387	-0.0426162	0.00909186
346	9H	-0.000555583	-0.00923915	-0.0379356	0.0218721	0.0688805	-0.0600478	0.0170257	0.135993	-0.00737684	0.107901	-0.0820235	-0.0121709	-0.0490887	0.0193628	-0.0978114	-0.0147855	0.0320636	-0.0260827	-0.0362785	-0.0191484	-0.0766232	0.0243225	0.101747	0.211166	0.0696342	-0.0244276	-0.497121	0.144358	-0.155465	0.0963919	0.0409127	0.114551	-0.0362585	0.202006	-0.0386283	-0.0316002	-0.0955191	0.0307534	-0.0203057	-0.0217908	0.00380108	0.00754197	0.0304089	-0.0184207	-0.0214521	0.0131638	-0.00369984	-0.0108679
347	9I	-0.0603772	0.118745	-0.139014	0.0144199	0.0354843	-0.0867856	0.117528	-0.180378	-0.0604495	-0.0621162	0.0236608	-0.0400107	0.0971198	0.228209	-0.0484535	0.0424187	0.034452	0.0873787	-0.0320314	0.069171	-0.155298	0.0169759	-0.0206483	-0.0645763	-0.105475	0.00214153	-0.0698087	0.017023	0.0231283	0.129652	-0.0302193	0.0981343	-0.296268	0.0214152	0.10513	0.0332567	0.136467	0.00144623	-0.0854743	-0.0729304	0.0740759	0.0828825	0.0769667	0.0846249	-0.105854	0.0506543	-0.106392	-0.0489212
348	9J	-0.00776599	-0.0272878	-0.00886018	-0.10782	0.0224752	0.126376	0.00288223	0.0534173	0.0485547	-0.0998016	0.0402702	0.0163637	0.00991429	-0.0618318	-0.0447896	0.0379027	-0.0306836	-0.0218396	0.0556775	0.044504	-0.0786601	0.0268049	0.00419687	-0.0165438	0.0489344	-0.0022449	-0.0865591	0.0196586	-0.0184879	-0.0519245	0.0465646	0.0606026	-0.0658377	-0.0233309	0.0113724	0.0142819	0.0635142	0.0464575	-0.018964	-0.0264135	-0.0786315	0.0775515	-0.00180665	-0.0416478	-0.0135485	0.0101649	0.046838	-0.0392721
349	9K	0.0065049	-0.0365247	0.059096	-0.0144033	-0.112063	-0.00644353	0.103834	-0.0724765	-0.065598	-0.076918	-0.00256029	0.0447862	0.0437909	0.0217078	0.0231733	0.0840947	-0.114188	-0.028023	0.0977217	0.0575209	-0.0251084	0.0187765	-0.0066994	-0.041326	-0.0179119	-0.00245435	0.0567877	-0.00757445	-0.0902898	-0.0643208	0.0896592	0.0774304	-0.0639294	-0.0164231	0.0166638	0.00793703	0.0557516	0.0479878	-0.0274272	-0.0218099	-0.0460473	0.0472967	-0.0975276	-0.114954	0.0239009	0.062878	0.125703	-0.203897
350	9L	0.0223066	0.207527	-0.0599587	-0.0870312	-0.181249	-0.128447	0.226852	0.11424	0.0576686	0.185388	-6.76221e-05	-0.0415652	-0.190167	-0.0262519	-0.078747	-0.0204975	0.14427	-0.0685706	-0.0896424	-0.0169561	0.0241069	-0.0192501	0.0260427	0.0976904	0.143203	-0.0408179	-0.15501	0.0209889	0.00881881	-0.0669613	-0.0270218	0.0191097	0.01654	0.281095	0.0398075	-0.185402	-0.152041	0.167249	-0.00177298	-0.178089	-0.0473767	0.0599903	0.165539	-0.0268884	-0.256242	0.0362272	0.0813643	0.335092
351	9M	0.123223	0.0632624	-0.0134276	-0.160526	0.184683	0.00594438	-0.203158	0.221036	-0.106567	-0.04717	0.00941143	-0.114291	-0.148339	0.0252491	0.120199	0.0404714	0.355888	0.154507	-0.0307202	-0.152196	-0.183291	-0.0980234	-0.0461639	0.0247577	0.0296024	0.0311389	0.0135733	-0.0438921	0.0674248	0.0021985	-0.0516115	-0.0731921	0.0741339	0.205819	0.0210565	-0.165939	-0.135071	0.0868699	-0.080753	-0.078156	0.0651239	0.00691517	0.104812	0.0233693	-0.0810495	-0.00832163	-0.0388104	0.0353303
352	9P	0.166585	-0.0347006	-0.0537982	-0.0581288	0.0171566	-0.0411096	0.00399581	0.0525197	0.00164767	-0.170854	-0.0839069	-0.0913658	-0.000406182	0.0969699	0.00568918	0.189707	-0.0500265	0.00915152	0.0434606	-0.0153599	-0.0113745	0.0205423	0.00360648	-0.0264212	-0.0357767	-0.0317998	-0.134339	0.0128524	0.136598	0.015452	0.067291	-0.00385584	0.148102	-0.0958441	0.000549559	-0.0613247	0.00851681	0.0896594	0.00336384	-0.0646973	-0.039164	0.010838	-0.0415548	-0.0259924	-0.0259195	0.0924271	0.00103961	-0.182318
353	9Q	0.0217517	0.0680594	-0.12444	0.0172715	-0.0247124	-0.00549405	0.0475638	-0.0779574	0.0105955	-0.104765	-0.00300264	-0.0117727	0.0702658	0.0317334	0.0125263	0.0723766	-0.0521076	-0.0587451	0.0286811	0.0331867	-0.0369133	0.052127	0.0337712	-0.0743333	-0.0303924	0.0100669	-0.0889881	0.0390216	0.0551058	-0.0108072	0.119804	-0.019477	-0.00371057	-0.13696	0.0272074	0.00538026	0.108083	0.0301198	-0.0549509	-0.0663746	0.0408892	0.0503165	-0.026686	-0.0318178	0.0350752	-0.0147385	0.0381672	-0.0862822
354	9R	0.17634	-0.00481931	-0.0748523	0.00200137	0.00343255	-0.0540124	-0.0480896	0.109059	0.158904	0.0422701	-0.070972	0.0134556	-0.00822512	-0.120123	-0.186658	0.0622881	0.174965	-0.00889946	-0.028164	-0.064253	0.0193822	-0.110748	0.0177164	0.151845	0.184003	-0.0714379	0.0984002	-0.0899282	-0.0460098	-0.260943	0.0383889	-0.0043178	0.228676	-0.0878318	0.0708498	-0.114301	-0.0973922	0.267214	-0.0393078	-0.10859	-0.0846918	-0.0346244	0.0942691	-0.0275459	-0.0271543	0.00277923	-0.0423482	0.0837226
355	9S	0.253322	0.211297	0.0158052	-0.0874837	-0.165979	-0.136361	-0.0906009	0.0932333	0.0454909	0.0827006	-0.0556965	-0.0816733	-0.101799	-0.155147	0.101957	0.0709347	0.084975	-0.040964	-0.129245	-0.0108494	0.0280353	0.0648796	0.00316888	0.12455	0.231844	0.119581	-0.314291	-0.086176	0.00698067	-0.0125383	0.0420842	-0.112034	0.0641247	0.0323224	0.0111166	-0.043373	-0.0641906	0.156719	0.0244993	0.0169253	-0.0910641	-0.107079	0.166529	-0.00629128	0.0258943	-0.196183	0.0100504	0.319057
356	9T	-0.0253755	0.0413592	-0.0281597	0.0492733	-0.0683926	0.0285268	0.0027686	0.170011	0.0122538	-0.0424767	-0.0103472	-0.013254	0.00462312	-0.0608923	-0.0217456	-0.038172	-0.0517587	-0.121734	0.00439963	0.127028	0.0469402	0.0112595	-0.0161349	-0.029451	-0.00590781	0.026465	-0.0550768	-0.00871869	-0.020303	-0.00508955	0.0374035	0.0606783	0.117606	0.0014044	-0.0447263	0.000639719	-0.0749239	0.116142	-0.0192824	-0.015798	-0.106719	0.025658	-0.129443	-0.0141975	0.203081	0.0148983	-0.0743391	0.050724
357	9U	0.0406148	0.100732	-0.015558	0.0144504	-0.0539775	-0.0124267	-0.0738352	-0.0878804	0.28279	0.0351461	-0.0331855	0.0096605	-0.0690498	-0.0311897	-0.0524938	-0.0537978	0.107104	-0.0581214	-0.047597	0.0799546	-0.0365167	-0.0560661	0.0112422	-0.00864671	-0.0238378	-0.0407784	0.164924	-0.0609463	0.00312635	-0.00559511	-0.0159435	-0.0123028	0.19653	0.1181	-0.161968	-0.0352051	-0.117457	0.0387762	-0.0708869	0.101011	-0.0292413	-0.0396591	0.0319308	0.0333568	0.00267081	-0.035088	-0.0328704	-0.000743175
358	9V	-0.00669705	0.137722	0.0152514	0.00278783	-0.101769	0.0529542	-0.100249	0.0208814	0.169686	0.0355577	-0.021011	0.00756148	-0.00787586	-0.112181	-0.0493763	-0.043243	0.046833	-0.0914822	-0.0892521	0.177825	0.00510722	-0.067786	0.0187554	-0.0322085	0.0597651	0.0282352	-0.0563705	-0.0204813	0.00177279	-0.0145644	-0.000748525	0.0346	0.258273	0.0162132	-0.0567062	-0.0925534	-0.125226	0.20716	-0.0545198	-0.0684991	-0.0748262	-0.00931484	-0.00184556	0.00689465	0.0424249	-0.0206484	-0.0268256	0.124754
359	9W	0.0980747	0.230839	0.0626136	0.204309	-0.417826	-0.129307	-0.0487036	0.224177	-0.0515894	-0.059463	-0.0778507	0.0452606	-0.0459823	0.0282547	-0.0504779	-0.0123292	0.114417	0.0313152	-0.00314061	-0.0643485	-0.136067	-0.0245164	0.0823397	0.117568	0.0537918	-0.015598	0.122931	-0.0631698	-0.070321	-0.124295	-0.0316311	0.0107241	-0.0168158	0.195415	0.00239512	-0.0620287	-0.118966	0.181364	0.0301865	-0.0834389	-0.0621996	-0.0659123	0.146727	-0.0202309	-0.0172432	-0.068091	-0.0411617	0.407745
360	9X	0.0128014	0.0276581	-0.0578255	-0.00955751	-0.110456	0.0723522	0.0650272	-0.156526	-0.0698557	-0.174707	-0.0555567	0.0141216	0.126178	0.0975003	0.164764	0.0540817	-0.191017	-0.0232104	-0.0373688	0.0557949	0.100658	0.0912357	0.00390851	-0.0844887	0.008464	0.0316411	-0.130519	-0.0849566	0.0632166	-0.00958573	0.241329	-0.0351009	0.0766337	-0.234787	0.291741	-0.101839	-0.0317488	0.111278	-0.0690768	-0.102327	0.0126136	0.0475125	-0.0536225	0.0796865	0.0369537	-0.0156833	-0.0473343	-0.061591
361	9Y	0.180127	0.0656695	-0.0619282	-0.0689129	-0.0597208	-0.0270397	-0.0281944	0.0119263	0.0666195	-0.0368436	-0.0215401	-0.0235608	0.0642849	-0.044341	-0.074039	0.0574939	0.183075	-0.0657658	-0.0607589	-0.0653863	-0.0179624	-0.0703091	0.0971078	0.0214339	-0.0129572	-0.0399643	0.0305233	0.0294188	0.0652392	-0.0241651	-0.0338165	-0.0357122	0.195408	-0.0690035	-0.0393646	-0.0359348	-0.0511056	0.0307032	-0.041131	-0.0797617	0.0316015	0.0585881	0.0691794	0.0448374	0.00748564	-0.0567746	-0.0647278	0.00833667
362	9Z	0.0477047	-0.0103772	0.00370117	-0.0452584	-0.106414	0.0583389	0.052305	0.0960425	0.00257	-0.0122287	-0.0477459	-0.0588186	-0.0102328	4.04049e-06	-0.0162421	0.0466516	0.0992401	-0.125674	0.0251117	0.0232876	-0.0202808	0.0237011	-0.0253858	0.0288344	-0.00493741	0.000284655	0.116955	-0.0302379	-0.0351658	-0.08241	-0.0271727	0.0338501	0.0197388	-0.0395112	0.0450582	0.0262378	-0.0515236	0.091739	-0.0441855	-0.0364709	-0.0432282	0.0321456	0.0318773	-0.0129431	0.0466524	-0.0375552	-0.0280314	-0.0472165
363	9AA	0.114375	0.071894	-0.0100654	-0.0598719	-0.0596177	-0.0194364	-0.0372773	0.0880171	0.14988	0.101159	0.00520046	-0.0110967	-0.0400206	-0.0810035	-0.0329752	-0.17916	0.0340294	0.0233343	-0.0760093	-0.0145402	0.0190508	-0.025089	0.0392241	0.0358994	0.00102845	0.043335	0.0829237	0.00806066	-0.0757465	-0.0653503	-0.045973	0.0158227	0.0104856	0.0177651	0.0234461	-0.0139244	-0.0377724	0.170722	-0.0143623	-0.102153	-0.025656	-0.0285502	-0.00951681	0.0168448	0.0562738	-0.0370859	-0.0265158	0.082801
364	9AB	0.279834	0.06825	-0.0666541	-0.014395	-0.0867732	-0.082914	-0.0973481	-0.0221208	0.318935	-0.0528542	-0.0783913	-0.0266488	-0.108933	-0.0889093	0.191905	-0.132983	0.0623543	-0.0546976	-0.0332466	-0.0170438	0.0404352	-0.115248	0.117446	0.0108144	0.104822	0.0678711	0.0614822	-0.0668806	-0.0499201	-0.0256223	-0.0590326	-0.0435342	0.144374	-0.0344586	0.0159779	-0.0189031	-0.10699	0.0399968	-0.0257341	-0.0909336	0.0365088	0.0401621	0.0565073	0.0510562	-0.0236321	-0.0485887	-0.0353427	0.109988
365	9AC	0.50125	0.0603789	-0.0844314	-0.0630825	-0.191907	-0.15876	-0.0634473	-0.126439	0.141887	0.292398	0.108895	0.00156041	-0.159355	-0.209405	-0.00657567	-0.0429653	0.294378	-0.0548178	-0.179309	-0.0867869	-0.134219	-0.0462299	0.206985	-0.0842982	0.147909	-0.160127	0.348772	-0.0683613	0.194231	-0.261097	-0.0665416	-0.050486	0.648489	0.0085063	-0.036588	-0.287986	-0.332421	0.0510721	0.0693468	-0.146656	0.0804669	-0.0542298	0.420705	-0.0450478	-0.19685	-0.0761041	-0.102703	0.143913
366	9AD	-0.0660591	-0.106076	0.00571376	-0.0112995	-0.039586	0.170155	0.0471511	0.00194009	-0.0323953	-0.148511	0.040629	0.0459668	0.01686	0.0136437	-0.0536012	0.115468	0.0423063	-0.13007	0.0279122	-0.0313341	0.0286051	0.0847898	-0.0222094	-0.00766618	-0.0428261	0.0831043	-0.0428259	0.0429798	0.0502147	-0.171545	0.0226303	0.0659345	0.299917	-0.132456	0.00253477	-0.0317302	-0.138266	-0.0332354	0.00569877	0.0208836	-0.0387294	0.0453824	-0.0528234	-0.00986228	0.138533	-0.0591769	-0.0166706	-0.148541
367	9AF	0.068683	-0.0270215	-0.0210118	-0.115424	-0.0119978	0.0819538	0.0248184	0.0317174	0.0759072	-0.0987278	-0.0116834	0.034983	0.00768518	0.0085099	-0.0341415	-0.01425	-0.0154542	-0.049267	0.0236068	0.0287872	0.0375227	-0.0086366	-0.0165589	0.00698955	0.0273456	0.0845577	0.0282272	-0.0250361	0.012173	-0.126699	-0.00257937	-0.00497908	0.00187044	-0.0492061	-0.00325869	0.0759081	-0.0253137	-0.0293771	0.0444042	-6.60091e-05	-0.0242979	0.00933683	0.0102918	0.0111598	0.0479261	-0.0785991	0.00922143	-0.231451
368	9AH	0.0774629	0.0258677	0.0273533	-0.0810129	-0.0662579	0.0452256	-0.0286388	0.133631	-0.0288747	-0.159772	0.0817731	0.0540611	-0.0919926	-0.0260154	-0.0148775	0.0520674	0.0726885	0.0275662	0.0497429	-0.00112089	0.0575413	-0.0544644	-0.151954	0.69368	0.0137897	-0.0958804	-0.177074	-0.132953	0.0509735	-0.165943	-0.111337	-0.075256	0.257248	-0.0124946	-0.0365975	-0.0494966	-0.158659	0.0767525	-0.018857	-0.114512	0.051401	0.00521519	0.642694	-0.125863	-0.155749	-0.210964	-0.150117	-0.0300034
369	9AI	0.196214	0.0995338	0.0879633	-0.0385051	-0.0901064	-0.283489	0.0283892	0.169727	0.146792	0.00584965	-0.0693635	0.0103462	0.0351365	0.0248366	-0.0478614	-0.275463	0.215454	-0.188064	-0.0328352	-0.0143014	-0.11627	-0.0168287	0.152846	0.0418778	0.133629	0.0344477	0.238403	-0.168914	-0.11595	-0.0541721	-0.040546	-0.0687749	0.0214222	0.0611848	0.0115873	-0.0492009	-0.0449934	0.130694	-0.00689084	-0.0792395	0.0763191	-0.120882	0.130495	-0.0695955	0.0167121	-0.089831	0.0122192	-0.00356637
370	9AJ	0.362134	-0.259425	-0.00451322	-0.0698035	-0.131671	0.159917	-0.0566378	-0.0268142	-0.0603722	-0.0447682	0.0487202	0.0991144	-0.0619915	0.0667662	0.0123525	-0.0330072	-0.159556	-0.0134172	0.0849409	-0.0332553	0.095703	0.104457	-0.0788713	0.1137	-0.0357018	0.13816	-0.138334	-0.0341569	0.0241977	-0.185348	0.00826524	0.109218	-0.28424	0.0515564	0.168072	0.109401	-0.0447892	-0.102949	0.053605	0.0353367	0.0382129	-0.0242052	-0.133739	-0.136341	0.406278	-0.122197	-0.0140006	-0.137183
371	9AM	0.0203951	-0.020968	0.0347695	0.0507542	-0.0709225	0.0431473	-0.0571756	-0.00455932	0.0890811	0.0612583	-0.0477252	0.0585578	-0.093898	0.0417466	-0.0239267	-0.0805346	0.134595	-0.00681796	0.0519414	0.057931	-0.0363178	-0.118023	-0.0833085	0.0844432	0.0253372	0.051561	-0.0720294	-0.0133376	0.00464406	-0.0539958	-0.0382963	0.0116737	0.0387525	-0.0111441	0.0374714	0.0276901	-0.0927699	0.0443373	-0.0301734	-0.000942375	0.0216114	-0.0348329	-0.0387253	0.0219187	0.100672	-0.0919416	0.00807648	0.0834753
372	9AN	0.00997796	-0.13378	0.0110295	-0.0054397	0.0384022	0.0702386	0.00957157	-0.0127488	0.0518611	0.0588875	-0.00431867	0.0461823	-0.0449123	0.00933402	-0.0377767	-0.0665085	0.104659	-0.00743018	-0.00220364	-0.0477061	-0.054609	-0.0454752	0.0527653	0.121148	-0.0672101	0.039544	0.0227603	0.0290078	0.0125955	-0.127996	-0.0347107	0.00486102	-0.0753768	-0.0485463	0.0385334	0.0793877	0.00600201	0.129185	-0.0518999	-0.0498359	-0.0107008	-0.0167481	0.162705	-0.0575623	0.0334427	-0.0998094	-0.0387763	-0.0201237
373	9AQ	-0.123927	-0.0945067	0.0581677	0.00778517	0.131212	0.169314	-0.148045	-0.107232	0.0420799	0.00991517	-0.025438	0.0979897	0.0799739	-0.0618124	0.0332217	-0.0686976	-0.0684643	-0.0430122	0.090428	0.0759408	0.0539746	-0.0418922	-0.0669747	-0.0640732	-0.0472852	0.0957646	-0.163552	0.0920312	0.0553426	-0.0443354	0.027839	0.0482685	0.0563619	0.0626863	0.00485987	-0.0257974	-0.0981107	-0.0157193	-0.0163843	0.00104968	0.0404209	-0.00936702	-0.0238792	-0.0981864	0.300624	-0.158289	-0.0202693	0.134196
374	9AR	0.138197	-0.11329	-0.023833	-0.065592	0.0563828	0.101217	-0.0930813	0.0220285	0.0127014	-0.274171	0.0338054	0.0431447	0.180703	-0.0289776	-0.0289832	0.0397481	0.00452382	0.0183128	0.0160618	-0.0662432	0.100549	0.000126608	-0.0733306	-0.0304157	-0.0304426	0.0977789	-0.0215399	0.0182389	0.187642	-0.0732831	-0.0349184	-0.11306	0.147073	-0.204068	0.108735	-0.011882	-0.0398588	0.01198	-0.0761787	-0.0101839	0.0904504	-0.0160678	0.088872	0.00811612	0.022521	-0.133678	0.0141688	-0.00773677
375	9AU	-0.194659	-0.243267	-0.0407489	-0.172299	0.353409	0.320111	-0.0225467	-0.184182	-0.031077	-0.100287	0.00624817	-0.125191	0.218398	0.417358	-0.122257	-0.0790094	-0.150418	-0.0598211	0.0988663	-0.148082	0.184563	0.243212	-0.168321	0.0184644	-0.0757796	-0.0359589	-0.323727	0.330003	0.153973	-0.210947	-0.0511408	0.195113	-0.193846	-0.0387414	0.200988	0.222733	-0.191134	-0.0218716	-0.0195166	0.0595469	0.173366	-0.191525	-0.119896	0.0696016	0.345295	-0.402622	0.107621	-0.0592051
376	9AV	-0.243029	-0.0221738	0.165192	-0.0444611	0.113007	0.0713845	-0.039919	-0.192266	0.091401	0.11376	-0.161037	-0.0852136	0.225491	0.251391	-0.00718354	-0.236343	-0.140163	0.0532756	-0.0292821	0.00762418	0.107155	0.0433929	-0.0420024	-0.0532747	-0.0152236	-0.063035	-0.219857	0.150001	0.0635138	0.0882235	-0.0898152	0.139467	0.0437467	0.332063	0.0261834	-0.108994	-0.292999	-0.0286013	-0.0289247	-0.0350163	0.110924	-0.018382	0.052407	0.127868	0.0017838	-0.176577	-0.00548148	0.131119
377	10B	0.0231871	0.0717396	-0.0776534	0.0485926	0.0425209	-0.0338615	-0.0745252	0.124716	0.0400888	0.023634	-0.00616939	-0.0220779	-0.00803105	-0.0889185	0.0168245	-0.0800664	0.0435114	0.0602365	0.141939	0.0642013	-0.122881	-0.089285	-0.0977219	0.194037	-0.0353758	-0.0410218	-0.0829985	-0.0172124	0.00950997	0.0402207	-0.0829586	0.0157992	-0.346979	0.244521	-0.143478	0.172683	0.0732528	0.0333093	-0.0280066	-0.0570026	0.0102144	0.0414856	0.106218	0.0687226	-0.0502185	-0.0539484	-0.070774	-0.0347905
378	10C	-0.248809	0.109382	0.129822	0.056934	-0.148216	-0.041653	0.14254	-0.182113	-0.0577195	-0.294674	0.0061734	0.151836	0.0842965	0.0816177	-0.00189224	0.212475	-0.117955	-0.0517721	0.0199022	-0.0172974	0.0313183	0.174801	-0.0389968	-0.16368	0.204674	0.136389	-0.0206755	-0.114013	-0.210798	-0.0777907	0.178077	0.0678179	-0.253246	0.0310048	-0.0711101	0.147889	0.145462	0.207554	0.0925475	0.019416	-0.2213	-0.0982165	-0.157585	-0.165032	-0.11431	0.233169	0.203759	-0.355657
379	10D	-0.0997082	-0.0132169	0.156905	0.0767646	-0.134287	-0.0730232	0.0865654	-0.066787	0.00985189	-0.212106	0.0339858	0.343821	-0.0677612	-0.081234	-0.0354947	0.0757242	-0.143325	-0.0971523	0.0368488	0.0509021	0.123074	0.156898	-0.127246	-0.0588399	0.00666979	0.203611	0.0468547	-0.133415	-0.093417	-0.024174	-0.00341312	0.0561242	-0.172535	-0.0265333	-0.00207235	0.103032	0.0981079	0.000834048	0.117092	-0.0371746	-0.0772754	-0.00347632	0.0116232	-0.0974381	-0.124031	0.0403013	0.169545	-0.126432
380	10E	-0.109885	-0.0766056	0.155876	0.0818968	-0.0601881	-0.037422	0.0463285	0.0263433	0.00734261	-0.243806	-0.00865194	0.0239195	0.0968547	-0.0118036	0.043106	0.0666958	-0.045364	0.079719	0.00387751	0.0200676	-0.0547472	0.0303755	-0.0339285	0.0187461	-0.0781136	0.127975	0.0820143	-0.0479577	-0.102258	-0.0404871	0.0417889	-0.00170765	0.0176386	-0.0115113	0.142417	-0.0575667	-0.0909771	0.0957538	0.0048164	0.00708937	-0.100069	-0.00759051	0.2325	-0.164064	-0.174557	0.0278445	0.078276	0.174178
381	10F	0.156161	-0.00961107	-0.0769628	-0.052148	-0.0177919	-0.0370435	0.0373959	0.0114855	0.275144	0.239657	0.148158	0.0329519	-0.0928945	-0.0769211	-0.216461	-0.32112	0.132743	-0.0968811	0.0808621	0.0525092	-0.0635946	-0.117857	0.0122187	0.119105	0.169172	-0.0428333	-0.016638	0.0991938	0.0200181	-0.0522325	-0.178397	-0.117388	-0.275531	0.153788	-0.00746632	0.122504	0.0067058	0.228145	0.0165669	-0.0554832	-0.101016	-0.0882129	0.249268	-0.137546	-0.085299	-0.00916666	-0.017256	0.282053
382	10G	-0.0542963	0.0486537	-0.0350329	0.0606044	0.0755763	0.0147629	-0.110268	-0.0314207	0.0668157	0.072944	0.0709176	0.00715568	-0.0524746	0.113185	-0.0546926	-0.19243	-0.151732	0.0238464	0.0306447	0.278788	0.0246383	-0.0952357	-0.11095	0.0112649	0.144889	0.0594233	-0.0764853	-0.00955642	-0.0409951	-0.0105289	-0.125853	0.0478412	-0.151879	0.305563	-0.0728683	0.0272011	-0.108017	0.100213	0.00336596	-0.0415388	-0.0559855	-0.00605431	0.160049	-0.000336997	-0.0166292	-0.0751742	-0.067909	0.110673
383	10H	0.148398	-0.103137	-0.113381	-0.0791335	-0.0321076	-0.00565951	0.185021	-0.0482099	0.039592	-0.0258045	0.00311404	0.0238603	0.0516329	-0.0462441	0.00529329	-0.00323406	0.10763	-0.0710659	0.0198914	-0.0785054	0.0152196	0.00489484	0.00193608	0.192559	-0.00380197	-0.104289	0.194381	-0.230757	-0.157356	0.0856955	0.0353297	-0.0117615	0.125289	-0.0848953	-0.0312045	-0.0277713	0.0185821	-0.0142312	-0.021337	-0.0635759	0.0106502	0.088494	-0.0412625	-0.115834	-0.00440807	0.123577	0.0379269	0.0234208
384	10I	0.114683	-0.000398565	0.0758206	0.0456834	-0.0209135	-0.114079	-0.100796	0.139348	0.0870566	0.28691	-0.294692	0.0324979	-0.0354409	-0.0716328	-0.123206	-0.0208414	0.0841576	0.0252733	0.0232753	-0.101964	-0.067583	0.0291252	0.0077158	0.0548196	0.100454	0.0272753	0.307516	-0.134333	0.059292	-0.364763	-0.0732623	0.0230004	0.104655	-0.0451435	-0.0710149	0.0352593	-0.023756	0.0789504	0.0363881	0.0367267	-0.0817528	-0.0703123	0.204177	-0.00461106	-0.0455378	-0.0337808	-0.120248	0.0942313
385	10J	0.0493579	0.0226398	-0.00202031	0.122214	-0.337632	0.08377	0.0616704	-0.0463168	-0.00581065	0.17503	-0.0537782	0.0104579	-0.046241	-0.0827922	-0.00391179	0.0533628	0.2381	-0.254796	-0.0396218	0.111911	-0.017737	-0.254796	0.21694	0.16152	0.0676203	0.0506965	0.0525862	-0.0112473	-0.0372244	-0.122077	-0.0752624	-0.086612	0.0898297	-0.0432908	0.0597708	-0.0779763	-0.0283333	0.197866	-0.0624385	-0.0432343	-0.060662	-0.0315315	0.064673	0.0305732	-0.0472991	0.00505778	-0.0530049	0.258826
386	10K	0.335336	-0.0465409	-0.0573016	-0.0682633	-0.0757101	-0.0405959	-0.0469239	0.0671716	-0.0608891	0.106395	-0.032363	0.00713599	-0.0662329	-0.0401302	-0.0269822	0.0458949	0.0344466	0.0254133	0.0452211	0.0338647	-0.0301692	-0.159877	0.0511	0.0516837	0.0269835	-0.0639814	0.0891451	-0.0445556	0.00310836	-0.0641524	-0.0569291	0.0586978	0.0479091	-0.0519604	-0.00570662	0.0083752	0.0013827	0.12377	-0.0145543	-0.0202701	-0.0594472	-0.0294984	0.0660856	-0.0823527	-0.034195	0.00725927	0.0432029	-0.0161597
387	10L	0.0929467	-0.0105269	-0.0730199	-0.0440709	0.0137297	-0.0242707	0.045212	-0.0335274	-0.0370771	0.108925	-0.00575073	0.0207932	-0.0241622	-0.0310835	-0.0333674	0.0352501	0.137366	-0.0289186	-0.0216636	-0.00598693	-0.0994866	-0.0366063	0.0552961	0.0757553	-0.0378859	-0.00406778	0.135977	0.0081858	-0.0358115	-0.135063	-0.0206858	0.0135959	-0.200042	0.00408896	0.0722893	0.0204255	0.103239	0.0217334	0.0142219	0.0273811	-0.0297368	-0.0335995	-0.0651786	-0.0165804	0.0182917	-0.0129351	0.0764025	-0.0347776
388	10M	0.268667	0.152908	0.0718889	-0.0539519	-0.0128264	-0.136793	-0.289893	0.311722	0.00932079	-0.0542958	0.0337822	-0.0303674	-0.0289661	-0.128823	-0.206116	0.0937434	0.242858	-0.168238	-0.118302	0.00950482	-0.0160852	0.047487	0.00277506	0.0783734	0.0808163	0.0333723	0.0380798	0.03278	0.0348927	-0.120223	-0.0746969	-0.103395	0.122367	-0.0704531	-0.0284958	-0.155889	0.132471	0.19852	-0.0490525	-0.0897701	-0.0260861	-0.0336109	0.065817	0.0418781	0.0906747	-0.0311671	-0.167203	0.180591
389	10N	-0.00626146	0.160117	-0.0173358	-0.0758189	-0.0293779	-0.0229761	-0.00834686	0.0668633	-0.0310016	0.00323416	-0.0229975	-0.0397913	-0.0475322	0.0288166	0.01226	0.0301484	0.151743	-0.0147704	0.140245	0.0797459	-0.0807415	-0.409639	0.133417	0.319764	0.305719	-0.0428436	-0.136264	0.00682072	-0.0352772	-0.00140433	-0.295827	-0.120687	0.175931	0.274356	-0.127412	-0.19235	-0.130525	0.212339	-0.0302422	-0.0410823	-0.0614967	-0.0795182	0.158557	-0.0481475	-0.0229505	-0.00571819	-0.0817407	0.253185
390	10O	0.183546	-0.128021	0.0088688	0.00028149	0.00361643	-0.0215346	-0.0467573	0.0141122	-0.0497595	0.0918096	-0.000225627	-0.0695363	0.129325	-0.083994	-0.0603419	0.0286104	0.0986143	-0.120805	-0.0128965	-0.0210022	-0.0531715	0.00159029	0.107671	-0.0675706	0.0882741	0.0113431	0.122391	0.122302	0.057227	-0.0955587	-0.154928	-0.0834794	0.119927	-0.0207781	-0.0514865	-0.0343837	-0.0132784	0.0450811	0.0125548	-0.0431724	-0.0290198	0.0145563	-0.0134786	-0.0647109	0.0342177	-0.0209224	0.0648942	0.0710984
391	10P	0.206817	0.0652399	0.0515564	-0.0238764	-0.0499679	-0.108168	-0.141601	0.0882057	0.0894495	0.111277	-0.0289128	-0.10253	-0.095946	0.0240694	-0.0391446	-0.0464682	-0.229196	-0.229196	0.0877729	-0.022665	-0.0144737	0.0823846	0.325373	-0.112408	0.082771	0.0244621	0.259137	-0.0774481	-0.0303297	-0.110652	-0.0175013	-0.0180311	0.256334	-0.0720788	-0.0723413	0.0143401	-0.126254	0.138848	-0.0216476	0.0409798	-0.0299202	-0.12826	0.158397	-0.0446339	-0.151929	0.00501146	0.0331547	-0.0295224
392	10Q	-0.0759831	-0.0526234	0.0535428	-0.0994821	0.148783	-0.0177822	0.0435446	0.118115	0.0676301	0.0269279	-0.0752663	0.0953217	-0.0448554	-0.111107	-0.0711164	-0.00564996	-0.232361	0.0963108	-0.232361	-0.0635256	-0.000341432	0.0962677	0.336011	0.124462	0.129726	-0.0338109	0.462483	0.0206091	-0.00885249	-0.276939	-0.140738	-0.276939	0.192813	-0.0300615	-0.0357279	-0.0573832	-0.0696401	0.171672	-0.0512613	-0.0185118	-0.0111001	-0.0907984	0.163881	0.0928073	-0.171695	-0.171695	0.0867016	-0.177388
393	10R	-0.031522	-0.0851984	0.0317039	-0.0205696	-0.027969	0.0596257	0.0739293	-0.0670102	-0.100825	-0.153599	0.0396117	0.0628105	0.104288	0.00571778	-0.0273574	0.136364	-0.0942847	-0.0577759	0.06901	-0.0085485	0.0242292	0.0697471	-0.00237716	-0.0672033	-0.031821	-0.0112886	-0.10136	0.0220188	0.029101	-0.00389751	0.076449	0.0880011	-0.0501918	0.0272231	0.0161245	0.0171747	-0.0103306	0.109264	0.00304573	-0.027704	-0.0454808	-0.0391252	-0.214648	-0.0734326	0.266705	-0.0860926	0.107469	-0.232807
394	10S	0.14818	0.0539196	-0.0921356	-0.140734	0.0277325	0.0634187	-0.060381	0.028236	0.0099896	0.0711421	-0.185196	0.0470136	0.0882511	0.000694399	0.024085	-0.0842158	0.0596653	0.0516965	-0.0322144	0.0693437	-0.0116743	-0.177445	0.0406283	-0.0838886	0.343519	0.262656	0.136452	-0.187254	-0.139357	-0.123927	-0.142912	-0.065288	0.6034	-0.137171	-0.0870137	-0.179417	-0.199798	0.129862	0.00488262	-0.0418556	-0.0534111	-0.039478	0.221464	0.0564355	0.00608895	-0.107941	-0.176047	0.211909
395	10T	0.30031	-0.13163	-0.125743	-0.143031	-0.080479	-4.45854e-05	0.180617	0.119829	-0.127808	0.0723941	-0.0402095	-0.0236702	-0.00766377	0.0144814	-0.0373274	0.0299753	-0.0486189	-0.0751991	0.0859397	0.0121128	0.0205346	-0.0407075	0.0459384	0.0777395	0.0753685	-0.00918299	0.121148	-0.0495931	-0.0932839	-0.102649	-0.0216289	0.00208166	0.125406	-0.000391751	-0.00169869	-0.0514328	-0.0718823	0.177943	-0.0587395	-0.0832906	-0.0610809	0.0251685	0.0977677	-0.0407424	-0.0284483	-0.0309594	0.00238246	0.00595171
396	10U	0.27846	0.066035	-0.0603859	0.0452982	0.0321142	-0.194972	-0.166549	0.231069	0.213596	0.108511	-0.124878	-0.0130259	-0.0186126	-0.104771	-0.191341	-0.100547	-0.050227	0.128038	0.0292369	-0.119475	-0.0534513	-0.0657614	0.13164	-0.0425188	0.180098	0.0450232	0.123735	-0.176515	0.00167718	-0.083276	0.00123968	-0.0494638	0.264467	-0.12748	-0.189332	0.0930386	-0.0406929	0.340588	-0.042878	-0.0633563	-0.119746	-0.114608	0.183133	0.113649	-0.145161	-0.0378237	-0.113797	0.35107
397	10V	0.250566	0.0285042	-0.0610324	-0.0469749	-0.0532947	-0.0537709	-0.0639975	0.170118	-0.0976902	-0.0267361	-0.0349367	-0.00736301	0.0107989	-0.121581	0.0172133	0.0901778	0.173421	-0.0539957	-0.10556	-0.0110375	-0.051145	-0.0805978	0.128915	0.0670241	0.175861	-0.077475	0.127327	-0.0714059	-0.064725	-0.074991	-0.000364277	-0.0812507	0.139223	-0.106327	-0.0849564	0.0140399	0.0380207	0.197136	-0.0290361	-0.0319864	-0.082614	-0.0534996	0.0225235	0.0101632	-0.00767445	0.00105932	-0.0260716	0.0743418
398	10W	0.200228	0.239716	0.0739859	-0.15778	-0.31206	-0.211625	0.167535	0.195017	0.0063771	0.103293	-0.0108436	-0.195758	0.000367985	-0.0380195	-0.0545359	-0.00589819	0.0400281	0.103797	0.0576706	-0.17676	-0.0565489	0.0781207	-0.0463075	-0.0693673	0.135355	-0.0788664	0.132952	-0.0202266	0.0368774	-0.0501894	-0.0119542	-0.0745805	0.270888	0.0383553	-0.204745	0.0704449	-0.174944	-0.0825898	0.033654	0.187184	-0.0607566	-0.0774914	0.0948617	0.120263	-0.128528	0.0419322	-0.128528	-0.00695928
399	10X	0.286566	0.0411344	-0.176231	-0.118284	-0.0463773	-0.0445548	0.0577475	-0.00156111	0.216791	0.0256209	-0.0173933	-0.0431169	-0.0383018	-0.128739	-0.0391772	0.0258775	0.117173	-0.125581	0.11183	0.0399713	0.14232	-0.217145	-0.0685681	0.165008	0.207655	-0.0271776	-0.0081108	-0.079546	-0.0546917	-0.08262	-0.0452836	-0.075233	0.281758	-0.0899925	-0.0944988	-0.0539141	-0.0433524	0.0484857	0.0127777	-0.030083	0.010546	-0.0417266	0.296172	-0.0392976	-0.163972	-0.103958	0.0110556	0.0764155
400	10Y	0.146442	0.225268	0.0803291	0.0580875	-0.206635	-0.147719	-0.155773	0.207302	0.310969	0.168359	-0.0614196	-0.0290072	-0.0928554	-0.176626	-0.178956	-0.147766	-0.0959597	0.0755134	0.0679405	-0.0222108	0.00222602	-0.1009	0.0733904	0.0130803	0.15339	-0.101377	-0.0634426	-0.0484715	0.00987781	0.0568517	-0.0798155	0.0599066	0.108881	0.112253	-0.0173528	0.0253599	-0.229142	0.297211	-0.0803457	-0.117901	-0.0109099	-0.0880541	0.17072	-0.0142212	-0.0764973	-0.0531463	-0.0268552	0.277839
401	10Z	0.194294	0.0345209	-0.076836	-0.0119704	-0.122512	-0.0405003	0.0230033	0.110959	-0.0899082	0.135007	0.120999	-0.0786073	-0.0989159	-0.090004	-0.0264574	0.0169277	0.322659	-0.0672818	-0.0200021	-0.118326	-0.140556	-0.0807479	0.104255	0.194331	0.0197061	-0.123903	0.185056	-0.10888	-0.0543836	-0.0983697	-0.0121464	-0.00141095	0.116081	-0.0573547	-0.00696318	-0.0177617	-0.0340011	0.328529	-0.0600288	-0.0588354	-0.0904153	-0.11925	0.132622	-0.0504692	0.0986867	-0.103535	-0.0773041	0.214733
402	10AA	0.0317049	0.0510574	0.00708626	0.0600463	-0.0850693	0.00456026	-0.0693858	-0.0444338	0.0961819	0.0716807	-0.0228097	-0.00506452	-0.00645638	0.062005	-0.0181004	-0.133003	-0.162138	0.113643	0.0973151	0.185047	0.0286779	-0.178127	-0.0844182	-0.0352526	0.0276561	0.134606	-0.0606315	-0.0780524	-0.0443769	-0.0222774	0.0288809	0.0494473	0.119533	0.124018	-0.0516593	-0.0228412	-0.169051	0.0199445	0.0064939	-0.0901008	0.0594058	0.0042565	0.0245129	0.053544	0.0364168	-0.0769786	-0.037495	0.0349223
403	10AB	0.0979646	-0.0372156	0.0163424	-0.022349	-0.0333342	-0.00839239	-0.0130159	0.0624731	0.0189485	-0.159738	-0.0357599	0.0139695	-0.00928031	0.0428422	-0.0182458	0.0847907	0.0449378	-0.131724	-0.101626	-0.00830864	0.0881617	-0.0250682	0.133628	0.0441331	0.0943605	0.0131249	0.127352	0.0393645	-0.0525223	-0.180711	-0.0358055	-0.0492963	0.0657093	-0.0287421	0.0601802	-0.0500148	-0.0471326	0.0804698	-0.0335242	-0.0421187	0.0204748	-0.0253017	0.0388821	0.0139936	0.0211962	-0.0893752	0.0153032	-0.088056
404	10AC	-0.0113058	0.046883	0.062485	0.038904	-0.0426129	-0.0757835	-0.0185698	0.0915662	-0.0238893	0.160039	0.0409647	6.15467e-05	-0.0384066	-0.0623756	-0.0595196	-0.10844	0.103044	-0.008871	-0.019161	-0.00585215	-0.0272833	-0.0378783	-0.00399875	0.00420186	0.0887966	-0.0660627	0.191256	-0.0892303	-0.0892186	-0.188654	-0.0218035	0.170715	0.288113	-0.0180251	-0.0657462	-0.116614	-0.0877279	0.180064	-0.00914821	-0.0634228	-0.028793	-0.0787001	0.192011	-0.0776798	-0.0238916	-0.0485031	-0.0419368	0.249359
405	10AD	0.190411	0.058197	0.079195	0.00460003	-0.0438694	-0.326526	0.0379921	-0.0211306	0.146746	-0.033081	0.0599432	-0.0761201	-0.022486	0.0126498	-0.0393696	-0.0271516	0.0679225	0.102079	-0.0615192	-0.177001	-0.103822	0.0762094	0.096131	0.208586	0.0492351	-0.303933	-0.303933	0.149412	0.0708961	0.0740167	0.0325735	0.0231474	0.0884445	-0.104024	0.0253938	0.0105474	-0.0203619	0.187123	-0.0663641	0.00767629	-0.0795998	-0.0488352	0.0951879	0.0151191	0.021569	-0.0792602	-0.0526159	0.0743912
406	10AE	0.244389	0.109769	-0.12723	-0.0529828	-0.192407	-0.0279062	0.0463686	0.167819	0.00883844	0.0801374	-0.130037	-0.013953	0.112262	-0.0663847	-0.0545867	-0.104095	0.106166	0.0149759	-0.0890984	-0.054011	0.048404	-0.0850571	0.0586201	-0.0086025	0.0823323	0.225377	0.0898693	-0.0904873	-0.0379522	-0.140966	-0.0652157	-0.0543551	0.15244	0.174513	0.0342425	-0.180049	-0.181146	0.0657283	0.0385615	-0.113051	0.0188767	-0.0101154	0.102515	0.151298	-0.0196115	-0.144848	-0.0893529	0.0133677
407	10AF	0.127842	0.057405	0.0488438	-0.104233	-0.157268	0.0556388	-0.0282293	0.0144458	-0.0556841	-0.245779	0.124803	0.0929211	0.116173	0.0343575	-0.0806387	-0.000599983	-0.132893	0.0119562	0.0333277	0.0039288	0.0753316	0.030508	-0.0221595	0.00846092	-0.0185585	0.0773386	-0.0807711	0.0370452	0.0097329	-0.13474	0.0364785	0.0650135	0.111061	-0.0835843	0.0235475	-0.0449816	-0.00604214	-0.0462909	0.156768	0.0314452	-0.123318	-0.0186042	-0.00516269	-0.0148832	0.132319	-0.0913954	-0.0208775	-0.0432711
408	10AG	-0.049551	-0.131453	0.0592781	-0.0430154	-0.0418582	0.126393	0.0802068	-0.0449315	-0.0333867	-0.10088	0.0274932	0.023816	-0.00151268	0.0296959	0.0295314	0.0701742	-0.203479	-0.0470834	0.0807368	0.00940003	0.121665	0.0748336	-0.0360729	-0.0181984	-0.0573832	0.0711458	0.0200332	0.0288909	-0.0108402	-0.146893	0.0308598	0.0823846	-0.25221	-0.0185113	0.130739	0.141024	-0.00104127	-0.0403385	0.0684763	-0.00760987	-0.0285016	0.00797365	-0.0408299	-0.0290909	0.143935	-0.0850686	0.0110543	-0.0979912
409	10AH	0.157489	0.195741	0.157834	-0.0335746	-0.385796	-0.0736416	-0.0180516	0.00132626	0.0914366	0.0940455	0.0305995	0.0585926	-0.0694035	-0.0819832	-0.0548949	-0.0697189	0.0522988	-0.056273	-0.0377366	0.0911662	-0.0695109	-0.0849589	0.105014	0.027551	0.00507719	-0.016132	0.0865944	-0.181819	-0.12018	-0.136603	0.233512	0.101999	-0.0803592	0.137028	0.0328433	-0.0159884	-0.0735239	0.11644	-0.0371122	-0.0702326	-0.0661035	0.0570082	0.0810287	-0.0352753	-0.0498142	0.0138682	-0.00980746	0.21941
410	10AI	-0.0231262	-0.0844015	0.0594633	-0.0519908	-0.13761	0.136222	0.101443	-0.0163428	-0.0147362	0.0045139	-0.0262426	0.0844157	-0.0698802	0.0422651	-0.0538953	0.0499024	-0.0624958	-0.129698	0.0778651	0.0272053	0.075399	0.0686731	-0.0569491	-0.104561	-0.0701241	0.114527	-0.0354969	0.0436861	0.038481	-0.121087	0.0455059	0.0890687	-0.23619	-0.0356366	0.166764	0.114616	-0.00955324	-0.0383867	0.0626154	0.0345733	-0.0118806	-0.0469214	-0.102639	-0.131793	0.395571	-0.110503	-0.0506362	-0.104235
411	10AJ	-0.0956357	0.191374	0.131499	0.0553068	-0.156063	-0.110149	-0.016333	-0.0507845	0.148764	0.112274	-0.0091893	0.000559005	-0.089135	0.114614	-0.0975079	-0.129594	-0.00968598	-0.00913343	0.0578626	0.12681	0.000571899	-0.154832	-0.0115933	-0.135906	0.0703306	0.075398	-0.0259118	-0.0294359	-0.00553315	0.0913682	-0.0958844	0.0555748	0.193153	0.0422849	-0.0374341	-0.0471126	-0.150891	-0.0157807	-0.0095588	-0.0843154	0.0600933	0.0495617	0.0452103	0.0176546	0.0534689	-0.0474778	-0.068856	0.121432
412	10AK	0.126705	-0.062911	-0.0235702	-0.0393164	-0.122881	0.142548	-0.0205735	-0.10793	-0.0135	-0.0666431	0.0809834	0.0161274	0.0830804	0.0346084	-0.0370468	0.0103203	-0.168593	-0.0475805	0.0400488	0.02025	0.0590412	0.101165	-0.00433175	-0.0803186	-0.0299261	0.0616152	-0.0298285	0.0564935	0.0129411	-0.128199	0.0335236	0.103699	-0.186755	-0.0671531	0.133083	0.122853	-0.00202896	-0.0380727	-0.0331981	0.0252266	0.0564997	-0.0104554	-0.0378016	-0.0651071	0.257367	-0.120477	-0.033982	0.0933545
413	10AL	0.0341823	-0.0973309	0.0110222	-0.0200524	-0.0338988	0.0735399	0.0325377	0.0156853	-0.0104698	-0.016987	0.00630905	0.0539864	-0.0068105	0.0359593	-0.0673465	-0.0103262	-0.0580821	-0.0788741	0.062278	-0.0222783	0.0746149	0.058783	-0.0364413	-0.0290924	-0.114111	0.073815	0.0325733	0.0362885	0.0312823	-0.127289	0.0213611	0.0751719	-0.127716	-0.0425822	0.160929	0.0281972	-0.0188279	-0.062105	0.0331189	0.0378787	0.021214	-0.0301066	-0.0713505	-0.124049	0.263859	-0.0891667	0.0207072	-0.0713028
414	10AM	0.206578	-0.0459058	-0.0126302	-0.110484	-0.0868608	0.0534857	-0.00418368	0.0921522	0.0214331	0.108349	-0.0489589	-0.00220271	-0.0367104	-0.120388	-0.0421611	0.0284873	-0.0174432	0.0964331	-0.0545659	-0.0773018	-0.0856768	-0.0889727	0.227527	0.102461	0.232975	-0.00251461	-0.13768	0.042166	-0.0273173	-0.104457	-0.0591944	-0.0464379	-0.00376952	0.0436726	-0.00904937	0.0450975	-0.0759512	0.124387	-0.00658823	0.0823848	-0.074722	-0.125462	0.151534	0.0659295	-0.0503383	-0.060805	-0.10632	0.198764
415	10AN	0.115967	-0.0892387	-0.0136292	-0.0234695	-0.0737585	0.0831875	0.000940921	-0.0406236	0.0938224	-0.0452272	0.0282649	0.00136027	-0.0138272	-0.00377248	-0.00611692	-0.0138802	-0.00692944	-0.0266154	0.0309398	-0.0126123	0.0581731	-0.00306752	-0.0398883	-0.0201799	0.0128536	-0.0090267	0.0345937	-0.0176937	-0.014964	-0.0405725	-0.00797722	0.0629667	-0.0762988	-0.0210718	0.0422679	0.06083	-0.00572731	0.0470615	0.0147435	0.0189345	-0.0142156	-0.0665239	-0.0321498	-0.0650248	0.116941	-0.026592	0.00682531	0.0303187
416	10AO	0.244473	0.0285647	0.151666	0.0656627	-0.15818	-0.125236	-0.206951	0.241575	0.278225	0.183502	-0.0531378	-0.0465063	-0.125126	-0.18037	-0.17099	-0.127173	0.034601	0.0433722	0.0110973	0.00149526	-0.0414714	-0.00314646	-0.0459478	0.0619123	0.656154	-0.0706447	0.0245169	-0.0566748	-0.14311	-0.135344	-0.20999	-0.12682	0.168283	-0.149291	0.016948	-0.0124162	-0.0235236	0.0481201	0.139329	-0.112044	0.0612611	-0.136666	0.339371	0.235519	-0.0955516	-0.226769	-0.252569	0.435769
417	10AP	0.0507715	0.235565	-0.0231632	0.0139558	-0.0779767	-0.126167	-0.0729859	0.0552385	-0.0870791	-0.0800459	0.0511607	-0.0108462	0.0903115	0.0890922	-0.103382	-0.00445021	0.0648161	0.112153	-0.188816	-0.129613	0.214442	-0.0213781	-0.0516042	0.186608	0.0251584	-0.161718	0.0848756	0.0666215	0.119646	-0.142056	-0.0753141	-0.103821	-0.113707	-0.273792	0.129787	0.128307	0.129404	-0.077206	-0.0731793	-0.00314287	0.0919482	0.06158	0.178262	0.0211693	-0.0623303	-0.0888389	-0.0482621	0.36907
418	10AQ	-0.0252112	-0.0849448	0.0798117	-0.0861658	0.0864082	0.0943701	-0.0642682	-0.0368082	-0.0878911	-0.119372	-0.0232515	0.0502463	0.134706	-0.00568661	0.00857766	0.0794795	-0.0652947	-0.00909198	0.0575411	-0.0699495	0.0994326	-0.0162324	0.00359487	-0.192772	-0.0916823	0.0898215	-0.164554	0.216798	0.247369	-0.100575	0.0221428	-0.0265479	-0.0572782	-0.168679	0.240449	0.0382272	-0.0527196	-0.0223919	0.113847	-0.0382781	0.0565564	-0.109734	0.0490818	-0.0443538	0.195925	-0.149189	-0.0514634	0.109975
419	10AR	0.0265721	-0.117968	0.0102029	-0.0500654	0.0688828	0.107022	-0.0446468	-0.0397317	0.0660783	0.00535593	-0.038783	0.0143641	0.142644	-0.124476	0.0371871	-0.0626389	0.0155273	-0.0474319	0.0326588	-0.06497	0.0933532	0.0311336	-0.0602709	-0.0706587	-0.0516515	0.0663784	-0.0754393	0.121491	0.130259	-0.0372222	-0.0324562	-0.0507	-0.0124359	-0.0990684	0.100652	0.0352493	-0.0243965	0.0444763	0.0648615	0.0102004	-0.0215405	-0.0979978	0.0421398	-0.0689433	0.208638	-0.16263	-0.019205	0.0620867
420	10AS	0.119538	-0.013328	-0.0808925	-0.0171852	-0.0615184	-0.0162625	0.0696488	0.271183	0.071223	-0.0767242	-0.107094	-0.0788678	-0.0467997	-0.0378674	-0.00921171	0.0141596	0.157101	0.00543669	-0.0587597	-0.0632086	0.0615777	-0.0496155	-0.0525316	0.188182	0.0532179	0.0408074	-0.118748	-0.041813	-0.0553527	-0.0103946	-0.0391751	-0.0167239	-0.107523	0.0591546	0.014334	0.0166909	0.0173435	0.135568	-0.0174878	-0.0902542	-0.0372327	0.00940672	0.16598	0.0132983	0.00597295	-0.129639	-0.0556118	0.053249
421	10AT	-0.0470414	-0.0549933	0.0629716	-0.0307396	0.0512979	0.0868661	-0.0683613	0.00211858	0.0412544	-0.10526	-0.00739811	0.0238742	0.0960549	0.0294549	-0.067049	-0.0130499	0.0289399	-0.0731288	0.0494782	-0.0557589	0.056597	0.0667261	-0.0728535	0.0103294	0.0193141	0.023474	-0.0249917	0.106728	0.049517	-0.137045	-0.0497992	0.00247307	0.0424664	0.0517672	0.108648	-0.0452293	-0.157653	-0.00259276	0.0462498	0.0187401	0.0816695	-0.144067	-0.0129939	0.0444956	0.0787672	-0.115591	0.00532218	0.13159
422	10AU	0.115438	0.0761465	-0.0112439	-0.0100727	-0.0630521	-0.042491	-0.0647251	-0.000980872	-0.0531887	-0.0837592	0.111261	0.00846503	0.209456	-0.0510898	-0.118264	-0.0218992	-0.0150344	0.204324	0.0804306	-0.118409	0.00157318	-0.226073	0.0731887	-0.162068	0.0208315	-0.145451	-0.00598476	0.153816	0.163916	-0.107009	0.0706137	0.011335	-0.119641	-0.231492	0.127895	0.189619	0.033618	-0.102009	-0.102555	0.0615651	0.0847059	0.0582932	0.046228	0.0171116	0.0125569	-0.00074677	-0.0751498	-0.0259377
423	10AV	-0.0844456	-0.140521	0.0748941	-0.0406632	0.108015	0.123258	-0.0405363	-0.129482	0.067074	-0.075366	0.0254939	-0.0827572	0.239805	0.215524	-0.0956051	-0.164686	-0.171681	-0.0435225	0.117002	-0.175029	0.169572	0.294286	-0.190628	0.123816	0.0362546	-0.00678721	-0.249623	0.131472	0.0444937	-0.094549	-0.113624	0.128548	-0.182692	0.102785	0.147101	0.0885635	-0.155758	-0.0400832	0.0635407	0.0417293	0.118159	-0.183346	-0.0243416	0.0424724	0.0940248	-0.129836	0.0176803	-0.0999198
424	11A	-0.0401204	-0.0736487	-0.00299539	-0.00303666	-0.0642049	0.0323558	0.15165	-0.121918	0.00720037	-0.0167147	0.0230565	0.0121485	-0.0513865	-0.0749151	0.0915585	0.130971	-0.396922	0.153636	-0.0157672	0.0441332	0.0228819	0.114027	0.0780105	-0.153493	-0.201924	-0.0593061	0.283325	-0.00294653	0.0577926	-0.0608069	0.0793554	0.0580036	-0.137014	0.0906783	-0.0429728	-0.00472754	0.0940356	-0.0428207	-0.0174633	0.0126529	0.0249371	0.022694	0.00364004	0.0665706	-0.117677	0.0672805	-0.0198138	-0.144286
425	11B	0.0371724	-0.0853568	0.019763	-0.00705948	-0.0793549	0.028603	0.0862327	0.100922	-0.259771	0.357239	-0.0131452	-0.0734173	-0.0913553	-0.0550447	-0.0167377	0.0513103	0.307932	0.0137066	-0.276855	-0.0171093	-0.159569	0.0680824	0.0638127	-0.0947801	0.0225232	0.0632376	0.154473	0.0310971	-0.0155293	-0.221494	0.0537907	0.00668248	-0.0660883	0.0714741	-0.000949306	-0.0139284	0.00949191	-0.0121785	-0.0193348	0.0197002	-0.00289986	0.0147129	-0.00602686	0.0303756	-0.0267863	-0.00334845	0.00578599	0.0747596
426	11C	-0.12513	-0.00739394	0.0543036	-0.0443352	0.0497029	0.152512	-0.0796599	-0.0992655	0.029863	0.0593937	-0.0416155	0.0519412	-0.0336884	0.0198356	-0.0463714	0.0599072	0.162358	0.0112182	-0.0606781	0.0047197	-0.0678055	-0.101503	0.0516906	-0.116076	0.0750731	-0.00566785	0.0763123	-0.0167161	-0.087648	-0.0971178	0.163349	0.00849112	-0.0653346	0.0558022	-0.025499	0.0476807	-0.0126492	0.0819847	-0.00178266	0.0115117	-0.0687531	-0.0229606	0.00234142	-0.196903	-0.0460151	0.120159	0.120418	-0.194083
427	11D	0.0855229	-0.0558286	-0.00835748	-0.0360344	-0.00754633	-0.00104306	0.0232869	-0.0468654	-0.0045108	0.0465014	-0.000978473	0.103354	-0.0551747	-0.0615071	0.022996	-0.00381501	-0.00553527	0.00876025	-0.0598169	0.0528863	-0.00792177	0.0449865	-0.0333592	0.00713593	0.0229386	0.00417858	-0.119939	-0.0125327	0.0254564	0.0261249	0.017631	0.0290066	-0.0738686	-0.0115985	0.0168082	0.0609995	0.00765939	-0.01293	0.0420727	2.18071e-05	-0.0298287	0.000664111	0.0321283	-0.018017	-0.0917393	-0.0113418	0.0889697	-0.080653
428	11E	-0.0866493	-0.0424626	0.292854	-0.0573333	-0.0340415	-0.0729462	0.00057842	0.108347	-0.0965984	0.00614374	0.0197883	-0.0252695	-0.0293706	-0.0385952	0.0379089	0.0176459	-0.0419267	0.0933682	-0.0427819	-0.0251329	0.0413952	-0.106334	0.0814124	0.115197	-0.102386	-0.0457473	-0.0140123	-0.0610761	-0.0418859	0.0366981	0.0636993	0.0495129	-0.0221604	-0.040032	-0.0241295	-0.0414822	0.127804	0.0319612	-0.0579103	0.0039054	-0.00713927	0.029183	-0.0144516	0.0702787	-0.120694	0.0018485	0.0630185	0.0625059
429	11F	-0.0832416	-0.0866297	0.172887	0.0420302	-0.0555495	0.0172514	-0.00674746	-0.0530974	-0.0306689	-0.0693357	0.0817039	0.0280616	-0.0106617	-0.00727249	0.00967419	0.0515966	-0.128274	0.121763	0.0331702	0.0268127	-0.000908684	0.0312394	-0.083802	0.0457858	0.00452526	0.0661264	-0.0525163	0.0333329	-0.0882943	-0.0434225	-0.00771585	0.0421787	-0.1661	0.0368331	-0.0892379	0.132436	0.0860685	0.0397181	0.0162664	0.0349268	-0.0807083	-0.010203	0.11348	-0.0563336	-0.0587044	0.00108503	0.000473347	-0.173256
430	11G	0.0884001	0.130707	0.104072	0.111025	-0.00886015	-0.0194744	-0.40587	-0.06901	-0.124867	-0.221561	0.0676292	0.0465881	-0.0254853	0.0991148	0.0611532	0.166438	-0.237508	0.0337045	0.0725678	0.125327	0.0591902	0.123735	-0.177016	0.0743372	0.0281486	-0.0221801	-0.261694	0.0533456	0.0049777	0.0201583	0.0448071	0.0580996	-0.153431	0.127699	-0.0157107	0.0671392	-0.025696	-0.0350868	0.0264502	0.00119956	-0.0157192	0.0231562	0.0637728	-0.0315945	-0.0269185	0.0110842	-0.016344	-0.0627316
431	11H	-0.329485	0.142415	-0.0860692	0.360496	0.114409	-0.046758	-0.155007	-0.234012	-0.0259467	0.0722893	0.176076	-0.0173961	0.0638532	0.150223	-0.0422694	-0.142817	-0.237258	0.243543	0.0138782	0.184825	0.0577841	-0.156278	-0.106495	-0.135749	0.039211	0.016023	0.00444862	0.0905845	-0.046	0.142567	-0.0842567	-0.0268292	-0.266349	0.0406106	-0.142121	0.197733	0.170127	-0.0556207	4.96566e-05	0.0190742	-0.0420731	0.07857	0.0784127	0.0752304	-0.0806098	0.00888002	-0.0819133	0.0512287
432	11I	0.188823	-0.019922	0.0187924	-0.0872739	0.0178335	-0.107338	-0.0109153	-0.00323486	-0.029652	-0.17757	0.127666	0.0593243	-0.0176609	-0.155303	0.025984	0.170446	-0.0212196	0.143652	0.0153112	-0.0261866	-0.0497095	0.0413337	-0.103181	-0.0702552	0.0858005	-0.140958	-0.145094	0.122708	0.0778164	0.0233059	0.0304531	0.0162229	-0.320773	0.0143729	0.141532	0.0813076	0.0835604	-0.111123	-0.0244923	-0.0534185	0.119961	0.0690719	0.0561064	0.0882322	-0.156305	0.0751216	-0.0631549	0.0123851
433	11J	0.228964	-0.10118	-0.0978754	-0.326414	0.111882	0.0558865	0.128738	0.144089	0.0276549	0.477172	-0.164228	-0.0153941	-0.171155	-0.201073	-0.0246905	-0.0723755	0.213588	-0.0315112	-0.0501754	0.0532182	-0.279102	-0.113241	0.207224	0.0434249	0.247031	-0.103579	0.324243	0.0776806	-0.173297	-0.141546	-0.147688	-0.12627	-0.203803	0.159119	0.144061	-0.0574757	-0.0419013	-0.0370971	0.0425511	-0.016061	0.0166471	-0.00604016	0.0182365	0.0597903	-0.109488	0.0190004	0.0124605	0.324856
434	11K	0.177478	-0.0592793	-0.0915402	-0.287372	0.145251	0.0498046	0.0656591	0.116081	0.091401	0.417008	-0.11644	0.0310208	-0.15148	-0.155288	-0.139378	-0.092924	0.21277	-0.0897491	-0.0202856	0.111424	-0.24155	-0.110619	0.138009	-0.00287642	0.134199	-0.07992	0.296091	0.043492	-0.135229	-0.118467	-0.0354924	-0.101797	-0.150963	0.105181	0.0608886	0.0102855	-0.0253923	0.00563368	0.0390588	-0.0457591	-0.0102539	0.0113205	-0.104069	-0.116893	-0.0537438	0.142985	0.131721	0.212585
435	11L	-0.00475787	0.065345	-0.0158307	0.00688126	-0.0302852	0.0465915	-0.0679439	0.0316335	-0.0464265	-0.125088	0.0187311	0.0790297	0.0431855	0.0109896	-0.0475221	0.0354674	-0.043282	-0.0664869	0.0732528	0.0634293	-0.00661427	0.0602809	-0.0805798	0.0558155	0.00130281	-0.0228903	-0.00464255	0.00198552	-0.0175794	-0.0226637	0.0238011	-0.0151291	-0.139592	-0.032853	0.00334815	0.0850573	0.08404	-0.00505338	-0.0380427	-0.0711717	0.0263693	0.0878985	-0.0366194	-0.0282961	0.0181852	0.0539603	-0.00723006	-0.02146
436	11M	0.123861	0.0357807	0.0945182	-0.0984683	-0.159259	0.0201482	-0.0165807	0.0220807	0.00225664	0.2647	0.00159982	-0.0424626	-0.0124597	-0.0154256	-0.042091	-0.178198	-0.124375	0.0554522	0.0377975	-0.0794958	-0.0199474	-0.0489655	0.179534	0.124564	-0.0143447	-0.0520762	0.209128	0.0155102	-0.140651	0.00762556	-0.077282	-0.0724743	0.0997893	-0.257495	0.115563	0.0395461	0.00259653	0.128787	-0.0389298	-0.0277346	0.00311139	-0.0652341	-0.00375543	-0.0826875	5.22677e-05	0.0450392	0.0413514	-0.302972
437	11N	-0.0686644	0.502854	-0.0881138	-0.05092	-0.0851671	-0.162433	-0.0475551	-0.220305	-0.127086	-0.446634	0.155796	-0.073341	0.212541	0.171603	0.14787	0.179555	-0.209627	0.202924	-0.0664716	-0.0247176	0.177129	0.0252787	-0.104515	-0.0548016	0.0123166	0.00701594	-0.179695	0.18554	0.120463	0.0978878	-0.0748508	-0.113875	0.0113194	-0.0967254	-0.0591688	-0.00903896	0.153614	0.0289211	-0.0565717	-0.0649651	0.0967275	-0.00411174	0.219973	0.0361041	-0.210352	0.027603	-0.0733277	0.0266215
438	11O	0.150103	-0.0673189	-0.155494	-0.0884602	0.0829879	0.204862	-0.126679	0.0832923	0.029316	0.0394582	-0.0327419	0.0125901	-0.0345443	-0.0633723	-0.0288468	-0.00515128	0.266637	-0.0722879	-0.103992	-0.043905	-0.0416136	-0.0553299	0.0504907	-0.127609	-0.102016	0.0128005	0.074971	-0.0385025	-0.0303333	-0.00448808	0.140151	0.0750276	0.000699332	-0.0203354	-0.0170835	0.0155794	0.0211402	0.018442	0.0216345	-0.0698742	-0.0426389	0.0724366	-0.159236	-0.132298	0.107608	0.114077	0.0698489	-0.405228
439	11P	0.0866557	0.234898	-0.182296	0.190237	-0.141294	-0.10404	-0.0841589	-0.0848332	-0.00459071	0.160562	-0.0180265	-0.0707333	0.0488111	-0.0940641	0.000913531	0.0619615	-0.0265107	-0.0474563	-0.00435528	-0.0218632	0.0386195	-0.0780232	0.139589	-0.0375821	-0.0350902	0.0307174	0.0587104	-0.00715454	0.0814293	0.0121127	0.0447966	-0.147939	0.0227421	-0.0851777	0.140134	-0.0956586	0.0179598	0.0619548	-0.0553383	-0.101084	0.110957	-0.0164894	0.179322	0.0742703	-0.16864	-0.0129382	-0.0720145	0.0114846
440	11Q	0.252975	0.00323626	-0.1083	0.0827542	-0.184151	0.0217464	-0.0682612	0.133559	0.173633	0.119389	0.0190899	-0.0643408	-0.194028	-0.0266888	-0.104317	-0.0562968	0.0649475	0.0370305	-0.10441	-0.0625583	0.019981	0.00254816	0.0424613	0.25161	0.0628431	-0.124561	0.108212	-0.0805206	-0.119342	-0.00415245	-0.0863981	-0.00769191	0.0983735	0.0160564	0.0208745	-0.0421682	-0.0931362	0.0635843	-0.030543	-0.0285812	-0.0322174	0.0277573	-0.015976	0.0524034	0.000302427	-0.0308944	-0.00583544	-0.0426253
441	11R	0.0737541	0.234404	-0.0418069	-0.130487	0.0317542	0.0335634	-0.201182	-0.117893	0.172395	0.0814928	-0.0363147	-0.0308284	0.0192313	0.0051964	-0.0184384	-0.0748408	-0.00759443	-0.110661	0.125731	0.0505074	0.0640179	-0.166907	0.0449066	-0.180825	0.14417	0.0551065	-0.0368992	-0.0382603	-0.0188584	0.0173909	0.0120806	0.046095	0.0869488	0.139037	-0.102111	-0.0775111	-0.046364	-0.0342068	-0.00626757	-0.0849447	0.0890069	0.0364122	-0.0968747	-0.041818	0.146881	0.104177	-0.112365	-0.0411001
442	11S	0.0840368	-0.0867148	-0.0740751	-0.118168	0.0556579	0.112973	0.0262904	-0.0264928	0.0166352	0.0134654	-0.0253507	0.0495629	0.00349823	-0.115571	-0.0652028	0.149455	0.0519507	-0.028164	-0.00804609	-0.0308662	-0.065364	-0.000261489	0.0807512	0.0338113	-0.0354178	-0.12024	0.171401	0.0619241	-0.0222484	-0.148563	0.0980224	-0.0386898	-0.0102382	0.0541757	0.0210218	-0.0455314	-0.019428	0.0203626	0.049315	-0.0205314	-0.0125715	-0.0365747	0.0230096	-0.0576218	0.04759	0.0725639	-0.0855417	0.0273809
443	11T	0.421477	0.496794	-0.113275	-0.236833	-0.312379	-0.256059	0.000273568	0.0625552	-0.0295057	-0.0825423	-0.00241266	0.0243324	0.00842332	-0.0420768	0.00439189	0.0568346	0.0154758	-0.0545825	-0.00325322	-0.0157036	0.000639083	-0.0104949	0.0679194	-0.132419	-0.0313422	-0.0128208	0.13434	-0.0368167	-0.0609076	0.0402132	0.0917121	0.00804108	-0.059081	-0.0434927	0.0145556	0.0228934	0.0651247	0.0157681	-0.0152161	-0.0146038	0.00362039	0.0104314	0.0531006	0.0650936	0.229363	-0.0838118	-0.263745	-0.00414178
444	11U	0.208614	0.0332464	-0.0416846	0.0789651	-0.133338	-0.0767931	-0.0690099	0.123715	0.0413742	-0.0121643	-0.0187982	0.0074987	-0.000585189	-0.0711616	-0.0607373	-0.00914099	-0.0934208	0.0473179	0.0356174	-0.00580371	-0.0106769	-0.0362341	0.0632002	0.174602	0.187786	0.044191	-0.404005	0.0214659	0.00290664	-0.0516791	0.00057219	0.0241606	0.112586	-0.0258755	-0.0681622	0.0191879	-0.0377365	0.0349654	-0.0264753	0.0118557	-0.057838	0.0374923	-0.040877	-0.000997907	0.0324075	-0.0135999	0.0230673	-0.336727
445	11V	0.151673	0.364296	-0.0779108	-0.128515	-0.18062	-0.0830809	-0.0458421	0.0802092	0.192286	0.181103	-0.185732	-0.127049	-0.0215338	-0.042097	0.0173633	-0.0945497	0.077149	-0.0138055	-0.0944508	0.0319526	0.0624861	-0.097331	0.0339995	-0.115142	0.257187	-0.17965	-0.126647	-0.0766719	0.0738769	0.105302	0.0847406	-0.0229957	0.0561748	0.0186278	0.107906	-0.0991687	-0.0835397	0.292078	-0.101525	-0.180986	0.0535207	-0.0630874	0.0559849	0.233589	-0.116614	-0.0609668	-0.111993	-0.296988
446	11W	0.0841261	0.0505784	-0.0610678	0.00703365	-0.0427856	-0.0251287	-0.0127561	-0.0060534	-0.0832949	0.0511416	-0.0310534	-0.00827825	-0.00981035	0.0205221	-0.0558037	0.12263	0.0595412	0.0294616	-0.0577573	-0.0410834	-0.0139768	-0.0279872	0.0518019	0.0655371	0.0934161	0.0257115	-0.103742	-0.044786	0.0186026	-0.0444235	0.0864105	-0.0967262	0.227006	-0.125359	0.0594106	-0.120069	-0.0409885	0.0713145	0.0385658	-0.0227891	-0.0699034	-0.0171878	-0.00257155	0.0224382	-0.0189865	-0.00672938	0.00584924	-0.117382
447	11X	0.00914447	0.0179088	-0.0874067	0.0134236	-0.093451	0.0611386	0.0792423	-0.0657081	-0.0454429	-0.152298	-0.0439391	0.0478314	0.0668927	0.0299358	0.0474543	0.115274	-0.101643	0.0237464	0.0951672	-0.0550007	0.0273769	0.0186027	-0.00824983	-0.00832913	-0.000272853	-0.000511856	-0.058984	-0.0825433	0.0294005	0.00701094	0.0887337	0.025496	0.102793	-0.112994	0.0428283	-0.045614	0.0129871	-0.0133675	0.00924861	-0.0468778	0.0648269	-0.0138302	-0.0446758	0.0492149	0.0260446	0.0018308	-0.0324144	-0.0338321
448	11Y	0.163567	-0.0795527	-0.0545821	-0.0527573	0.00751525	0.0342987	-0.0184888	0.161529	0.284641	0.156552	0.0578609	-0.0547086	-0.107156	-0.124984	-0.112316	-0.261419	-0.109342	0.153215	0.0892011	-0.00301744	-0.0788876	-0.102006	0.0508373	0.135772	0.104919	0.157039	0.144046	-0.0752684	-0.0465737	-0.101391	-0.176434	-0.142109	0.326598	-0.100183	-0.101198	-0.074097	-0.0511208	0.134368	-0.00992916	-0.101856	-0.0299861	0.00740324	0.0620084	-0.0101752	0.0332502	-0.0352937	-0.0497896	0.0668207
449	11Z	-0.0128615	0.0253641	0.0751731	-0.155882	0.0249158	0.0179205	0.0253698	0.0304074	0.0445859	-0.0049667	0.0192117	0.0205362	-0.0511228	-0.028754	-0.0290723	-0.000825437	-0.0736867	0.0257831	0.0152576	0.0268667	-0.108165	-0.151198	0.265143	0.0125878	-0.0510927	-0.0192435	0.160964	-0.0661821	-0.0477769	-0.0395138	0.0259636	0.0242941	-0.00586471	-0.0263351	0.0371754	0.0131354	-0.018111	0.0235336	0.0165745	-0.0219241	-0.0142944	-0.00388963	-0.0583666	-0.00173187	0.0294285	0.013202	0.017468	-0.0103125
450	11AA	0.120249	0.0117611	0.0309402	-0.0328381	-0.139417	-0.0251524	0.0344572	-0.00568249	-0.019885	0.0746842	-0.0615475	-0.120709	0.0238537	0.0982249	0.0617132	-0.0506524	-0.362171	-0.00160993	0.0710433	0.00532277	-0.0227373	0.135882	0.17427	-0.0169087	0.0759465	0.00363409	-0.325826	-0.00556575	0.0856245	0.0359165	0.0133648	0.133814	-0.0299084	0.0465236	0.00178581	0.0115467	-0.0299477	-0.0035863	0.00365823	-0.0056956	-0.00647007	0.0120937	-0.0394736	0.0170871	0.0488151	-0.0418238	0.0153952	0.0847536
451	11AC	0.396753	-0.128572	-0.113225	-0.11766	-0.0194543	0.0546781	-0.0725197	0.0477758	0.206801	0.0291823	-0.0307093	-0.0825965	-0.0155276	-0.0629645	-0.0732652	-0.0186962	0.0793869	0.039172	-0.0590516	-0.0282178	-0.0454607	-0.0609792	0.0751504	0.0166518	0.197126	-0.072647	0.134686	-0.128317	-0.0131328	-0.137878	-0.0152363	0.0187473	0.0813633	-0.0027672	0.00563402	-0.0159412	-0.0682889	-0.00197043	0.0316143	-0.0240652	0.0226664	-0.0282451	0.0230699	0.0420293	-0.00513483	-0.0604502	0.000485839	0.210895
452	11AD	0.0240768	-0.0617508	0.0741504	0.0314395	-0.283594	0.148286	0.0673927	-0.0545452	-0.0663919	-0.180124	0.0372883	0.0879125	-0.0694696	0.131379	0.0524103	0.0615406	-0.0774677	-0.0842379	0.0456294	-0.00807357	0.0290369	0.13564	-0.0405273	0.0356532	-0.0659041	0.105629	-0.13	0.0822812	-0.0491549	-0.163305	0.0410999	0.143701	-0.305347	0.0132943	0.253605	0.124341	-0.085893	0.103842	0.119863	0.0101673	-0.135414	-0.0984584	0.0386578	-0.0165113	0.190998	-0.0988294	-0.114315	-0.206327
453	11AE	0.0364357	0.0349586	0.0281895	0.00433455	-0.0837161	0.0307118	-0.0509142	0.0308576	-0.0195077	0.0540908	-0.0446552	-0.00890029	-0.0177708	-0.0170997	0.0151248	0.00786054	-0.030373	-0.030605	0.00795931	0.044634	0.110708	-0.053561	-0.0487621	0.0160186	-0.0495253	-0.0128467	-0.0395262	0.0202353	-0.0652477	-0.00262057	0.0415645	0.0919481	-0.0521928	-0.0569685	0.0392082	0.0270781	0.0428749	0.0090048	0.00271571	0.000935436	-0.0298975	0.0172416	-0.0393244	-0.0511556	0.104152	-0.0034922	-0.0101799	-0.170902
454	11AF	-0.0620532	-0.0314909	0.0783983	-0.0561612	-0.0156674	-0.0103123	0.0972868	0.071779	0.0147977	0.227332	-0.0305351	0.0714173	0.0484903	-0.0108624	-0.0527987	-0.33962	0.223286	0.00385672	-0.116593	-0.0687512	-0.0520803	-0.195455	0.205736	-0.0380997	-0.0455049	-0.0782051	0.212418	-0.103294	-0.0359505	0.0471845	0.0523095	-0.0108575	0.0493688	-0.0400482	0.0610399	-0.038592	-0.0317685	-0.0413201	0.0209788	0.0196508	-0.0230518	0.0237423	0.0119614	0.00168209	-0.0188164	-0.0033152	0.00848814	0.0170144
455	11AI	0.245623	0.0757851	-0.0809938	-0.0176853	-0.327528	0.00757575	0.0972231	0.0736841	-0.0838392	0.13076	-0.0269765	-0.101749	-0.0338723	0.0334237	-0.14097	0.149539	0.00872377	0.0741878	0.00830291	-0.0243462	-0.0943794	0.00493945	0.0225718	-0.0621802	-0.0923918	-0.397916	0.0653982	0.101477	0.203408	0.0643566	0.135597	-0.0177477	-0.00797713	-0.0436968	-0.0261396	0.0111982	0.0666153	-0.131902	-0.0327968	0.0394362	0.0413702	0.0838927	0.0632299	0.088569	-0.034677	0.034336	-0.151458	-0.200048
456	11AJ	0.153611	-0.098551	0.144035	-0.000706608	-0.369398	0.0613626	0.109647	0.0239664	-0.0183047	-0.195895	0.0170009	0.0997901	-0.0580508	0.0600704	0.0199778	0.0514446	0.0193895	-0.150538	0.0806654	0.0746302	0.0504125	0.0829989	-0.157559	0.185927	-0.0997486	0.0561533	-0.0739356	-0.00367796	-0.0820751	-0.0320742	-0.0463415	0.0957722	0.0561649	0.0289638	0.175027	-0.0608825	-0.199273	-0.0220648	0.0292633	0.0238285	-0.0070192	-0.0240078	0.315195	-0.138325	0.00833992	-0.0484528	-0.136757	0.0905167
457	11AK	0.227114	0.0696916	0.0532724	-0.00692134	-0.134539	-0.161781	-0.0468364	0.151027	0.177937	-0.0907427	0.0918854	-0.028428	-0.0635319	-0.0505988	-0.0331336	-0.154415	-0.0175316	-0.0693967	-0.0117977	0.0673306	-0.0864564	-0.0206375	0.138489	-0.132521	0.0917803	0.0520369	0.0731515	-0.0587599	0.107263	0.012298	-0.0599777	-0.0852707	0.0393657	-0.054402	0.0876702	-0.0351426	-0.0374914	0.0717338	-0.0891597	-0.0179646	0.0275497	0.00784086	0.03721	0.0236895	0.0174505	-0.0693941	-0.00895596	0.0537283
458	11AL	0.245088	-0.00953468	0.0686132	0.00623476	-0.252939	-0.101278	0.0438154	-0.0772915	-0.0578944	0.081311	-0.0139522	0.00478119	-0.0222036	0.139473	-0.0697642	0.0155405	-0.0267888	-0.0334861	-0.0205915	-0.0411369	0.0329882	-0.00312525	0.0921403	-0.128164	-0.154548	0.148421	0.00171057	0.0788088	0.113377	0.0181737	-0.0661306	-0.0116479	0.00977843	-0.222184	0.38928	-0.0427399	-0.134135	-0.0959019	0.0325987	-0.108307	0.170812	0.000798316	-0.00510466	0.118448	-0.0563685	0.0223487	-0.0793234	-0.0425442
459	11AM	0.136847	-0.0253336	-0.00294297	0.0339929	-0.151348	-0.00773922	0.0165236	-0.0454747	0.0212605	-0.0930715	-0.0129698	0.031654	-0.00302156	0.0921532	-0.0311433	0.0406133	-0.0274549	0.07264	-0.00368311	-0.0385674	0.065337	-0.00863826	-0.0596334	-0.0861612	-0.0523569	0.0360295	-0.0232271	-0.00389703	0.0924051	0.00744386	0.0271515	0.00261231	0.0993712	-0.187399	0.182483	-0.0327793	-0.0616762	-0.0786384	0.0436126	-0.0646271	0.115021	-0.0153684	0.0528679	0.0414299	0.00460751	-0.0164153	-0.0824899	0.121105
460	11AN	-0.181626	0.0103981	0.131233	0.0193762	-0.0485945	0.0481249	0.0210893	0.180815	0.200533	0.0242345	-0.0218434	0.05106	-0.107168	-0.0768454	-0.0687402	-0.182045	-0.0371265	0.256899	0.0506697	-0.0301826	-0.117889	-0.18211	0.0597399	-0.15251	-0.0738174	0.174943	-0.0150009	-0.0472388	-0.0742122	0.0493752	-0.0065966	0.145058	-0.00539173	0.066122	-0.0389983	-0.0237728	0.00204076	-0.0877992	0.038103	-0.0682398	0.108697	0.00923898	-0.171031	-0.0857244	0.0476921	0.120085	0.0889775	0.00859723
461	11AO	0.00317455	-0.0423671	-0.043138	-0.0543447	0.021654	0.0634205	0.0516008	-0.0162967	0.0377449	0.141702	0.00773967	-0.034104	-0.044047	-0.044017	-0.0182869	-0.0304354	0.0667943	-0.0945299	0.0235092	0.0146134	-0.0162723	0.0190392	-0.013154	-0.0208276	-0.0735796	-0.0179732	0.103201	0.00977726	0.0218157	-0.0483729	-0.0233788	0.0493379	-0.0359358	-0.0745124	0.0650761	0.0395013	0.00587077	0.00707409	0.0212818	0.0581634	-0.0322224	-0.0542969	-0.0332336	-0.00921116	0.193905	-0.156902	0.00544145	-0.0362055
462	11AP	0.0112636	0.00981449	-0.0569298	-0.0656513	0.109995	-0.0259642	0.0174723	-0.0421915	-0.0332593	0.147674	0.00370054	-0.067396	0.0115078	0.0245655	-0.10198	0.0573788	0.151551	0.0375855	-0.0608983	-0.049304	-0.0365202	-0.0189118	-0.0235022	0.0152563	-0.001369	0.0160684	0.147673	-0.0132588	-0.0447334	-0.132246	-0.00144706	0.0140563	0.0210469	-0.114427	0.0687628	0.00141496	0.0232021	-0.0463425	-0.0147005	-0.00957996	0.0292525	0.0413704	-0.0454896	-0.0526599	-0.0180077	0.0174617	0.0986955	0.00798327
463	11AR	0.0850112	-0.142598	-0.0131593	-0.0660007	0.0544674	0.0483728	0.0339062	0.124272	0.0165801	0.0130502	-0.0693649	0.00860615	0.0573405	-0.0525653	-0.0351413	-0.0627778	0.37992	-0.114166	-0.0143054	-0.0614209	-0.0109166	-0.0640094	-0.115101	-0.00107899	-0.0514615	0.0739516	0.0173535	0.0721035	0.0417351	-0.0539651	-0.07291	-0.025728	-0.0140092	0.0317905	0.0600047	-0.0227022	-0.0550839	-0.0890746	0.147022	0.0982653	-0.00493421	-0.151278	0.00887836	0.0268822	0.0198574	-0.0621965	0.00657848	0.0637831
464	11AS	0.00531201	-0.0364906	0.0155263	0.0133608	-0.0118723	0.0241787	-0.0100148	-0.0558099	-0.0276672	-0.017608	-0.0965925	-0.0322477	0.0420169	0.0280377	0.0776239	0.0822466	0.00476898	0.0212557	0.0588764	0.0205206	-0.142986	-0.0435848	0.081149	-0.0468534	-0.0579815	-0.0430349	0.00364426	0.00202666	0.0467776	0.025325	0.0425983	0.027498	-0.104237	-0.136979	0.178941	0.0689895	-0.00671401	-0.0304461	-0.0263866	0.0289261	0.0270545	0.000852102	-0.110773	-0.0232791	0.0694365	-0.0322858	0.0969013	-0.0922768
465	11AT	-0.0733736	-0.08004	0.00377629	-0.00413743	0.106707	0.0233375	0.0237298	0.0586263	0.0414573	-0.00104243	0.025669	-0.0205991	0.00461138	0.0603683	-0.033487	-0.135604	0.0815536	-0.0590891	0.0576018	-0.0131992	0.0714501	0.0216736	-0.159991	-0.0204357	0.0345538	-0.00829854	-0.0812456	0.013754	-0.0546057	0.00972103	0.0391693	0.0673874	-0.063783	0.00479682	0.0700153	0.0260654	-0.0370945	-0.0359207	-0.0113213	0.0152419	0.0544993	-0.0224992	-0.0623139	0.0343521	-0.0510353	0.026089	0.052908	-0.0593366
466	11AV	-0.148485	-0.189203	0.143677	-0.131828	0.233706	-0.0176861	0.109819	-0.0714678	0.0311987	0.0513545	-0.089254	-0.132757	0.169775	0.195937	-0.0400221	-0.114765	0.0389714	-0.041911	0.0676196	-0.166759	0.080846	0.0941113	-0.0728783	0.100504	-0.0755847	-0.195346	-0.159373	0.199837	0.0672115	0.0301921	-0.000931927	0.0334915	-0.00473522	-0.017765	0.34997	-0.0834248	-0.244045	-0.0888137	0.0083381	0.0497218	0.238463	-0.207709	0.0351708	0.173467	-0.11225	-0.126012	0.0296238	0.134413
467	12A	0.0481505	0.0686428	0.029178	0.0589195	-0.101045	-0.158975	0.0551298	-0.133794	0.040761	-0.162581	-0.0395973	-0.0844475	0.0361092	0.0149926	0.127134	0.201424	-0.0418969	0.198001	-0.107932	-0.0179802	0.0322617	-0.0154094	-0.0470442	-0.238677	-0.228544	0.0547227	-0.139001	0.00456735	0.191172	0.22916	0.123775	0.00282412	0.0442454	-0.0249304	-0.0280878	-0.0998475	0.10862	-0.0147802	-0.111758	0.00238773	0.0780735	0.0460767	0.119827	0.204186	-0.220942	0.0299713	-0.133042	-0.0578245
468	12B	-0.140662	0.151698	-0.144556	0.043178	0.171046	0.0250986	-0.105803	-0.259028	0.14531	0.158264	-0.0160214	-0.0564837	0.00948241	0.154997	0.0420283	-0.178548	-0.220245	0.101893	-0.0396301	0.211062	0.0598083	-0.109342	-0.00354646	-0.0841648	0.0494742	0.0275795	0.0667097	-0.00167557	0.0124835	0.0701397	-0.0967597	-0.0437866	-0.0596918	0.199017	-0.00978377	-0.0158745	-0.113666	-0.0691964	-0.0274928	-0.025338	0.0607494	0.0612778	0.0836785	0.145401	-0.0879533	-0.00428987	-0.136836	0.147625
469	12E	-0.0347372	0.000722332	-0.0734178	-0.0597518	0.190964	-0.00725546	-0.0165245	-0.0173163	-0.0391792	0.126549	-0.050179	0.0308526	-0.0140597	-0.0448979	-0.0461566	0.0543867	0.138633	0.0828767	0.00264858	-0.105631	-0.0406792	-0.128363	0.0505144	0.113298	-0.0963615	0.0088065	0.160342	0.0232137	-0.136774	-0.0813947	0.0453218	-0.0364509	-0.00588352	0.0137097	-0.0189906	0.00568915	0.00547532	0.0150279	0.00673502	0.0323277	-0.0437348	-0.0103558	0.0259718	-0.00383127	-0.0447244	-0.0127426	0.0353265	0.0168651
470	12F	0.0669365	-0.0508993	0.0386834	-0.0391181	0.0431061	-0.052796	-0.00591267	0.0341247	-0.0156537	0.251258	-0.0229472	0.0505941	0.00385799	-0.037409	-0.255507	-0.00831761	0.0739353	-0.0924131	-0.00522191	0.00994732	-0.0929192	0.00317907	0.103493	0.0796794	0.0844834	-0.0094892	-0.192535	0.0359809	0.00080312	-0.0620469	0.092638	-0.029514	0.117208	-0.0765122	-0.00949292	-0.00614562	-0.0250575	0.0330189	-0.0116437	0.00751396	-0.0295889	0.000699683	0.0618256	-0.0290446	-0.0533254	0.00271885	0.0178256	0.0724283
471	12G	-0.0278656	0.0265842	-0.021554	-0.00850125	-0.0246487	0.0152723	0.0407132	0.0796471	-0.111763	0.124422	-0.174956	0.0124469	-0.000126569	0.0339513	0.020901	0.0154767	-0.414921	0.0475746	0.097543	0.0253256	0.0996325	0.0282336	0.116612	0.0304445	-0.0601551	-0.0141323	0.0876226	-0.042756	0.0497348	0.0304737	0.0180652	-0.0992975	0.0465446	-0.0283737	0.0242009	-0.0194589	-0.0229129	-0.0115533	0.0076926	-0.0151968	0.0041986	0.014859	0.0833731	0.0785904	-0.072445	-0.00581676	-0.0837017	0.113372
472	12H	0.00281368	-0.0297255	-0.0562016	-0.0623467	0.0551223	0.0123474	0.0779905	0.0674654	0.0637728	0.103636	-0.0106385	0.0342404	-0.09471	-0.101561	-0.0451062	-0.0170993	0.0671136	-0.0496632	-0.0533565	0.00257429	-0.0325096	-0.0531646	0.119006	0.0379274	0.0556423	-0.0756684	0.188093	0.0606535	-0.0668866	-0.0771331	-0.0452628	-0.0773651	-0.0382538	0.0526727	0.00250433	0.016465	-0.0333882	0.00210939	0.0193185	0.00414584	0.00103771	-0.0266114	0.0103442	0.0912116	-0.059715	-0.0189914	-0.0228494	-0.00961076
473	12I	-0.124964	-0.0981475	0.794944	-0.121811	-0.128728	-0.185318	-0.135975	-0.00857211	-0.108564	0.107638	0.0105164	-0.00768187	-0.0707309	0.00574302	-0.00152709	0.0731781	0.137678	0.0663813	-0.000891853	-0.0732869	-0.0595108	-0.0896542	0.0192842	-0.00114517	-0.0348874	-0.036193	0.141842	0.0550534	-0.076231	-0.0422032	-0.00891894	0.00268317	-0.0952381	-0.059005	0.0234107	0.0768837	0.0539486	-0.0188633	-0.0132794	-0.0108626	-0.0181864	0.0611917	-0.0354342	-0.00860646	-0.00809841	0.052697	-0.00055789	-0.0895832
474	12J	0.0437385	0.117247	-0.0828932	-0.0285783	-0.0069681	-0.112141	0.0695946	-0.0335771	-0.00339932	0.0695707	0.0514579	0.0243384	0.00858759	-0.0566597	-0.0447428	-0.0155756	0.200442	0.129434	-0.0542769	-0.0369877	-0.0198622	-0.129883	-0.0888664	-0.0555916	-0.0030971	0.00345129	-0.0190933	0.0216463	0.0866496	0.0581529	-0.0139039	-0.0782141	-0.000456028	-0.0696245	0.00975887	0.0111367	0.0491849	0.00936642	-0.0419317	-0.0853186	0.0755147	0.0423691	0.0785189	0.155887	-0.16207	-0.0056156	-0.0667205	0.027173
475	12K	-0.0400424	0.112869	-0.00946881	-0.0739297	-0.000755031	-0.0383695	0.049696	0.12806	0.171375	0.188152	0.00632551	-0.0865507	-0.0289027	-0.212072	-0.0711274	-0.0952596	-0.00309926	0.0729739	-0.0997603	-0.0194349	0.0188741	-0.0549287	0.085375	-0.0186791	-0.0725976	-0.0998055	0.0344837	0.028187	0.0626821	0.0695605	0.0214313	-0.0252624	-0.114482	-0.0744833	-0.000722773	0.0979959	0.0916924	0.0706404	-0.0633534	-0.0561086	0.0339754	0.0148462	0.0985378	0.0777863	-0.104335	-0.00295123	-0.0690377	0.171475
476	12L	-0.0763925	-0.0218017	-0.023809	0.027265	0.0211666	-0.00323543	0.0768071	0.0642937	0.0249156	-0.0288203	-0.0192828	0.0397448	-0.0357786	-0.120374	0.0112011	0.0641011	-0.0753385	-0.019495	0.0301561	-0.00684032	-0.0373899	-0.0432957	0.152203	-0.054941	-0.0151377	-0.027807	0.192214	-0.00713184	-0.0395474	-0.0252152	-0.0163813	-0.00605227	-0.126976	0.0365321	0.0229295	0.0353255	0.0321887	0.0254514	-0.0329805	-0.0420819	-0.00820562	0.0578167	0.0481293	-0.0587762	0.0241584	-0.00957081	-0.00394067	-0.00633105
477	12M	-0.183067	0.166862	0.0116484	0.0339621	0.0357064	0.0361012	-0.101212	0.326969	0.185323	0.0760744	-0.0813155	-0.0808633	-0.0544721	-0.0600779	-0.146312	-0.165326	0.126879	-0.159882	-0.118042	-0.0334586	0.0613406	-0.00547359	0.128637	-0.12473	-0.0225045	0.0550172	-0.0259702	-0.0597126	-0.0960646	0.287293	-0.0110587	-0.00226925	-0.139549	0.147467	-0.00233485	0.0314243	-0.0370073	0.0411183	-0.0106457	-0.0703806	0.0233019	0.016606	0.0927477	0.0249962	-0.0122381	-0.0379823	-0.0675235	0.0969661
478	12N	-0.00031278	-0.109826	-0.0203533	-0.00885739	0.0209426	0.0814682	0.0369388	0.0749031	0.0120082	0.0582245	-0.00321693	0.0472993	-0.0644602	-0.0787925	-0.0150446	-0.0309208	0.175503	-0.110271	0.0196407	0.0211328	-0.00814859	-0.0716502	-0.0262068	-0.0369863	-0.0802798	-0.0546531	0.181732	0.00317725	-0.0351302	-0.0249717	0.0449133	0.00219858	-0.101793	-0.00382383	-0.0193488	0.0660352	0.0589308	0.00732618	0.00987702	-0.0529944	-0.00584663	0.0416378	0.0257586	-0.039438	-0.0314866	-0.00591276	0.0510788	-0.110948
479	12O	-0.277361	0.16721	-0.137258	0.0329528	0.0868748	0.133825	-0.00624307	0.044192	0.142268	0.175259	0.0503761	-0.029507	-0.0548597	-0.0771763	-0.087783	-0.162769	0.0615291	-0.111665	-0.0359567	0.129294	0.010909	-0.158368	0.104258	-0.103349	0.0289894	0.078825	0.0240015	-0.077945	-0.0585055	0.044635	0.0194493	0.0438998	-0.137961	0.108911	0.0187318	0.0701437	-0.059826	-0.00395726	-0.031879	-0.126845	0.0701897	0.092492	0.161936	-0.0832868	-0.014057	-0.0360583	-0.0285334	0.0666313
480	12P	-0.138892	0.186891	-0.0525857	-0.0081064	-0.0161929	0.0912259	-0.0623397	0.0209167	0.0983867	0.108034	0.00485664	-0.0487802	-0.0309756	-0.04093	-0.00916061	-0.102348	-0.0914896	-0.0823262	0.0865487	0.2898	0.0555644	-0.217334	-0.0407632	-0.0976037	0.0273903	0.0948833	0.0940712	-0.0812225	-0.0340451	0.0157266	-0.0117622	-0.00743794	0.115514	0.0114256	-0.0214527	-0.0699731	-0.0355135	0.0357982	-0.0318391	-0.0606634	0.0299848	0.0267195	0.155853	-0.120349	-0.00486988	-0.0113614	-0.0192736	0.0703488
481	12Q	-0.254597	0.344181	-0.340703	0.213158	0.254385	-0.254541	0.0381176	-0.0112684	-0.00639891	0.0699985	0.174306	-0.159693	0.31642	0.0957073	-0.12853	-0.350541	0.00317791	0.133487	-0.366084	-0.155299	0.46946	-0.0424688	-0.042274	-0.0263455	-0.258364	-0.0393276	0.122134	-0.0261611	-0.0153143	0.473634	-0.058107	-0.172148	-0.132971	-0.500121	-0.266726	0.217985	0.681833	0.0487022	-0.22932	-0.0521167	0.0350585	0.197676	-0.00761558	-0.0208148	-0.0260686	0.105378	-0.0508789	-0.0319048
482	12R	0.0797453	0.0123135	-0.0135424	0.0262487	-0.0567632	-0.10017	0.052168	0.207916	-0.000111363	-0.0772365	-0.0338734	0.0133523	0.12953	-0.0627512	-0.137123	-0.0397042	0.322642	0.0731502	-0.175734	-0.127573	-0.0611016	-0.104543	0.07316	-0.0776085	-0.0321962	-0.07569	0.0320458	-0.0483304	0.0845914	0.0870367	0.0550913	-0.0249401	-0.0427878	-0.0561075	0.15149	-0.0405854	-0.0120096	-0.0226642	-0.00854126	-0.0331755	0.03395	0.030431	0.0975963	0.113348	-0.11304	-0.00305094	-0.0948539	-0.0105692
483	12S	-0.0605336	0.0312709	-0.0657492	-0.0314105	0.0523632	0.0192991	0.0547603	0.0451628	0.064768	-0.0987693	0.014538	-0.017195	0.069664	-0.0314087	-0.0397028	-0.00705699	0.084117	0.0717987	-0.146784	-0.0332077	-0.0535067	0.0427339	0.0348491	-0.0272479	-0.0775966	-0.0391064	0.0271479	-0.0304812	0.0254835	0.0563243	0.0417224	0.0237541	0.0454426	-0.110184	-0.0449496	0.0330397	0.0766507	-0.00925369	-0.0463952	-0.0249152	0.0180807	0.0624834	0.000346915	-0.067483	0.0306186	0.0418151	-0.00529767	-0.0276782
484	12T	0.0161924	0.0832626	0.032602	0.00182586	-0.08547	-0.0295588	-0.0188541	0.0311287	-0.0091898	0.0147931	-0.02389	0.00136244	0.00727909	-0.0403645	0.027831	-0.00895003	-0.0283501	0.0299082	-0.00705303	0.010084	-0.0242786	0.0137355	0.00595406	-0.118868	-0.0803328	-0.0615668	-0.0734131	-0.0515336	0.0521016	0.285171	0.131318	-0.0828765	0.124581	-0.0794775	0.00217942	-0.09689	0.0496072	0.0277086	-0.0358029	-0.0424939	0.0345098	0.0160783	0.0124119	0.00454513	-0.00119874	-0.00408127	-0.011677	-0.0939594
485	12U	0.541203	-0.149221	-0.0555564	-0.068613	-0.103592	-0.0820136	-0.0822072	0.104889	0.0721323	-0.271973	0.00747825	0.116937	0.0288635	-0.0713728	0.0102087	0.00283753	0.185627	-0.0254202	-0.0916152	-0.156875	0.0190031	-0.0180359	0.0873166	-0.0394232	-0.00233604	-0.00867384	0.0916561	-0.0571221	0.0261061	-0.0600719	0.022762	0.0271029	0.00667894	-0.00648255	0.0233924	-0.00493083	-0.0186579	0.021528	-0.0350752	0.0104274	-0.0101893	0.0133091	-0.0217546	-0.0103585	0.0269531	-0.00898802	0.0141481	-0.0949586
486	12V	0.0516212	-0.0332366	0.0496054	-0.06197	0.0273808	-0.0345462	0.00114545	-0.0170787	0.0475545	0.144578	0.0118515	-0.080131	-0.0655157	-0.029075	0.00825213	-0.0204357	0.0102662	-0.00606124	0.00918299	-0.00709849	-0.0465084	-0.0495317	0.0897506	0.0546316	-0.0311041	-0.0241943	0.163453	-0.00813712	-0.021119	-0.0699088	-0.0506632	-0.0129583	0.0278809	-0.0254029	0.00582406	-0.00102488	-0.00727727	0.0541742	0.00797214	0.0128214	-0.0257443	-0.0492234	-0.0893588	0.00950998	0.0431576	0.0246502	0.012041	-0.0514125
487	12W	0.0223924	0.0468322	-0.032409	0.00388749	-0.0719792	-0.0645218	0.095798	0.272245	0.0706706	0.115551	0.0136985	-0.097734	-0.00424838	-0.164944	-0.133758	-0.07148	0.270932	-0.131562	-0.118342	-0.0357223	0.0496876	-0.0615568	0.0265633	0.069684	-0.0514315	-0.0651819	0.0041732	-0.0873306	0.0990557	0.0603864	0.0530506	-0.082406	0.0688161	-0.0693999	0.185024	-0.121529	-0.062911	0.000200923	-0.0269328	-0.0707784	0.0850818	0.0124285	0.0674662	0.210065	-0.118411	-0.0599088	-0.0992112	0.0363185
488	12X	0.180386	0.202942	-0.0127287	0.0146454	-0.154739	-0.156693	-0.0738133	0.0728167	-0.0140667	-0.0274459	-0.060006	-0.00271407	-0.0196658	0.032213	0.00124806	0.0176206	0.0052149	0.0970923	-0.069787	-0.199729	0.0963588	0.000750676	0.0700991	-0.0371164	-0.00577047	-0.0235596	0.00210528	-0.080973	0.0846213	0.0804295	0.0412941	-0.0610307	0.490469	-0.250458	0.105108	-0.211557	-0.133561	-0.0052913	-0.0217181	-0.104096	0.164298	-0.0331921	0.0600275	0.0910378	-0.0760951	-0.0332292	-0.0417409	0.108501
489	12Y	0.0447068	-0.0498915	0.0243091	-0.00338831	-0.0465407	0.0357003	-0.00489567	0.0259907	0.00265934	0.00050171	-0.0543887	0.0181736	0.00260415	-0.0317656	0.0117862	0.0244386	0.131385	-0.0806142	0.0211608	-0.0611881	0.0110803	-0.0101151	-0.0117093	0.0465907	0.000749908	-0.0115707	0.125682	-0.0788058	0.00170345	-0.0581014	-0.0401685	0.0139204	0.0438059	-0.0320178	0.0226067	-0.0241327	-0.0102622	0.0514093	0.0374209	0.00679858	-0.055261	-0.0403678	-0.0995256	8.42147e-05	0.0633377	0.000139977	0.0359637	-0.0611204
490	12Z	0.0983668	-0.0766318	0.0416761	-0.0375178	-0.126827	0.0717519	0.0291814	0.0124737	-0.00270753	-0.0726452	-0.0461851	0.0202913	0.0134525	-0.0125692	0.0605286	0.0273609	-0.0144473	-0.0589164	0.112412	-0.00732598	-0.0383335	0.0175428	-0.0109313	0.05426	-0.00222217	-0.0278411	0.0463921	-0.0484135	0.0208254	-0.0332457	-0.0523126	0.0425576	0.0119323	-0.0947443	0.0735584	0.0256844	-0.0164308	0.033861	0.0298049	-0.0268431	-0.0333793	-0.00344347	-0.133444	-0.0310379	0.0778345	0.0411922	0.0454556	0.0129842
491	12AA	-0.214054	0.00995814	0.0074118	0.0748543	-0.0241636	0.0961569	0.0498362	-0.0103005	0.159651	0.0894916	0.0127162	0.00401352	-0.0361659	-0.0889843	-0.0848644	-0.0455571	0.27935	-0.0792662	-0.0949344	0.00586536	-0.134636	-0.017969	0.0415907	-0.0829538	-0.00584784	0.128313	0.0181688	-0.0756902	-0.0477142	0.0394796	-0.0589467	0.085191	0.055251	0.195842	-0.0577148	-0.0376623	-0.155715	0.0366183	0.00103186	-0.0530797	-0.00259861	0.0180281	-0.0322907	-0.030241	0.0626445	0.000697951	-0.000810829	0.0287223
492	12AB	0.0762934	0.144903	-0.151592	0.127798	-0.166611	0.00079677	-0.0315881	-0.0347886	0.0471168	0.112654	-0.0528106	0.00461493	0.00342535	0.0913696	-0.0157546	-0.155827	-0.0865006	-0.00428736	-0.038851	0.00936698	0.00729502	-0.0230799	0.136057	-0.06483	-0.078875	0.189349	0.0638622	-0.13826	0.00924624	0.169242	-0.0829515	-0.0667831	0.450373	-0.149873	-0.0161203	-0.191181	-0.0931991	-0.0300596	0.0148057	-0.119654	0.147618	-0.01271	0.0704522	0.120403	-0.092152	-0.070006	-0.0286968	0.153823
493	12AC	0.172771	-0.109547	-0.00629935	-0.178463	-0.0831338	0.118764	0.085908	0.171646	0.0249261	0.059937	-0.0950805	-0.0979371	-0.105052	-0.0223004	0.00587581	0.0579855	0.162724	0.03404	-0.0563538	-0.0180657	-0.137319	0.0194669	-0.00449256	-0.0320346	0.0689696	-0.017685	-0.0231415	-0.0180784	-0.042504	0.00789572	0.0049108	0.0516673	-0.0489571	0.00855259	0.14551	-0.0447794	-0.0603261	-0.0960162	0.115237	-0.0390658	0.0410226	-0.0211771	-0.090647	0.13171	0.0413469	-0.0765826	-0.00582681	0.0352029
494	12AD	-0.0277954	-0.00191083	0.0669108	-0.0923834	0.0186032	-0.0215764	0.058152	0.131446	0.0683927	0.18807	-0.0117639	-0.057797	-0.115299	-0.0588892	-0.081608	-0.0625511	0.154566	-0.0835449	-0.0709988	-0.0322751	-0.0752215	0.0426187	0.064855	0.0213364	-0.0284138	-0.00202156	0.0442292	-0.0512193	-0.0158968	0.00160969	0.00899048	0.0213856	-0.131295	0.0141309	0.0485736	0.0779561	-0.00936587	-0.00558068	0.000692729	-0.00711905	-0.00970312	0.0217101	-0.0451355	-0.0574659	0.0594174	0.0321266	0.0110575	-0.134641
495	12AE	-0.0698177	0.0217754	0.0220225	0.109565	-0.107194	-0.00316371	0.0268117	-0.112194	0.12008	0.106592	0.00738873	0.0662084	-0.0715006	0.0773716	-0.0111242	-0.182822	0.00119228	-0.0223808	0.0329788	0.0738675	0.0157985	-0.113103	0.0116467	0.146022	0.00615094	0.145983	-0.0793568	-0.112565	-0.107279	0.026689	-0.0533607	0.0277173	0.0723462	0.14052	-0.0482883	-0.0451497	-0.119428	-0.0405391	0.0308849	-0.0883719	0.110912	-0.0128856	0.09723	0.0633392	0.0234492	-0.0841085	-0.0999099	0.00124306
496	12AF	0.0441055	0.0112319	0.00129044	0.0399228	-0.136672	-0.0870193	0.127141	0.180226	0.0893913	-0.0239687	0.0563218	-0.0257373	-0.072078	-0.101716	-0.0633613	-0.0390779	0.168089	-0.0631944	-0.0278338	-0.076772	0.00424985	-0.0201318	0.0155934	-0.0215994	-0.045768	-0.0236399	-0.0700863	-0.0386604	0.0730019	0.140086	-0.0071761	-0.00615795	0.0959746	-0.0295759	0.154136	-0.126275	-0.094259	-0.044216	0.00580394	-0.0709261	0.0817892	0.027549	0.0996827	0.128805	-0.103303	-0.023381	-0.101804	-0.00792694
497	12AG	0.0329091	-0.0201752	-0.0109193	-0.0385733	-0.031832	0.0159835	0.0526072	0.0713695	0.178634	-0.0414225	0.0159338	0.0261095	-0.131145	-0.0549107	-0.00694825	-0.0576205	0.198587	-0.0987344	-0.0681504	0.0148006	-0.0570507	-0.03696	0.0475075	-0.0126773	-0.0702199	-0.0620294	0.0459143	-0.117241	-0.0671434	0.0268406	0.108095	0.148461	-0.132262	-0.109583	0.0551139	0.110022	0.0767099	-0.0428813	-0.0193754	0.0150852	0.0218972	0.0252744	-0.0487333	-0.0454238	0.082253	0.0328258	-0.0209217	-0.122733
498	12AH	0.123707	-0.0152019	-0.0122646	0.0270484	-0.157882	-0.0514675	0.0860612	-0.0721009	0.318502	0.239628	-0.0753923	-0.0396203	-0.0877235	-0.0849235	-0.081724	-0.116645	0.220754	0.0783867	-0.0418956	-0.110923	-0.044895	-0.054084	-0.0473426	-0.116912	-0.12929	-0.0445045	-0.09348	-0.039187	0.15225	0.19748	0.0861129	-0.0124697	0.0413148	-0.171455	0.292913	-0.102259	-0.0605131	-0.0832337	0.0422014	-0.102288	0.146584	-0.00326381	0.119107	0.120597	-0.071249	-0.063457	-0.104998	0.0219101
499	12AI	-0.0723028	-0.042429	-0.00338569	-0.0518122	0.0793744	0.0395912	0.0509642	0.299212	0.0824988	0.0526824	-0.0399148	-0.033683	-0.0777449	-0.0923677	-0.0781183	-0.112564	0.280771	-0.0581014	-0.120374	-0.0558527	0.00723085	-0.0497116	-0.0039621	-0.0516041	-0.0622123	-0.00488296	0.0290185	-0.0204589	0.008734	0.0117982	0.0429492	0.0466584	-0.0211425	-0.129304	0.0149399	0.0578116	0.0776949	-0.00802932	-0.0313627	0.00117163	0.00641472	0.0318057	-0.0764948	-0.0739872	0.0718141	0.0686167	0.0100511	-0.137197
500	12AJ	0.00629905	-0.0593212	0.010319	0.0848459	-0.113859	0.0158071	0.0559091	0.298772	0.187042	0.0420249	-0.0945211	-0.103281	-0.0578302	-0.0800297	-0.0918973	-0.100279	0.0705109	0.0254645	0.0350148	0.0291764	-0.0600763	-0.0842424	-0.015848	-0.136096	-0.0554698	-0.0267194	0.000364351	-0.0358557	-0.00536915	0.204647	-0.0687033	0.123202	0.172658	0.00799143	0.06726	-0.132492	-0.115418	-0.0708769	0.0249909	-0.0297914	0.0729039	0.00277352	0.0856247	0.0397556	-0.0508531	0.00227991	-0.0768071	0.0526418
501	12AK	0.0668147	0.0282513	0.0536218	-0.0586549	-0.0340671	-0.0174855	-0.0384804	0.17476	0.147147	0.217246	-0.0455617	0.010027	-0.177612	-0.171353	-0.102633	-0.0520208	0.342046	-0.0290007	0.018017	0.0167175	-0.409502	-0.0949414	0.156663	-0.104998	-0.0057618	-0.0152312	0.191292	-0.0747851	-0.00637029	-0.0198648	0.0101955	0.025524	0.0180024	-0.0815582	0.0420693	0.00633219	0.0151543	-0.0119911	-0.033496	0.00266243	-0.00362303	0.0464476	-0.0786017	-0.0414139	0.0300194	0.0523685	0.0376276	0.0157305
502	12AL	0.135633	-0.0228682	-0.0495788	-0.0133346	-0.0577993	0.0207812	-0.0128327	0.0410423	0.127364	0.102803	-0.0593115	-0.0578413	-0.0911145	-0.05697	-0.0234057	0.0174337	0.159119	0.00497431	-0.00786053	-0.0320587	-0.0589949	-0.0735007	0.00832173	0.0823376	-0.0411902	-0.00762106	0.0742265	-0.0518195	-0.0427768	0.00859168	-0.0140744	-0.00767379	-0.0485194	-0.0192229	0.0572479	0.0153442	-0.00484979	0.0163818	-0.0231901	-0.00178718	0.0114151	-0.00281962	-0.0679997	-0.0542992	0.0708217	0.0154186	0.0360586	0.00872034
503	12AM	0.126071	-0.230322	0.0344876	0.111217	-0.198219	0.0275158	0.12925	-0.0535426	0.0489668	-0.00155972	-0.141335	-0.0355138	-0.199818	-0.139591	0.191382	0.331012	0.112427	-0.00095341	-0.214931	0.0933906	-0.0768407	0.0438267	0.0430809	-0.0193904	-0.0663215	-0.0976989	0.19174	-0.0914605	0.121684	-0.0539761	0.100986	-0.0855631	0.530068	-0.144376	-0.0563026	-0.193347	-0.136042	-0.138586	0.126754	-0.111685	0.144551	-0.0210332	0.204765	-0.0873521	-0.160536	0.112303	-0.0691799	0.197061
504	12AN	0.0489666	-0.0732395	-0.0636051	0.0501487	-0.00188844	0.0144955	0.0251223	-0.00595167	0.0159288	-0.0520743	-0.0636254	0.054233	-0.0401254	0.0473394	0.0393101	0.00496556	-0.00637293	-0.0160323	-0.0534173	-0.0356256	0.0249626	-0.0285755	0.115061	-0.0116392	-0.0608661	-0.0201819	0.00898048	-0.0135845	0.0469685	0.0332502	-0.000785101	0.0178576	-0.0836458	-0.061857	0.142784	-0.01502	0.017739	-0.0419471	-0.0196085	-0.0432755	0.0659401	0.0388911	0.0698223	0.00603491	-0.0302278	-0.00721543	-0.038414	-0.0526897
505	12AO	-0.124439	-0.0390826	0.0737954	0.037237	0.0405607	0.0834655	-0.0715373	-0.211107	0.016487	-0.0071056	-0.0120949	0.0194691	0.0446569	0.0803351	0.0426221	0.0267376	0.198905	-0.0512358	-0.0852694	0.00505	-0.102672	-0.0683478	0.10357	-0.151197	-0.0888839	0.0975531	0.0587537	-0.0391919	-0.100603	0.0722579	0.0285872	0.122724	-0.00550405	0.103839	-0.0691498	-0.025145	-0.00404017	-0.0623065	-0.0134373	-0.0533888	0.123152	0.00598104	0.0664395	-0.0225051	0.0358369	-0.0276743	-0.0520971	0.0865081
506	12AP	-0.206927	-0.113739	0.0999622	0.0350994	0.0662741	0.140301	-0.0209711	-0.243428	0.00172685	0.0343488	0.00643457	0.153928	0.0577477	0.0277708	0.00838462	-0.0469125	-0.176567	-0.0518553	-0.0227924	0.135921	0.0675951	-0.0784543	0.126153	-0.101782	-0.00616395	0.0577075	-0.0600751	0.00361279	-0.0558711	0.108443	-0.0307568	0.0848858	0.179693	0.170912	-0.0350005	-0.130521	-0.185084	-0.0662075	0.0183228	-0.0887178	0.120205	0.016398	0.0973068	-0.0534371	-0.0415323	-0.0176723	0.015335	0.064014
507	12AQ	0.0183425	-0.11413	0.00430077	0.000806912	0.0316876	0.0625482	-0.00355633	0.0211393	-0.282675	0.280806	-0.00648694	-0.0239058	-0.00103381	0.00475352	0.0475911	-0.0401878	-0.066266	-0.0436148	0.216012	0.0127695	-0.00231245	-0.0208638	-0.0957243	0.0268876	0.0760818	-0.00367784	0.289407	-0.305712	-0.00449216	0.0222045	0.0663175	-0.167017	0.0810643	-0.00836973	-0.00439053	-0.0364946	-0.0318094	0.0174516	-0.0135517	0.0348207	-0.00593292	-0.0327876	0.0128019	-0.0422651	0.00168099	-0.0260216	0.0538039	-0.308646
508	12AR	-0.0185637	-0.0641268	0.0170343	-0.00663524	-0.00588454	0.0637191	0.0144569	0.108409	0.0722824	0.00950067	-0.00862201	0.0402049	-0.0187448	-0.0755595	-0.0630824	-0.0643879	0.112013	-0.0770901	0.00275331	0.0242332	-0.0218047	-0.0339584	-0.00614586	0.0615133	0.0193604	0.00851163	0.0304643	0.00146944	-0.0671957	-0.0285891	-0.0202535	-0.00528086	0.0125849	0.0163745	-0.0154591	0.00264562	-0.0161459	-0.0311324	0.00290347	-0.0302964	0.0305725	0.0279529	-0.0082169	-0.0335019	0.00578698	0.00681776	0.029114	-0.0346705
509	12AS	0.0218036	-0.0759202	0.0286959	0.00448802	-0.0216546	0.0364472	0.0061399	-0.00792091	0.0484092	0.0609554	-0.0524402	0.0245806	-0.0355584	-0.036304	-0.0295963	0.0278746	0.0945757	-0.0147293	0.00828563	-0.0191557	-0.0161058	-0.0814785	0.0286081	-0.0112903	-0.00436662	0.00385101	-0.0032995	-0.00260113	-0.0621399	0.0152012	0.0348431	0.0298021	-0.12629	-0.0955911	-0.0193687	0.10851	0.132739	-0.0586289	-0.00644952	0.00780698	0.0570418	0.000229558	-0.0160342	-0.0392416	-0.0278817	0.0265927	0.0565648	-0.067885
510	12AT	-0.0319395	-0.120853	0.0238186	-0.0302678	0.0896045	0.029217	0.0404196	-0.0636758	0.0389208	-0.0175352	-0.0276717	-0.0259087	0.00854461	0.102513	-0.029066	0.0138784	0.109561	-0.0647502	-0.0155325	-0.029873	-6.77197e-05	-0.0192994	0.0199625	-0.0278396	-0.0338185	-0.0246242	-0.0971185	0.0649981	-0.0031409	0.0208154	0.00330584	0.0974223	-0.0204225	-0.00982254	0.0711154	0.0105991	-0.0514695	-0.06914	0.0101948	-0.0209771	0.108387	-0.0284643	-0.0141712	0.110749	-0.0841362	-0.0351351	0.0226935	0.0264555
511	12AU	-0.214593	-0.100901	0.151059	-0.0315754	0.183814	0.015253	-0.0030561	-0.25729	0.136949	0.103194	-0.0905705	-0.0232983	0.209277	0.239512	-0.0856092	-0.232163	-0.196385	-0.0759133	0.0325716	0.108367	0.0771231	-0.00173388	0.0559708	0.00560412	-0.105255	-0.0905037	-0.123762	0.167641	-0.149753	0.161979	-0.0830574	0.217107	-0.114769	0.219093	0.0241761	-0.109152	-0.0193488	-0.0717809	0.024623	-0.0305286	0.126182	-0.0484956	0.0266035	0.147927	-0.146317	-0.0688593	0.0406459	0.0276995
512	12AV	0.120215	-0.0263315	-0.0652754	-0.00428306	-0.00587912	-0.0156718	-0.00277435	-0.111484	0.0830551	0.0349056	-0.116304	0.0309353	0.0221702	-0.0100022	0.0205287	0.0461948	0.0596486	-0.0563585	0.0955086	-0.113869	0.0226962	-0.0774714	0.0698457	0.0751303	-0.0605558	-0.085527	0.0791703	0.00607831	-0.00650627	-0.0245456	-0.00698141	0.0237372	0.158686	-0.0661687	0.00240706	-0.0795673	-0.0153571	-0.0309844	-0.0124408	0.0206754	0.0381311	-0.0153813	0.00155025	-0.0107504	-0.074455	0.00800295	0.0756522	0.0201046
513	13C	-0.296989	0.00587321	0.121055	0.0565591	-0.14514	0.103723	0.154919	-0.13159	-0.0597783	-0.134119	0.124557	0.0343251	0.0131153	0.0304702	0.0269234	0.0960966	-0.104669	0.0160444	0.0176148	0.0478028	-0.0398129	0.114495	-0.051475	-0.23318	0.122307	0.0940535	-0.0710375	-0.0734677	-0.126319	-0.02856	0.267221	0.0489824	-0.187982	0.0710126	-0.105912	0.0386682	0.184214	-0.00538787	0.0328993	0.0182191	-0.120758	0.0750273	-0.116692	-0.0907966	-0.225923	0.263233	0.170178	-0.201731
514	13E	0.0664995	0.124088	-0.0196673	-0.0355536	-0.105965	-0.132862	0.103461	-0.123266	-0.0128759	0.0864791	-0.0040027	-0.0761176	-0.000494616	0.00682574	0.0845407	0.0389109	0.0710014	0.00859134	-0.0715285	-0.0508895	-0.00713219	-0.00711843	0.0570759	-0.029776	-0.071766	0.0317972	-0.043817	-0.0627016	0.0799146	0.105422	0.0581679	-0.067241	-0.0317571	-0.112199	0.0939459	-0.00509574	0.0551056	-0.0337845	-0.0962741	-0.0208005	0.0397839	0.111075	0.186193	0.0505645	-0.19672	-0.0144078	-0.0256295	0.153865
515	13G	0.21915	-0.15646	-0.0286305	0.0427686	-0.0417246	-0.0293386	-0.00576528	0.128719	-0.0662211	0.0978777	-0.0320981	-0.0153376	-0.0672722	-0.0962043	-0.027208	0.0777443	0.373304	-0.0552773	-0.0386891	-0.0759559	-0.0992834	-0.0500805	-0.0540177	0.26219	0.0139243	-0.105511	0.165625	-0.0973239	-0.0783668	-0.112767	-0.0106686	-0.0371032	0.273944	-0.0830752	-0.0763846	-0.0749184	-0.0395657	0.0835484	-0.0195238	-0.00672978	-0.0548312	-0.00246364	0.21142	-0.14341	-0.103111	-0.042657	0.0777588	-0.00861972
516	13H	-0.0159056	-0.119362	-0.0839463	-0.0898608	0.047326	-0.0760262	0.337774	-0.0530486	0.0654737	0.118879	0.0230202	-0.0563459	-0.107272	-0.0404181	-0.0270162	0.0767286	0.149	-0.0706794	0.040407	-0.0325845	-0.100057	-0.0946259	0.108539	-0.118997	0.0538908	-0.0580956	0.0962695	0.0539426	-0.0189741	0.0267329	0.00893211	-0.0437016	-0.130606	-0.0351969	0.220042	-0.0318131	-0.0224256	0.00321618	-0.0356909	0.00910095	-0.00407844	0.0274522	0.083143	0.0135681	-0.0360311	-0.00906121	-0.0516189	0.0109681
517	13I	0.0570449	0.0551223	0.0279852	-0.0207883	-0.0444872	-0.0538833	-0.0209936	0.0887438	-0.0385748	0.141013	-0.0437403	-0.00283911	-0.128906	-0.0866627	0.35806	-0.287094	0.157811	-0.127914	-0.00211409	-0.110943	-0.0483133	0.0532268	0.0782466	0.130319	0.0640831	-0.0307599	0.107836	0.0385101	-0.112733	-0.136481	-0.0100543	-0.0507195	0.127351	-0.0820248	0.00188282	-0.0481042	0.000895119	0.0831121	-0.0522632	-0.0257709	-0.0466563	0.0415783	0.0723787	-0.0197199	0.0115873	-0.0341384	-0.0301078	0.0383571
518	13J	-0.139288	0.0806457	-0.0165015	0.0302567	0.0828724	-0.000149564	-0.0378354	0.0281583	0.031251	0.0236923	0.0234221	0.0551375	-0.0679085	-0.0968039	-0.0373165	0.0403677	0.030408	0.0102904	0.0671969	0.0731522	-0.0784621	-0.0536939	-0.0488915	-0.0115126	-0.0750381	0.044087	-0.0283883	0.081826	-0.0773392	-0.022466	0.0257238	0.0631074	-0.0332226	0.0905041	-0.0486286	0.0128053	-0.0214582	0.0803839	-0.0460783	-0.0116242	-0.0729563	0.050275	0.13935	-0.109426	-0.0548833	-0.0852596	0.110219	-0.0066715
519	13K	-0.03426	0.0637871	-0.0340236	0.0105369	-0.0583775	-0.0367268	0.0890639	0.14999	-0.00269231	0.0464771	-0.00686347	0.0586744	-0.0364336	-0.0943226	-0.052565	-0.0622645	-0.0422785	-0.0715327	0.0694566	0.140362	0.0245688	-0.12325	0.00267421	0.100657	0.0374401	0.0433413	0.0861565	-0.0798209	-0.0575616	-0.043992	-0.0686947	-0.0175252	0.19974	0.0326951	-0.0952271	-0.0436233	-0.0935851	0.0501353	0.191413	0.0783208	-0.0630788	-0.25679	0.0821364	-0.00632072	-0.0018395	-0.0658218	-0.00815436	0.185117
520	13L	-0.0762024	-0.036972	-0.0760706	0.0467217	0.0298034	0.0278996	0.0848203	-0.106357	-0.0398641	0.0659301	0.00351234	0.0498893	0.0310838	-0.0482795	-0.0588953	0.102981	-0.0357744	-0.181928	0.108702	0.0242787	0.00606746	-0.003837	0.0824912	-0.028064	-0.0775549	0.040346	-0.0514368	0.00906045	-0.0364356	0.00542474	0.0951254	0.0435346	-0.00658662	-0.0982148	-0.0233661	0.0413369	0.0868306	0.0515621	0.00102499	-0.00759607	-0.134211	0.0892203	-0.0571652	-0.0807545	0.0210535	0.00386795	0.112998	-0.123808
521	13M	0.303542	0.208741	-0.173978	-0.0681911	0.0319198	-0.229185	-0.0728495	-0.0838897	0.0468175	-0.0407252	0.0809293	0.00928654	0.0837697	-0.048135	-0.0660992	0.018046	0.0483034	0.0649054	-0.0650332	-0.0274177	-0.0551628	-0.176619	0.211023	0.0115414	0.083858	-0.0306609	-0.0852156	-0.00369861	0.0987124	0.0269096	0.0105553	-0.112002	0.217057	-0.161389	0.039293	-0.145602	0.0506407	0.157306	-0.0269087	-0.108939	-0.0981482	0.0766902	0.193766	0.0969618	-0.14761	-0.0679438	-0.0751743	0.0975022
522	13N	-0.126066	0.070961	-0.0455913	-0.0270196	0.0489617	0.0432691	0.0354852	-0.116291	-0.0790915	-0.0524569	-0.00744975	-0.00693726	0.111661	0.0327905	0.0186623	0.0991121	-0.171488	0.024002	0.0533879	-0.0180251	-0.0161547	0.0094971	0.118781	-0.137188	-0.0591516	0.0253286	-0.0794275	-0.041425	0.0178565	0.00665787	0.215034	0.0523153	-0.0437557	-0.0866346	0.00457702	0.0532495	0.0725638	0.0479248	0.0128694	-0.0103769	-0.132222	0.0818043	-0.114596	-0.00467406	-0.0544356	0.00678108	0.166925	-0.0870064
523	13O	-0.0953044	-0.0277902	-0.079136	0.00114309	0.0237727	0.137804	0.0395106	-0.0546139	-0.0479936	-0.0437308	-0.00543175	-0.000359596	0.0455075	-0.00421216	-0.00339361	0.114228	-0.202788	-0.0244762	0.0991279	0.0598262	0.000172531	-0.00548951	0.0736275	0.051426	-0.0493176	-0.0207777	-0.0465846	-0.0303843	-0.0408987	-0.0282674	0.0790546	0.0857497	-0.0925658	0.0764769	-0.0327208	0.0699655	-0.0211558	0.0448089	-0.0202591	-0.0134724	-0.0954689	0.0843916	-0.0786729	-0.11816	0.000311029	-0.0453494	0.241871	-0.0828942
524	13P	-0.129424	-0.124597	-0.0219729	-0.0513304	0.00244521	0.185157	0.139723	-0.0278038	-0.0671604	-0.188777	0.0120439	-0.00852851	0.122485	0.0661639	-0.0100061	0.101583	-0.215411	-0.0424474	0.0971383	0.014549	0.0788659	0.0691318	-0.00182627	-0.00512554	-0.0316914	-0.0152719	-0.0344948	-0.0297727	-0.0321046	-0.046812	0.113662	0.0816112	-0.0845516	-0.107664	-0.0294185	0.143856	0.0777784	0.0406107	0.00222751	-0.00635931	-0.135144	0.0986648	-0.139941	-0.157692	0.0388824	0.0179318	0.240819	-0.120357
525	13Q	0.324725	0.640483	-0.136428	-0.0749018	-0.22076	-0.157744	-0.375375	-0.198807	0.23058	-0.248111	-0.0274262	0.178406	0.360949	0.0900502	-0.168005	-0.217635	0.160371	0.574561	-0.101533	-0.247348	0.0391892	-0.361266	-0.0639738	0.227229	-0.0564526	-0.0498526	-0.0156502	-0.0321502	0.0289712	0.0262225	-0.0579996	-0.0703179	0.327049	0.044027	-0.168898	-0.118538	-0.0836402	0.129324	-0.144247	-0.1245	0.00495875	0.134465	0.202043	0.157432	-0.206248	-0.0499569	-0.103271	0.0885826
526	13R	0.142495	-0.188394	-0.0812143	-0.0153995	-0.172222	0.203925	0.110811	0.130612	0.0617123	-0.144534	-0.0390247	0.000867685	-0.00404572	0.09505	-0.0510801	-0.0495578	0.295305	0.0997403	-0.122575	-0.143633	-0.122412	-0.102473	0.0960476	0.0426448	0.116797	-0.109936	0.0636203	-0.127701	0.00630489	0.0117078	0.0427389	-0.0461774	0.31721	-0.0416979	-0.0169013	-0.198668	-0.0599427	0.223623	0.105268	-0.140433	-0.117054	-0.0714041	0.252454	-0.0149686	-0.145652	0.031475	-0.123309	0.144869
527	13S	0.276146	0.115534	-0.012013	-0.142213	-0.182066	-0.127278	0.0718902	0.270517	-0.0633701	0.238268	-0.11945	0.0619813	-0.00139067	-0.195643	-0.101438	-0.0894749	0.214689	0.0552668	-0.0765738	-0.0266715	-0.0407945	-0.153744	0.0278274	0.036154	0.128089	-0.0808421	0.32674	-0.043744	-0.0832029	-0.114281	-0.0660332	-0.10288	0.246522	-0.108377	0.0580733	-0.0602096	-0.136009	0.110258	0.0542898	-0.074554	-0.0529219	-0.0370719	0.300858	-0.0289908	-0.0573445	-0.0963882	-0.118135	0.148551
528	13T	0.173482	0.0335614	0.0731705	-0.0531413	-0.100268	-0.107124	-0.0196803	0.109373	0.180532	0.0773852	0.00456834	-0.0121362	-0.0047789	-0.118188	-0.155989	-0.0807672	0.164277	-0.0802809	-0.0636235	-0.0558623	0.00253378	-0.0765279	0.109484	0.127716	-0.00819381	0.199251	0.162291	-0.0765582	-0.0147409	-0.153022	-0.115203	-0.12154	0.120241	-0.0575527	-0.0934029	0.0434825	-0.0127676	0.244096	-0.004701	-0.03806	-0.0857782	-0.115557	0.0464047	-0.117865	-0.0738783	-0.173833	0.319171	0.308337
529	13V	0.0357856	-0.0949093	-0.0558045	-0.0883261	0.00997943	0.149354	0.0439214	-0.0269067	-0.0646856	0.116425	-0.0586992	0.0408342	-0.0282657	-0.0690698	-0.0651191	0.155487	-0.016487	0.0404059	-0.0331084	-0.0294618	-0.0324376	-0.00373111	0.0748201	0.0327352	0.0470606	-0.144763	0.121609	-0.0495743	0.0598372	-0.0673951	0.0200186	-0.0195284	0.15047	-0.0177167	-0.00307078	-0.0486731	-0.0810092	0.0346994	-0.0587249	-0.00785297	0.0150575	0.0168209	-0.215773	0.062357	0.0665321	0.0332917	0.053592	0.0350579
530	13W	0.0936794	0.0803467	0.0584196	-0.00321031	-0.0916623	-0.046607	-0.0909661	0.0039357	0.171758	0.0544312	0.0592404	-0.0137324	-0.0336746	-0.0130617	-0.119168	-0.109729	-0.00618706	-0.0163957	0.0693761	0.0840672	0.0125712	-0.15478	0.0113485	-0.0133945	-0.00708068	0.0630032	0.0076174	-0.044446	-0.0287233	0.0274429	0.000551014	-0.00497007	0.146942	0.0174434	-0.0170269	-0.0307652	-0.116594	0.0172613	0.0464454	0.0642954	-0.0604854	-0.0675167	-0.0486501	0.0345908	0.0456652	-0.0353854	0.00377955	0.0343797
531	13X	-0.0206409	0.0639597	0.0589146	0.0232401	-0.0555149	0.0453731	-0.115332	-0.00816877	0.0453109	-0.00875865	0.0163397	0.0606385	-0.0199839	0.108577	-0.0959553	-0.0979996	-0.137464	-0.000848525	0.0704109	0.0267036	0.0619113	-0.0960394	0.0753263	-0.0760357	-0.0115378	0.0519328	-0.00997603	-0.0897743	-0.00648477	-0.000240821	0.0758594	0.0662572	0.042314	0.0200377	-0.0173099	0.0573134	-0.102355	0.0390197	-0.0157823	-0.053918	0.0361535	-0.00547282	-0.042014	-0.023953	0.0579832	-0.00515767	0.0131415	0.0400336
532	13Y	0.14449	0.0228707	-0.00681903	-0.0854118	-0.0955833	-0.0220441	0.0424972	-0.0800819	-0.073551	-0.00754861	-0.0149853	0.0203272	0.0898672	0.0853014	-0.0439109	0.0245819	-0.0236716	0.0697649	-0.0598271	-0.108807	0.0667787	-0.0315975	0.0873599	-0.108074	-0.0819631	-0.00310678	-0.0562913	-0.0359324	0.224148	0.104357	-0.0201774	-0.0229599	0.138982	-0.124491	0.125513	-0.0526412	-0.0873626	-0.0510358	-0.0650053	-0.0498352	0.145635	0.0202414	-0.0172884	0.158094	-0.057306	-0.0506396	-0.0328597	-0.006589
533	13Z	-0.0161224	0.102239	0.108768	-0.0433876	-0.0997559	0.00702432	-0.058766	0.038055	0.09815	-0.00326567	-0.0505859	0.0311553	-0.0478672	0.0747725	-0.11531	-0.0251043	0.0117974	0.00331247	0.00424617	0.0203786	0.0208708	-0.0764522	0.0158467	0.0480325	0.0318709	0.0184606	0.00215407	-0.0685065	-0.0552003	0.0173897	-0.0398033	0.0456024	0.146254	0.0250292	-0.0545448	-0.0257317	-0.0910065	0.286515	-0.0493964	-0.114339	-0.0881454	-0.0346337	0.00560609	0.0494279	0.160673	-0.19144	-0.0242668	0.0926456
534	13AA	0.327071	0.081446	0.0641177	-0.131235	-0.119259	-0.0953776	-0.126763	0.3714	0.0150239	0.0521161	-0.132181	-0.0284753	-0.0476202	-0.138777	-0.144455	0.0529689	0.130108	0.057382	-0.0531627	-0.0410094	-0.179837	0.0113251	0.0751945	0.172948	0.131962	-0.0981008	0.10829	-0.0746142	-0.0643205	-0.104649	-0.0244435	-0.0470712	-0.00725169	-0.0346932	0.0074075	0.0514898	-0.0169523	0.147363	-0.0098801	-0.0275093	-0.0678035	-0.0421697	0.0444905	0.0504201	-0.0286353	-0.0204103	-0.045865	0.064137
535	13AB	0.072593	-0.0225845	0.00967768	-0.035634	-0.0244661	0.037565	-0.0371511	-0.0120448	-0.00596372	0.0362302	-0.00728432	-0.0312208	0.0155055	0.0426099	-0.0482547	0.0104228	0.0697823	-0.00606928	0.0274028	-0.0674504	-0.0578681	0.0100129	0.0241899	0.00156569	-0.030117	0.0465805	-0.0167161	-0.00507334	-0.00266088	0.0146234	-0.0171618	0.00895953	-0.0294189	-0.0642136	0.0417264	0.0479346	0.00397158	0.0379239	-0.0118342	-0.0279861	-0.0109496	0.0128459	-0.071685	0.00688252	0.0146709	-0.0209656	0.0710972	0.00177806
536	13AC	0.159403	-0.106634	0.0342541	-0.0753702	-0.0763884	0.160265	-0.0955295	0.126905	0.0784299	0.272125	-0.108823	-0.011082	-0.146848	0.0472425	-0.199081	-0.0588688	0.0644508	0.00342185	-0.0301952	-0.000874418	-0.10928	-0.0475809	0.120057	-0.0141429	0.041596	0.02446	0.256138	-0.029914	-0.0511953	-0.0871941	-0.104435	-0.0353123	0.186491	0.0434227	0.034037	-0.101382	-0.162569	-0.0603513	0.0747295	0.0112012	0.0706277	-0.0962071	-0.0064978	0.222342	-0.0965162	-0.0946013	-0.0247265	0.0733149
537	13AD	-0.0882802	-0.167854	0.0595511	0.0052836	-0.10427	0.245577	0.0499924	0.0377119	-0.0211967	-0.0950423	0.0401926	0.0142114	0.0240351	0.0545864	-0.109699	0.0552007	-0.13587	-0.0194345	0.111327	-0.0586736	0.0235631	0.0590629	0.0200243	-0.0738106	-0.117409	0.0704212	-0.105398	0.029729	0.0545995	-0.0800892	0.0508934	0.171064	-0.134849	-0.0470407	0.0848125	0.135715	-0.0386383	-0.00766959	0.00632709	0.100424	-0.0385063	-0.0605755	-0.235554	-0.00682507	0.26557	-0.101325	0.0781335	-0.137829
538	13AE	-0.0228187	0.0308074	0.0276976	0.0787757	-0.0586624	0.0647186	-0.120518	-0.0525992	0.110796	0.072736	-0.00543184	0.0493034	-0.0154176	0.111616	-0.160437	-0.110565	-0.0573129	-0.0380571	0.0485777	0.0544742	0.0843824	-0.107418	0.0153538	-0.0657489	0.0533096	0.168898	0.0431755	-0.0921454	-0.0885561	0.0251839	-0.0653706	0.0212541	-0.00754727	0.156115	-0.0413121	-0.00748257	-0.0997727	-0.0133101	0.011998	-0.0382254	0.044717	-0.00517944	-0.0440366	0.0338219	0.0398815	-0.047919	0.0182521	0.00837365
539	13AF	0.146808	0.0235677	0.0203331	0.0179177	-0.0674095	-0.0155759	-0.125641	0.284935	0.155895	0.0008105	-0.0879271	-0.041193	-0.0375746	-0.0825483	-0.190589	-0.00180888	0.118806	-0.00625747	-0.078026	-0.070585	-0.107289	-0.00531633	0.148668	0.0787814	0.0912691	-0.0193078	0.0857533	-0.0581182	-0.0260673	-0.117141	-0.00155765	-0.0336117	0.158322	-0.00197054	-0.0518062	-0.00363476	-0.100911	0.187452	-0.0796506	0.0122723	-0.0571453	-0.0629286	0.0753484	0.0464501	0.0171512	-0.0900977	-0.0488521	0.247862
540	13AG	0.132346	0.0529705	0.00239536	-0.0680632	-0.0688344	0.00303769	-0.053852	0.0333835	0.0998036	0.136991	0.0482142	-0.00763242	-0.0298969	-0.100729	-0.113933	-0.0662009	0.160817	-0.0224428	-0.0211814	0.0165043	-0.207388	-0.0553544	0.129045	0.0948369	-0.00197694	0.0570251	-0.103128	-0.000367165	0.0247126	-0.0444923	-0.021387	-0.00522331	0.18206	-0.0196388	-0.0779877	-0.0310095	-0.0534241	-0.0188556	0.0410149	-0.0170532	0.118993	-0.1241	0.0682706	-0.0136826	-0.0464414	0.0215602	-0.0297067	0.144693
541	13AH	0.00624315	0.0121601	0.00792496	0.153294	-0.103496	0.0235498	-0.0996755	0.0643368	0.150201	0.0802484	0.0482814	0.0701893	-0.0831731	-0.0543612	-0.131823	-0.1439	0.0444435	7.39417e-06	0.058161	0.0638178	-0.0542633	-0.0902537	-0.0219126	-0.136943	-0.22489	0.32894	0.234679	0.0206155	-0.120423	-0.0788643	-0.060269	0.0371556	0.0578845	0.144961	-0.00953941	-0.0684957	-0.12481	-0.0821592	-0.0165815	0.00758824	0.128421	-0.0372683	-0.00629997	0.0275751	0.0471559	-0.0603814	-0.00804957	0.169446
542	13AI	0.0806199	0.00864651	0.0351057	-0.0165783	-0.0772811	-0.0239421	-0.00657071	-0.0692402	0.0796769	0.0986006	0.0026755	0.0989913	-0.0106384	-0.0637273	-0.175062	0.0387239	0.21678	0.133488	0.0465841	0.0960356	-0.309642	-0.309642	0.126396	0.168224	0.137631	-0.0413228	-0.123903	-0.0265156	-0.0457602	-0.0666958	0.0369342	-0.0385923	0.0839559	0.0473573	0.00743931	-0.0856604	-0.0530922	0.0779002	0.0578846	-0.0195066	-0.062048	-0.0542302	0.0493441	-0.0015591	0.0729964	-0.0987084	-0.022073	0.073726
543	13AJ	-0.00650268	-0.096343	0.0678418	-0.00498545	-0.0909325	0.108746	0.0221762	-0.0156452	-0.0324001	-0.220231	0.0273362	0.0612548	0.096907	0.056049	-0.0496991	0.0764288	-0.0717523	-0.00464651	0.053748	-0.0214191	0.0141336	0.0976983	-0.067762	-0.122102	-0.141994	0.159305	-0.180313	0.0740931	0.0609822	-0.0712987	0.0867534	0.134574	-0.124685	-0.123314	0.217644	0.0637661	-0.0334113	-0.0140339	-0.00561413	0.161442	-0.0565214	-0.0852726	-0.135233	-0.0576067	0.318174	-0.138785	0.01345	-0.170879
544	13AK	0.136285	0.0314686	0.0779286	0.148969	-0.0996613	-0.111534	-0.183456	0.0429846	0.150887	0.0212408	-0.0229394	-0.00365242	-0.0993041	-0.0182379	-0.0524129	-0.0185655	0.202534	0.072353	0.00565551	-0.0472527	-0.106358	-0.13485	0.00791844	0.0572589	-0.119206	-0.0730468	-0.0021356	0.0671163	-0.0414139	0.128165	0.0470788	-0.0638167	0.270319	0.0356523	-0.140233	-0.11119	-0.0545487	0.0364194	0.0431837	0.00844111	-0.0184521	-0.0695921	0.208109	-0.0440911	-0.0880508	-0.0374771	-0.0384901	0.181823
545	13AL	-0.0294336	0.00760646	0.137832	0.0489802	-0.0813799	0.0271488	-0.110754	-0.00372917	0.101413	0.0494747	0.0151989	0.0506583	-0.0487499	0.0092577	-0.029374	-0.14415	-0.0412775	-0.0164854	0.0604487	0.225583	-0.0752818	-0.117658	-0.0353288	-0.0301615	-0.0410925	0.185037	-0.0169337	-0.0237731	-0.0592762	-0.0282169	-0.0444386	0.0588558	0.178854	0.0252397	-0.0832728	0.035152	-0.155973	0.0335665	-0.0329908	0.0188592	0.0150203	-0.0344552	0.00709392	-0.0373541	0.0751329	-0.0599726	0.0150998	0.0830211
546	13AM	0.0610451	0.0320469	0.0609916	0.0221835	0.0362232	-0.0677677	-0.144723	0.0485389	0.10957	0.113086	-0.113221	-0.0233053	0.00214386	-0.0951503	-0.0337023	-0.0079599	-0.0982401	0.0189755	0.0305971	0.0367241	-0.0449635	-0.0549881	0.111895	0.0102054	-0.0388468	-0.0470786	0.17823	-0.0235464	-0.0208133	-0.0756724	0.00733454	0.0101871	0.154761	0.0424825	-0.0898991	-0.0228457	-0.0844985	0.155865	-0.0921031	-0.0589948	-0.0774165	0.0726489	-0.0408002	-0.100902	0.279508	-0.175221	0.0374159	0.148147
547	13AN	-0.0669473	-0.0705786	0.0253815	-0.000652167	0.0049756	0.0722511	0.03557	0.0518839	0.0430009	-0.0763971	-0.0603318	0.0426872	-0.0455775	0.0209796	0.0465555	-0.0228007	0.0819025	-0.0292445	0.0136524	0.0125526	-0.0491017	0.000822313	-0.0305837	0.0577186	-0.00837595	0.0869231	-0.235785	0.0223337	0.0989527	-0.0466126	-0.0109828	0.0358285	-0.0141154	-0.0170182	0.0114525	0.0520554	-0.0323743	-0.0343864	-0.0464981	0.0100744	0.0088679	0.0619422	-0.0218707	-0.0971424	0.0776758	-0.00496658	0.0463039	0.00378562
548	13AQ	0.106995	0.05099	-0.035158	0.113325	-0.0738629	-0.066061	-0.0962283	0.132505	0.178759	-0.0397475	-0.0856275	0.032423	0.1624	-0.11861	-0.113025	-0.149078	0.141034	-0.00959854	-0.0587746	0.0337392	0.0856527	-0.0549249	-0.137127	0.143149	0.13929	0.0714912	-0.0640168	-0.10598	0.000644753	-0.0836482	-0.017403	-0.0835262	0.390512	-0.108946	-0.0237514	-0.101608	-0.156206	0.163844	0.0336755	-0.0297067	-0.0761448	-0.091668	0.0414123	0.0896334	0.135259	-0.152763	-0.113542	0.178654
549	13AR	0.00838115	-0.0167744	0.0158312	-0.0515779	0.0651492	0.0335274	-0.0545366	-0.107922	-0.0185491	-0.0990059	-0.0420668	-0.0073555	0.107093	0.0351534	0.099522	0.0331303	0.0159558	0.050587	-0.0267849	-0.0508361	0.0955217	0.0464666	-0.13091	-0.0742445	0.0107624	0.0146059	-0.116037	0.0897776	0.125529	-0.0117324	0.0132735	-0.0519355	0.190005	-0.213911	0.118098	-0.0493709	-0.0448216	-0.0501288	-0.0272815	0.00673323	0.125232	-0.0545547	0.0227834	0.083705	0.0132058	-0.102061	-0.0176336	0.0326234
550	13AU	-0.0322168	0.0423199	0.01028	-0.0927343	0.101813	0.125405	-0.154867	0.150068	0.223446	-0.0669098	-0.0980347	-0.11623	0.110622	0.0820994	-0.128407	-0.156654	-0.0750221	-0.0273182	0.121844	-0.0437303	0.134634	0.0492231	-0.15963	0.146756	0.00779234	0.0239575	-0.292199	0.14996	0.103394	-0.137356	-0.0903349	0.0880298	0.273461	-0.103594	0.165078	-0.117978	-0.216968	-0.0317386	-0.111769	0.0293277	0.200947	-0.0867667	0.0616107	0.13628	0.230464	-0.351059	-0.0772961	0.0958929
551	13AV	-0.0390388	0.00386582	0.0783361	-0.0340757	0.0748118	0.0935281	-0.177427	0.000680334	0.136654	0.024179	-0.0510148	-0.044355	0.102486	0.0284524	-0.067472	-0.129609	0.0189098	-0.0763645	0.0801557	0.0503476	0.106833	-0.0424255	-0.137456	0.0497291	0.0493074	0.0121722	-0.0409799	0.0490031	-0.00123243	-0.142678	-0.0218066	0.0464846	0.00681656	0.100641	-0.00278637	0.0214452	-0.126116	-0.00846584	-0.0700536	0.0602081	0.071209	-0.0528977	0.10629	-0.0560654	0.158895	-0.194638	-0.0144812	-0.012603
552	14A	-0.248553	-0.0611296	-0.00305338	0.00951582	-0.0138684	0.132321	0.184768	-0.0272902	-0.123177	-0.164911	0.0805107	0.0263045	0.0379044	0.0183582	0.0612729	0.0910275	-0.197588	0.162578	0.0375261	-0.0670447	0.00840628	0.0946006	-0.0384785	-0.216654	-0.220976	-0.00414811	-0.133904	0.132241	0.0899068	0.0390813	0.182552	0.131901	-0.18316	0.172647	-0.324177	0.02348	0.31121	0.123456	-0.0201307	0.0905908	-0.251883	0.0579668	-0.112458	-0.00830467	-0.168085	0.203031	0.0858174	-0.309459
553	14B	-0.0355622	0.0637392	-0.0415645	0.00817761	-0.0342559	-0.0117833	0.051249	0.232642	-0.0444677	0.0209897	-0.00111415	-0.0148121	-0.0607605	-0.108224	-0.0039134	-0.0203394	0.0308579	0.125672	0.0187523	-0.0180482	-0.0305009	0.0199867	-0.14672	0.174268	-0.125967	0.0471553	0.0915274	-0.102234	-0.0324503	-0.0447243	0.00778677	-0.0153617	-0.129808	-0.00638237	-0.0652269	0.0297484	0.171669	0.0851701	0.0280594	0.0121256	-0.101668	-0.0236866	0.0199456	0.00277248	-0.0416639	0.0104809	0.00846479	0.0267467
554	14C	-0.262459	0.0204162	-0.0255962	0.0831931	-0.0450269	-0.0267126	0.256185	0.27583	-0.103613	0.212901	-0.0274708	0.0679153	-0.0294318	-0.175152	-0.101987	-0.118992	0.305729	-0.028218	-0.108795	-0.0953449	0.0145589	-0.125939	0.0380088	-0.273235	-0.181937	0.0175616	0.116015	-0.0495033	0.131096	0.117909	0.115384	0.00670931	-0.208489	0.126225	-0.0328511	0.0170166	0.0980993	-0.0473614	-0.0128746	-0.0727506	0.0582406	0.074746	0.0430186	0.164209	-0.235665	0.101754	-0.0733162	-0.0656947
555	14D	-0.161559	-0.126091	-0.0799912	0.0421498	0.155081	0.127964	0.0424464	-0.0685154	-0.00374273	0.231991	-0.0553011	0.113767	-0.0468635	0.0315874	-0.0523916	-0.150532	0.0120756	-0.0176012	-0.0156326	0.0913815	0.0390719	-0.0897388	-0.0195563	-0.226052	-0.163675	-0.0618502	0.169026	-0.0478807	-0.0624176	0.180701	0.122878	0.0892703	-0.226015	0.139952	-0.0577927	0.114464	0.0293922	-0.0367842	0.0669564	-0.0380294	-0.01999	0.0278472	-0.0145983	-0.099187	-0.0745078	0.0705268	0.117766	-0.0897263
556	14E	-0.157935	-0.17002	0.0243435	0.00436494	-0.0289756	0.125047	0.203176	-0.0978194	-0.0523327	-0.209701	0.0376795	0.0888948	0.00877673	0.0703526	0.0638064	0.0903429	-0.182051	0.263372	0.125067	0.0325263	-0.0427929	-0.0200453	-0.176077	-0.129187	-0.150371	0.085761	-0.0164345	-0.00432853	-0.174017	0.00979572	0.163086	0.215695	-0.223153	0.0695492	-0.128462	0.0811967	0.200869	0.0485394	-0.00522415	0.125954	-0.176142	0.00687235	-0.185425	-0.23206	-0.14539	0.271055	0.291821	-0.219371
557	14F	-0.118503	-0.00872722	-0.000777572	0.000597897	0.0337931	-0.0592464	0.152863	-0.166433	-0.0757909	-0.0805663	-0.000598641	0.06798	0.0582648	0.0465391	0.0701931	0.0804116	-0.125056	0.124957	0.0243743	-0.0410454	0.0195818	-0.0115467	0.0087348	-0.0815357	-0.0900656	0.0696225	-0.0277944	-0.0488739	-0.0171347	0.101826	0.0946188	-0.000663088	-0.162525	0.0783187	-0.0483032	0.0424716	0.0900377	0.0643659	-0.0281694	0.0723419	-0.0974724	-0.011066	0.269472	0.0391439	-0.242123	-0.0513557	-0.0151376	-0.14375
558	14G	-0.0869102	-0.00183177	-0.0894228	-0.0111253	0.117081	-0.0192855	0.0914941	-0.178875	-0.0511278	-0.0669919	0.0139088	0.0728275	0.0316126	0.0984915	0.066201	0.0139537	0.0100339	0.147868	-0.0346967	-0.0276136	0.0064377	-0.0532687	-0.04876	-0.116778	-0.103601	0.01003	-0.0506356	0.0419959	0.0336964	0.162528	0.0952888	-0.072524	-0.078095	0.0125632	-0.0750652	0.00400151	0.136596	0.0505326	0.0219721	-0.00835223	-0.0201297	-0.0440228	0.262027	0.110663	-0.141802	-0.0701434	-0.160745	-0.123663
559	14H	-0.0943183	0.105701	-0.117682	-0.0541723	0.0668562	-0.00665179	0.100267	-0.151214	-0.091158	-0.145021	0.0564241	-0.00105471	0.0396473	0.115463	0.13282	0.044094	-0.114647	0.152416	0.0818967	-0.0452265	-0.0200409	-0.0290547	-0.0253441	-0.0471893	-0.131417	0.0149687	-0.118258	0.0469411	-0.0354569	0.196593	0.0826912	-0.00887349	0.0374623	-0.0347041	-0.181103	-0.00394576	0.18229	0.149511	-0.0284787	0.074548	-0.087962	-0.107618	0.201223	0.156569	-0.133158	-0.116781	-0.107854	0.0269984
560	14I	0.0212327	-0.129767	-0.0515162	-0.0292206	0.0253057	0.0405067	0.123458	0.102206	0.00403544	0.153301	0.0142401	0.0115513	-0.120138	-0.105204	0.00623896	-0.0662306	0.136171	0.00397629	-0.0342533	0.00666781	-0.149118	-0.0115478	0.0481035	0.0185044	-0.0254519	-0.0259191	0.237566	-0.0436729	0.015949	-0.065951	-0.090205	-0.020819	0.261916	-0.0514503	-0.028352	-0.0612512	-0.120863	0.149337	0.0743827	-0.0841424	0.00350865	-0.143086	0.199383	0.141258	-0.130278	-0.0921281	-0.118234	0.297283
561	14J	0.029482	-0.0347307	-0.0248319	0.00481469	-0.033157	0.0230788	0.0353441	0.0599306	-0.165751	0.000460773	0.00141846	0.0260968	0.0143502	-0.0552793	-0.000356107	0.119129	-0.0542814	-0.06334	0.0721481	-0.0195941	-0.0169014	0.0739293	0.00803958	0.0978337	-0.0145806	-0.0254552	0.0142031	-0.0320518	-0.0638779	-0.0532748	0.0354557	0.0417479	-0.0816119	-0.0320443	-0.0451154	0.0765954	0.0821762	0.123433	0.0321382	0.0427635	-0.217911	0.0195766	0.0232259	-0.141539	-0.0433251	0.0942727	0.0673649	0.023073
562	14K	0.304288	0.137348	-0.0938663	-0.102612	-0.128111	-0.147095	0.0300497	0.0880927	0.0981895	-0.0401506	-0.138036	0.0226445	0.00656894	0.117025	-0.0564337	-0.0978999	0.130844	0.0484774	-0.00960459	-0.0431552	-0.0288255	-0.0580446	-0.0396911	-0.0488121	0.0735001	-0.146712	-0.135204	-0.00622662	0.24479	0.0799781	-0.0375156	-0.0237981	0.140512	0.101179	-0.0305808	-0.126047	-0.0850632	0.148468	-0.0247537	-0.0126402	-0.0901382	-0.0209361	0.138315	0.133779	-0.0410096	-0.0899155	-0.141169	0.0266145
563	14L	0.206069	0.137505	-0.047014	-0.0193784	-0.175236	-0.150813	0.048867	-0.0229202	0.0296003	0.139128	-0.00208493	0.0273909	-0.0328019	0.025548	-0.0927524	-0.0711079	0.00786682	-0.319925	-0.0882211	-0.0912246	-0.0352459	-0.143822	0.670571	0.247774	0.226635	0.0468635	0.134242	-0.229169	-0.18673	-0.101974	-0.0788214	-0.0588212	0.459016	-0.0758875	-0.0910308	-0.151112	-0.140986	0.0769876	0.078321	0.0109889	-0.0845435	-0.081754	0.0521778	-0.015913	-0.000948329	-0.0773867	0.0420702	0.348345
564	14M	0.174011	-0.00624972	-0.0263812	-0.00304118	0.0031765	-0.0374786	-0.104037	0.0801739	-0.0126243	0.107965	-0.069658	-0.0567383	-0.0744402	-0.121442	0.036762	0.110001	0.128718	-0.0187771	-0.0277107	-0.101526	0.0240127	0.00110367	-0.00582032	0.133406	0.0246866	-0.0582792	0.194294	-0.0144799	-0.0460659	-0.114623	-0.0520379	-0.0668999	0.0403184	-0.0276742	0.0254829	-0.0270098	-0.0111173	0.0878168	0.0108566	-0.000260943	-0.0388803	-0.0595322	-0.0155339	-0.0112697	-0.0830282	-0.069088	0.17892	0.116978
565	14N	0.141499	0.00758108	-0.055232	-0.0675624	-0.00671757	-0.00401836	-0.0155501	0.00910828	-0.0701784	0.0890287	0.0139254	0.0471062	-0.0288271	-0.0355779	-0.0687954	0.0442103	-0.0107123	0.0207739	-0.00349843	0.0205186	-0.0047554	-0.0833865	0.06106	0.213235	-0.0211107	-0.0766119	-0.0490869	-0.0659095	0.0921051	-0.0181014	-0.0322378	-0.0422824	0.549623	-0.121517	-0.169234	-0.115352	-0.14352	0.00880956	0.0113548	-0.00904895	-0.0137155	0.0026001	0.209409	0.0684528	-0.118153	-0.054592	-0.105117	0.0250642
566	14O	-0.0248752	-0.0404542	-0.041452	0.0326767	0.00535493	0.0425942	0.0261555	-0.0538443	-0.0172562	0.00643525	-0.099226	-0.0147147	0.0490425	0.0207049	-0.0198827	0.128741	0.0583185	0.00251211	0.00851682	-0.00445481	-0.00711026	-0.105305	0.0475228	-0.0551795	-0.0715303	-0.0530892	-0.0276315	-0.0413636	-0.00154302	0.0433678	0.191815	0.0151541	0.0562298	-0.0411946	-0.0396383	0.0235986	0.00100447	-0.0400352	0.00481252	-0.0223176	-0.0122944	0.0698348	-0.130671	-0.0753044	0.0181314	0.0477845	0.14006	-0.108937
567	14P	0.15685	-0.0159359	-0.020456	-0.0530788	0.0192606	-0.0823432	-0.00429689	0.0228249	0.0640276	0.159433	-0.122484	-0.0037255	-0.0264105	-0.0694027	-0.0827073	0.0584445	0.104698	0.0493133	-0.0278169	-0.175971	-0.041479	-0.0741354	0.165391	0.14687	0.178186	-0.0476805	-0.214486	0.0284397	0.0633524	-0.214486	0.0153923	0.0444112	0.101879	-0.00479032	0.0880835	0.0503118	-0.235484	0.189423	-0.123623	-0.0142223	-0.0108579	-0.0407194	-0.00791895	-0.0528102	0.372281	-0.0542874	-0.257265	0.101906
568	14Q	-0.110949	0.0407637	-0.260026	0.062846	0.088905	0.0989439	0.0795169	0.0833292	0.0724129	0.217013	0.0591738	0.101876	-0.190748	-0.190748	-0.190748	0.03844	0.199649	-0.040501	-0.187514	-0.00940214	-0.0926026	-0.0103674	0.140738	0.133471	0.0415966	-0.221481	0.287792	0.00475916	0.10273	-0.0592436	-0.0681442	-0.221481	0.00608491	-0.0472878	0.0667143	0.0178944	-0.0434058	0.00250915	-0.00723809	0.0720037	-0.0870824	0.0198076	0.0999362	-0.0603614	0.0346843	0.0572508	-0.13151	0.091951
569	14R	0.361129	0.263706	-0.0169657	-0.164135	-0.197295	-0.208969	-0.0374706	0.358078	0.263791	0.0627858	-0.145813	-0.0954274	-0.0666813	-0.0112642	-0.179313	-0.186156	0.0882395	-0.0396293	-0.0764199	0.0249433	0.0251651	0.0339456	-0.0562442	0.0628664	0.234203	-0.0390188	-0.0410162	-0.159914	-0.118366	0.155562	-0.0311605	-0.0631559	0.216924	-0.155032	-0.0671116	0.0163237	-0.0111039	0.305893	-0.106083	-0.0627294	-0.0743287	-0.0627524	0.336609	-0.0639888	-0.0829239	-0.139179	-0.0505173	0.142188
570	14S	0.247692	0.18165	0.099644	0.0886084	-0.195939	-0.21337	-0.208287	0.00393381	0.246297	0.128153	-0.0561318	-0.0634687	-0.118553	-0.0669513	-0.048661	-0.0246188	0.238673	0.0476152	0.0903436	0.0471577	-0.0711459	0.0353299	-0.387973	0.16909	0.0261402	-0.0274412	0.152292	-0.0787668	-0.368292	-0.0349561	0.18589	-0.023956	0.0544332	0.0250415	-0.000522644	0.00719176	-0.0861438	0.155739	-0.0145855	-0.018074	-0.0758353	-0.0472439	-0.0419507	-0.0802791	-0.0052622	-0.0937553	0.221247	0.0766259
571	14T	0.386313	0.133321	-0.269541	-0.319937	-0.110978	0.00179221	0.179029	0.0252074	0.0955211	0.047857	-0.00475319	0.0382445	-0.0371295	-0.00170687	-0.0985219	-0.0647186	-0.0132054	0.0599702	-0.0857526	0.00289395	0.0518348	0.0675491	-0.0832901	0.0531013	0.0770469	0.165278	0.222771	0.033066	0.0919681	-0.253219	-0.164431	-0.225581	0.289325	-0.068605	-0.0498247	-0.0949111	-0.0759844	0.248779	-0.0981158	-0.0147957	-0.0669677	-0.0688997	0.102294	-0.0145406	0.0745089	-0.165989	0.00372642	0.00233918
572	14U	0.191185	0.103149	0.192999	-0.0119964	0.0309924	-0.219464	-0.286865	0.234535	0.163536	0.286819	-0.0964771	-0.0244408	-0.250119	-0.130387	-0.212956	0.0294895	-0.00318979	0.0271197	-0.224646	-0.256361	-0.00892199	0.167064	0.298936	0.279384	0.106339	-0.0913952	-0.0611512	-0.33485	-0.152834	0.202441	0.0979179	-0.045852	0.363932	-0.0190255	0.02986	-0.333755	-0.0410115	0.274118	-0.117234	-0.076085	-0.101409	0.0206095	0.1951	0.158869	-0.269657	-0.120055	0.0357434	0.0958232
573	14V	0.31703	0.0871972	-0.170063	-0.0355116	-0.0197778	-0.135096	-0.0437785	0.389262	-0.115318	0.0211921	-0.143368	-0.162852	-0.0155708	0.0901922	-0.0424569	-0.0210806	0.0111122	0.0794799	-0.0764959	-0.0811477	0.012671	-0.0126283	0.0670089	0.318022	0.144219	-0.0526496	-0.0284806	-0.114641	-0.0639376	-0.00426692	-0.157169	-0.0410963	0.0052557	-0.0692707	-0.0441778	0.0183767	0.0898161	0.0741556	-0.0536889	0.000298125	-0.0534989	0.0327341	-0.205899	-0.154391	0.00183279	-0.0336315	0.392088	0.0864712
574	14W	0.194911	-0.0677593	-0.0539359	-0.0875003	-0.0401893	0.0107093	0.0437648	-0.0450447	-0.00405435	0.0064979	-0.0552207	0.023436	-0.0227252	-0.0499982	-0.0727196	0.219829	0.0472151	0.112912	-0.0552856	-0.151625	-0.0979202	-0.0206388	0.165342	0.0340028	-0.0268217	-0.0818609	0.106925	-0.0866069	0.0712643	-0.0593194	0.0963238	-0.0539073	0.177867	0.0181872	-0.0954235	-0.0365802	-0.0640504	0.0217762	0.00702574	-0.0517224	0.0659465	-0.043026	-0.192633	-0.00511389	0.0410754	0.0559674	0.100704	0.145002
575	14X	0.0912626	-0.0110927	-0.00999353	0.00538181	-0.0159807	0.00714457	-0.066722	0.147744	-0.0658787	-0.0346219	0.0802227	-0.114233	0.00724377	-0.00129105	-0.0906231	0.0714376	0.264769	-0.0422891	0.0498504	-0.0470218	0.0230006	-0.089887	-0.158422	0.0220287	0.0326038	0.0206757	0.2575	-0.0338654	-0.0197799	-0.0598982	-0.122648	-0.0966165	0.127235	0.0544181	-0.00577725	-0.116516	-0.0593601	0.209465	-0.0438069	-0.0366696	-0.0941625	-0.0348262	0.0731371	-0.0895707	-0.0368497	0.0130015	0.0402818	0.00618665
576	14Y	0.0903687	0.105554	0.0884395	-0.0799839	-0.0629983	-0.0570512	-0.0843286	0.215167	0.158053	0.227205	-0.307092	-0.0539795	0.0466234	0.0363403	-0.307092	-0.0152252	-0.053242	0.0963425	-0.00817451	-0.0679551	-0.0519554	0.0362104	0.0487742	0.0723723	-0.0955362	-0.138306	0.184452	0.00314978	-0.0172186	-0.0107761	0.0403002	-0.0384374	0.0528441	-0.0217598	0.0494206	0.00308777	-0.0835926	0.208239	-0.0843665	-0.0579814	-0.0640486	-0.00184298	0.0240825	-0.0416849	0.00315173	-0.0123671	0.0268178	0.115318
577	14Z	0.1089	0.160986	0.0381229	-0.0925042	-0.037645	-0.19809	0.0202301	0.118488	-0.281921	-0.000357921	0.0252954	0.0578289	-0.0192795	0.0212402	-0.0823392	0.161044	0.298574	0.0500023	-0.174936	-0.0445148	0.0390219	-0.330376	0.162228	0.1186	0.142563	-0.0101679	0.137198	-0.0890646	-0.113917	-0.148253	-0.0224926	-0.0144649	0.0303075	-0.0578881	0.0241118	0.0214952	-0.0180264	0.194931	-0.0606471	-0.0311917	-0.0731941	-0.0298981	0.144502	-0.0499924	-0.0239886	-0.0102048	-0.0603159	0.110362
578	14AA	0.0859133	0.264334	0.0208192	-0.0370998	-0.049555	-0.243829	-0.0405818	0.0981044	-0.0690676	-0.109189	-0.0237218	-0.0155776	0.0185174	-0.101837	0.0468769	0.155895	0.0842363	0.0639713	-0.0891103	-0.0728496	0.0110306	-0.0965898	0.0993115	-0.0686123	0.066707	0.0332034	0.228897	-0.0333737	-0.0737406	-0.0229889	-0.0558765	-0.0742155	0.141464	-0.0729315	-0.0696564	-0.0489379	0.0500617	0.137114	-0.0467888	-0.0693202	-0.0374338	0.0164287	0.0367713	0.0230065	-0.0422155	-0.0213027	0.00374035	0.162433
579	14AB	0.0159293	-0.00308494	-0.0210266	-0.0439019	0.0183317	-0.00832857	0.0420809	0.173297	0.0994194	0.162114	0.0290688	-0.315324	0.0112296	-0.0184123	-0.175832	0.0344395	0.0643061	-0.00110295	-0.0138591	-0.0638509	0.00478793	-0.0493644	0.0590833	0.0120789	-0.025084	0.0404893	0.253957	0.143893	-0.115047	-0.0421181	-0.109924	-0.158244	0.11519	-0.111551	-0.00735939	-0.000630925	0.00435102	0.183065	-0.0613708	-0.00923336	-0.0602005	-0.05226	0.0431864	-0.040839	-0.0461021	0.001219	0.0425357	0.00996988
580	14AC	0.0642372	0.113772	0.0460015	0.0839588	-0.0422634	-0.139917	-0.12579	0.11849	0.0513895	0.0727107	0.00469201	-0.205402	0.208178	-0.0495883	-0.0619641	-0.138506	0.389713	-0.0360582	-0.0899252	-0.240839	0.00738619	0.0443452	-0.0746215	0.0567282	0.0467497	0.025074	0.169103	-0.0257959	-0.057055	-0.00649427	-0.128477	-0.0798327	0.323257	-0.186362	-0.15621	0.0598987	-0.0405848	0.132713	-0.0770741	-0.0384956	-0.0153721	-0.00177099	-0.10628	0.0885072	-0.008785	-0.0807897	0.107348	0.302586
581	14AD	0.165981	-0.128312	0.0332449	-0.0423464	-0.168667	0.0609524	0.0791479	0.012054	-0.0416261	0.0926669	-0.0328217	-0.0242931	0.0471775	-0.05949	-0.018902	0.0252345	-0.0208281	0.0325051	0.00592251	-0.106277	-0.0386546	0.0419191	0.0854132	0.0374536	-0.126624	0.055151	-0.0932215	-0.0487848	0.114562	0.0108415	-0.00706874	0.0576906	0.107138	-0.174647	0.173159	0.0183709	-0.124021	0.0254575	-0.0244023	0.00620006	0.108255	-0.115511	-0.377572	0.079301	0.257497	-0.0254453	0.0662202	-0.00476165
582	14AE	0.2276	0.172113	0.0772211	-0.064398	-0.186941	-0.0649413	-0.160654	-0.0131519	-0.0976751	0.0085448	-0.0242383	-0.0302153	-0.0222288	0.135555	-0.00719252	0.0506017	0.148228	0.00822474	-0.0200139	-0.0910625	-0.145471	0.0817739	0.0183207	0.0639904	0.148802	0.0665868	-0.383207	0.0729306	-0.00415923	-0.123537	0.142484	0.0161093	0.116462	-0.00665963	0.0223812	-0.00509159	-0.127092	0.0243438	-0.00604658	-0.0358661	-0.0108402	0.0284091	-0.0558707	0.0734749	0.00311949	-0.0292553	0.00853154	0.208951
583	14AF	0.0308629	0.0349101	0.0146137	-0.0871938	-0.156585	-0.0204678	0.18386	0.0275317	-0.11049	0.123285	-0.0156073	0.0776474	0.0236715	-0.0718158	-0.0282239	-0.0259982	0.120227	-0.079505	-0.0038137	0.0338446	-0.095696	0.100773	-0.0758302	0.0923145	0.0710629	0.0382352	-0.105065	-0.0109413	-0.0168607	-0.04618	-0.0262831	0.00371761	0.133774	-0.170794	-0.0322815	0.0551085	0.0141929	0.0299375	-0.0218497	-0.002558	0.000244941	-0.00577476	0.0244356	-0.0184284	0.0176492	-0.0674084	0.043752	0.0490966
584	14AG	0.060297	0.0254908	0.0336949	-0.0599949	0.0189659	-0.1315	0.053046	0.0148176	0.0196551	0.173387	-0.274066	0.0678758	-0.0475353	-0.0428711	-0.00173427	0.0904709	0.286289	-0.0312812	-0.0392535	-0.32457	-0.203816	0.0688377	0.243794	0.142232	0.178007	0.0456848	-0.2038	0.0751022	-0.2038	-0.105166	0.092066	-0.0203245	0.0691834	0.0708162	-0.0196059	-0.030366	-0.0900276	0.0885622	0.00348476	0.0239839	0.0546126	-0.170644	0.0529097	0.0150446	0.0490027	-0.107893	-0.00906429	0.0873652
585	14AH	0.306053	0.123888	-0.0499113	-0.0539704	-0.132722	-0.114742	-0.0785955	0.0320986	0.0591556	0.019015	0.0432501	-0.197443	0.244819	-0.00153036	0.0366924	-0.236057	0.127407	-0.0236	-0.0550799	0.0433593	0.05067	-0.0744375	-0.0683188	0.0370158	-0.0285435	0.287813	-0.129051	-0.0202616	-0.172968	-0.00297636	0.0229536	0.00601744	0.289946	0.0237316	-0.0985365	-0.0817919	-0.133349	0.144624	-0.0375514	0.00954459	-0.0435903	-0.0730271	0.168504	0.0105135	-0.0200958	-0.0915044	-0.0674168	0.00485698
586	14AI	0.248347	-0.0439617	-0.0419487	-0.0169589	-0.14503	-0.0367334	0.0362851	0.27582	-0.0727465	0.0725296	-0.0282117	-0.0402337	-0.00578246	-0.0553084	-0.0940238	-0.0520431	0.147056	0.145374	-0.178555	-0.133609	0.0200236	-0.0180233	0.0177334	-0.0737247	0.055847	0.0284231	0.0924636	0.0286974	0.115156	-0.115288	-0.0261384	-0.105436	0.193262	0.0670238	-0.00170422	-0.108375	-0.150207	0.0201984	-0.0641574	-0.0530099	0.090162	0.0068069	0.0346944	0.016326	0.224454	-0.163678	-0.111796	0.115177
587	14AJ	-0.0163327	0.00145439	0.0781323	0.0145781	-0.042268	-0.0852706	0.0497065	0.239742	-0.0800966	0.0478752	-0.0181037	-0.0105729	0.00638389	-0.106111	-0.0745187	-0.00459808	-0.362588	0.0876976	0.00419859	-0.0836992	0.0926501	0.106469	0.155272	0.12924	0.248414	0.0922359	0.206158	-0.115637	-0.19427	-0.142696	-0.130356	-0.09309	0.0729457	0.0673893	-0.0124472	-0.0903152	-0.0375725	0.186126	-0.0376892	-0.045498	-0.0774731	-0.0254653	-0.000399643	0.0332722	-0.027619	0.0332454	-0.0384989	-0.0108485
588	14AK	0.165779	-0.058276	0.0406722	0.00892947	-0.0740107	-0.0613705	-0.0217235	-0.00668294	0.0294406	0.0120943	-0.0193309	0.0286456	0.00444744	0.00162634	-0.0203343	-0.0299062	0.109834	-0.0142535	-0.0799103	-0.0607472	-0.00542338	0.00234445	0.0481557	0.12324	-0.053747	0.0176188	-0.0956654	0.00764639	0.0459856	-0.0524368	0.0223367	-0.0149781	0.150414	-0.0301774	0.036786	-0.0256299	-0.131393	0.0330598	-0.0443598	-0.0292077	0.0441815	-0.00367381	0.0892261	0.0650295	-0.0180482	-0.115347	-0.0208606	0.0329337
589	14AL	0.204221	0.128344	0.0370608	-0.021829	-0.290119	-0.0816488	0.0239704	0.130727	0.170484	0.0935049	0.0012575	-0.0176794	-0.10706	-0.106108	-0.022995	-0.14213	0.186824	0.0826647	-0.124909	-0.0394279	-0.0276063	-0.0984406	0.0208951	0.0680262	-0.0439936	0.097329	0.0303241	-0.0462086	-0.160007	-0.0418512	0.0174708	0.0789106	-0.0336691	0.130343	-0.0815808	0.0183557	-0.0334486	0.119029	-0.0985334	0.0147366	0.00355992	-0.0387923	0.225851	-0.0580823	-0.0767371	-0.111335	0.020303	0.174631
590	14AM	0.0815267	-0.0616191	0.136698	-0.0339416	-0.226003	0.00615399	0.0971849	0.099314	-0.0316693	-0.154935	-0.110144	0.00693479	-0.0260585	0.0850077	0.0508079	0.0807426	0.0595257	-0.0331119	0.0519524	-0.0448736	-0.00194795	0.006762	-0.0383065	-0.107409	-0.0831638	0.188861	-0.166423	0.0233126	0.074902	-0.104982	0.112965	0.061936	0.125057	-0.146722	0.0470565	0.0567403	-0.0821315	-0.0248977	0.0733364	0.235759	-0.109218	-0.17498	-0.0541961	-0.0770111	0.264103	-0.134817	0.00192145	-0.0602027
591	14AN	0.217206	0.0226645	0.0314304	0.0320396	-0.230792	-0.0114871	-0.0610618	0.0493191	-0.0437118	0.0873652	0.0497939	0.0240572	-0.0472622	0.00927918	0.0123384	-0.141179	0.204557	0.0761972	-0.0108683	-0.146075	0.0407603	-0.023916	-0.140655	0.120482	0.212153	0.102649	-0.272138	0.0533956	0.00793522	-0.272138	-0.00763685	0.0552982	0.299289	-0.089009	-0.00253104	-0.0999066	-0.107842	0.118404	-0.0785383	-0.0576726	0.0145827	0.00322364	0.0326945	0.00890666	-0.0131171	-0.0574658	0.0289817	-0.00590805
592	14AO	0.0805885	-0.0762608	0.0771082	-0.0525714	-0.0195054	0.0052448	-0.0146039	0.0925931	-0.0273346	0.11456	0.107941	-0.130689	-0.0315579	-0.0779051	-0.0695832	0.0219748	0.0980179	0.00305007	-0.00586769	-0.0212088	-0.0730815	0.0356904	-0.0366004	0.100885	-0.0505881	-0.105362	0.29162	-0.0759237	-0.0716662	-0.0668486	0.00782848	-0.0299454	0.180604	-0.00967618	0.0275519	-0.0664103	-0.13207	0.0234319	-0.0175819	-0.0035404	-0.00372221	0.00141263	0.0205892	-0.009208	0.0323	-0.0328046	-0.0108766	0.103948
593	14AP	-0.00933906	0.00107161	-0.0171002	-0.0124714	0.0376826	-0.0170941	0.0172506	0.126047	-0.105984	-0.0168679	0.108513	-0.0936184	-0.0794033	-0.0272143	0.0199853	0.0685431	0.111444	-0.0772553	-0.0506447	-0.0182684	-0.0315564	-0.102911	0.169192	0.0365228	-0.0153861	-0.0276878	0.0537264	-0.00150097	0.0138875	-0.0256679	0.00370076	-0.0375946	-0.162997	-0.00743592	0.0526187	0.118796	-0.000982191	0.0359837	-0.0351788	0.00537693	0.00384477	-0.0100266	0.0153325	0.017493	0.0202177	-0.0714765	0.0184333	0.0145451
594	14AQ	-0.0310333	-0.170746	0.011455	-0.064764	0.07904	0.170992	0.00505548	-0.00386789	-0.0307202	-0.104309	-0.0979216	0.0325204	0.0898211	0.0361228	0.00460005	0.0737549	0.0148757	-0.0601442	-0.0115023	-0.014237	0.0486324	0.0757209	-0.0533455	-0.0364622	-0.0125835	0.127046	-0.146683	0.0654869	0.052415	-0.156764	-0.00298041	0.110525	-0.11864	-0.148353	0.103919	0.240934	-0.0778601	0.090359	0.0466217	0.156437	-0.113757	-0.179661	-0.0329672	-0.142211	0.221649	-0.124962	0.0784912	-0.123814
595	14AR	-0.0454596	-0.0243486	0.0358303	-0.0149029	0.11222	0.0616398	-0.124979	-0.0282577	0.182481	0.116793	-0.0356634	-0.00149939	-0.00477002	-0.0759314	0.0170751	-0.170227	0.00337948	-0.0414855	0.0117037	0.109111	0.0247728	-0.0974265	-0.010055	0.232045	-0.085005	-0.0200144	-0.0266894	-0.0308224	-0.126419	0.106697	-0.0817543	0.0319632	-0.00089637	0.156975	-0.0208101	-0.0297621	-0.105507	0.00859928	0.010282	-0.0426885	0.101257	-0.0774494	0.0641009	0.028339	-0.00100303	-0.0563589	-0.035078	0.0654234
596	14AS	-0.112193	-0.173656	0.0175393	-0.0693555	0.158941	0.256642	-0.077917	0.0166265	0.0111566	-0.102208	0.0614265	0.00140278	0.0896816	0.00800885	-0.07014	-0.0159545	-0.0300748	-0.074221	0.097361	-0.0501125	0.0774598	0.0236972	-0.0441097	0.0491424	-0.0136997	0.111436	-0.150504	0.0730056	0.065802	-0.170064	-0.0206481	0.0555295	-0.0919878	-0.0893757	0.0950237	0.129755	-0.0434155	0.0603706	0.011165	0.0851322	0.0803801	-0.237048	-0.0854243	0.0444981	0.225168	-0.237409	0.0531667	-0.139938
597	14AT	-0.0472294	-0.137113	0.0308232	-0.0635122	0.0851196	0.183926	-0.0520144	-0.00263182	0.0452714	-0.114483	-0.0381567	-0.00351787	0.110588	0.0882671	-0.0637404	-0.0215959	0.027993	-0.0739413	0.0712425	-0.0363916	0.0874857	0.0511453	-0.127533	0.0610257	0.0377284	0.0927677	-0.159917	0.145549	0.0964742	-0.235573	-0.0961358	0.0580811	-0.086214	0.0394315	0.0371442	-0.0410945	0.0507328	-0.00839459	-0.0315631	0.154395	0.0727573	-0.187195	-0.0249775	0.0679526	0.162128	-0.208685	0.00358174	-0.0362221
598	14AV	0.0886382	-0.0110314	0.0320886	0.014577	-0.263388	0.0960346	0.0430806	0.116519	0.0046375	0.093343	-0.102717	0.0451853	-0.15342	-0.0122879	-0.0845314	0.093271	0.307348	0.0402551	-0.109003	-0.0692736	-0.0735193	-0.310617	0.214809	0.159378	-0.0859945	-0.0622562	0.157757	0.0222907	-0.0837106	-0.152756	0.0454301	-0.000138605	0.0212263	-0.0638036	0.0276312	0.0440356	-0.0290896	0.0332377	-0.037506	0.0387083	-0.029008	-0.00543203	0.0261307	-0.0530485	0.0275521	-0.00680451	0.00617029	0.102077
599	15A	-0.222112	0.0176687	0.0376829	-0.0122584	0.0648803	0.0118158	0.102323	-0.00828061	-0.0677302	0.0124501	0.0417746	0.0218114	-0.0166481	-0.0310765	0.011147	0.0365523	0.155696	0.0106619	-0.0046612	-0.0991765	-0.0533739	-0.190877	0.18173	-0.0679922	-0.0625349	-0.00800126	0.139388	0.0221406	-0.110486	-0.00952041	0.0752363	0.02177	-0.0136433	-0.0559401	-0.0117888	0.0266699	0.0547023	0.0105928	-0.0114495	-0.0296706	-0.00958255	0.0401099	0.00660963	-0.0387641	-0.0410356	0.046963	0.026227	-0.0875421
600	15H	-0.153142	0.15837	-0.00163682	0.0316247	0.0864539	-0.0304488	-0.0912209	-0.0526785	0.0105558	-0.0436186	0.107639	0.111872	-0.0209486	0.0692307	-0.0770351	-0.105017	-0.0302679	0.00563809	0.133201	0.207062	-0.0516321	-0.070608	-0.193393	-0.137228	0.0386428	0.00442132	0.0378211	-0.0170738	-0.0496137	0.118657	-0.0219207	0.0262941	-0.168134	0.222476	0.00700249	-0.00915183	-0.0521924	-0.0331645	0.0233741	0.00782947	-0.0626496	0.0646106	0.0904091	-0.0106923	0.069069	-0.0565668	-0.0922191	0.0941393
601	15I	0.244264	0.154875	0.0422885	-0.0482986	-0.240744	-0.166294	0.0139097	0.116126	0.0312352	0.177355	-0.0748337	0.0316537	-0.0606122	-0.15087	-0.03907	-0.0309846	0.324053	-0.0582093	0.0633075	-0.197784	-0.0469742	-0.182603	0.0982103	0.043908	0.0268034	-0.0395699	0.056103	-0.0326227	0.0763388	-0.0216922	-0.14885	0.0395815	0.135444	-0.042927	-0.079241	0.0486076	-0.0618832	0.103876	-0.0132067	-0.00458269	-0.0879269	0.00184047	-0.0140957	-0.0496646	0.0116679	0.0298594	0.022233	-0.0616645
602	15J	0.10711	0.0597439	-0.0645272	0.0648696	0.0176134	-0.0425193	-0.142291	-0.0823759	0.138107	0.122919	0.143001	0.0757112	-0.0664994	0.0730552	-0.231239	-0.172679	0.250977	-0.112985	-0.0555893	0.0651309	-0.125527	-0.0532118	0.031205	-0.195083	0.151002	0.059147	-0.0198064	0.0440585	0.0544317	0.00898829	-0.0811696	-0.0215684	-0.069945	0.0765891	-0.0523034	0.0707811	-0.0251218	-0.0963629	0.0110384	-0.00416553	0.00712111	0.082369	0.0124591	0.0229943	-0.00804971	0.0427628	-0.0701665	0.22991
603	15K	0.218124	-0.164129	-0.0690143	-0.2003	0.201267	0.0278417	-0.0137889	0.0814848	0.0532585	0.440617	-0.0956207	0.0991142	-0.16388	-0.144256	-0.183358	-0.0873604	0.244728	-0.105719	-0.00951353	-0.00387413	-0.252585	-0.0793359	0.2063	0.00452852	0.113957	-0.0812174	0.312983	0.0473772	-0.101291	-0.135974	-0.0877386	-0.072625	-0.040275	0.0432391	0.0339686	-0.00526927	-0.0316635	-0.0465813	0.0165653	0.00688453	0.0179956	0.00513592	0.0742733	0.182545	-0.157896	-0.0834299	-0.0154926	0.14206
604	15L	-0.0886098	0.00324071	0.0200431	-0.00270339	0.0619872	0.0649763	-0.0589341	0.0131796	-0.0914072	-0.155508	-0.0147238	0.143929	-0.00644661	-0.0110857	-0.0267972	0.14886	-0.000833258	-0.145001	0.0082739	0.0766604	0.0225737	0.0763782	-0.0380521	0.10322	0.00377147	0.055	0.024113	-0.0107901	-0.109396	-0.0850926	-0.00225279	0.0214269	-0.0967099	-0.0375181	-0.0495738	0.132985	0.0508166	0.0954769	0.0163061	-0.0395411	-0.0535833	-0.0186585	0.0562281	-0.02809	0.057831	-0.0740439	-0.0119253	-0.149391
605	15M	0.0826319	0.0601275	0.0312789	0.0665788	-0.00454695	-0.139239	-0.0968312	0.148299	-0.0192871	0.034354	0.00825676	-0.070841	-0.096082	0.0320849	-0.0157176	-0.0210675	-0.199328	0.0363032	0.0192021	-0.000747233	0.0137464	-0.0317826	0.162606	0.046857	0.0811941	-0.0239834	0.279986	-0.106542	-0.0770185	-0.0502447	-0.0596888	-0.0905603	0.150626	-0.0353472	-0.0497124	-0.0500797	-0.015487	0.0524586	-0.0841083	-0.0432389	0.0286965	0.0461921	-0.010848	-0.016064	-0.0111547	0.0121069	0.0259597	-0.102514
606	15N	-0.0121354	0.157351	-0.0580903	-0.00748149	-0.0105262	0.0371586	-0.106276	-0.161032	0.330104	0.129758	-0.12855	0.0602294	-0.0453272	-0.077895	-0.0201345	-0.0871525	-0.061143	0.00273464	-0.0347316	0.199096	0.0431065	-0.0997603	-0.0493018	-0.0659351	-0.0021472	0.0955455	-0.00338948	-0.0924441	-0.0809218	0.13517	-0.0365269	0.050649	0.14274	0.158813	-0.0997542	-0.088662	-0.113137	-0.0369328	-0.0145562	-0.0589908	0.0589487	0.0515311	0.0569946	0.0435831	0.0241751	-0.0256334	-0.0991195	0.0626376
607	15O	0.0669214	-0.0260729	-0.0418778	-0.0135889	0.0199965	0.0249641	-0.0303422	0.231605	-0.116757	-0.0168618	-0.0359511	0.0281478	-0.02658	-0.0754189	-0.0872128	0.0990293	0.0727239	-0.0628216	-0.0256748	-0.0217081	-0.0474311	-0.00978737	0.0946991	0.0318552	0.0629456	-0.0186844	-0.0112973	-0.0497287	-0.0500945	-0.0137234	0.0190145	0.029713	-0.0342641	-0.00533369	0.00137287	0.0429007	-0.00467578	-0.0702087	0.0126529	0.0110081	-0.0301991	0.0767468	-0.0455442	-0.0967431	0.0424388	0.0562118	0.0436367	-0.0798472
608	15P	-0.0592943	-0.0941133	-0.0766795	-0.00268797	-0.00450519	0.0173355	0.219945	0.0377381	-0.0580074	0.0359216	-0.00442231	0.0080968	-0.0403913	-0.087082	0.00212244	0.106024	-0.0395945	0.0284107	0.0167736	0.00883874	-0.0446473	-0.0311447	0.0613634	0.112547	0.0397472	-0.017267	0.100269	-0.0519188	-0.0490022	-0.109214	-0.00292749	-0.0222341	-0.0272044	0.0165052	-0.00387917	0.0142957	0.000282738	-0.0316523	0.0163184	0.00446138	-0.0193101	0.0301827	-0.0060993	-0.0231281	0.038006	-0.0177311	0.00895239	-0.101899
609	15Q	0.113991	0.246424	0.112572	-0.0316326	-0.173919	-0.157095	-0.110339	0.107852	0.132308	-0.137599	-0.00696902	-0.0264409	0.0287714	-0.0431275	-0.11277	0.0579753	0.0399403	0.0531493	0.0302758	-0.0357545	-0.0257526	-0.1086	0.0467416	-0.0149241	0.387391	-0.0241589	-0.0111313	-0.0408195	0.0341618	-0.159372	-0.0631942	-0.107953	0.20809	-0.0106117	-0.0373078	-0.026646	-0.133525	0.212171	-0.0385069	-0.0489173	-0.0947054	-0.0300411	0.179298	-0.0894981	-0.0732026	0.00875684	-0.0253539	0.0791226
610	15R	-0.0868046	-0.0460297	-0.0576912	0.00606656	0.0616736	0.124352	-0.00156663	-0.0467833	-0.0784498	-0.0791852	-0.00156966	0.0607181	0.0384736	-0.0191402	0.0233386	0.102598	-0.091858	0.00798876	0.0537911	0.00324095	-0.0468161	0.0320681	0.0415852	0.041447	-0.0123843	0.0402208	-0.0124446	-0.0832702	-0.0467925	-0.0355778	0.0589853	0.0498164	-0.112709	0.0271082	-0.0590224	0.119632	0.024991	0.0897068	0.00774253	-0.00310357	-0.0915649	-0.00278084	-0.038533	-0.0412255	0.0437943	0.0176906	0.0182737	-0.151638
611	15S	0.156209	0.110287	0.00036607	-0.0309933	-0.0523544	-0.0294098	-0.154104	0.0216249	0.0440392	-0.0981672	0.0701362	0.0453803	-0.0145875	-0.0685044	-0.0325514	0.0326299	0.0919888	-0.0556702	-0.0489468	0.0133778	-0.0172986	0.00698957	0.00955946	3.85694e-05	0.0957633	-0.0234754	0.0850901	-0.00647947	-0.095805	-0.0679362	0.0108767	0.00192741	0.0700345	-0.0459517	-0.0330474	0.0244321	-0.0154676	0.0133106	0.00374155	0.00634992	-0.0944222	0.0710201	0.00807422	-0.0703826	0.0230582	0.0292512	0.00999902	-0.0375497
612	15T	0.145403	0.0431777	-0.0415968	-0.109693	-0.031319	0.00611	-0.0120812	0.0125078	0.0545037	0.102448	-0.0333579	-0.0208452	-0.0642881	-0.0496954	0.0374948	-0.0387674	-0.0507159	-0.0130406	-0.0279799	-0.0492123	-0.0883706	-0.0875546	0.316874	0.0465549	-0.0601779	-0.0235606	-0.0687466	-0.032273	0.0255846	0.0813079	0.0123263	0.0189843	0.130187	-0.0528163	-0.0681193	-0.0164288	0.00717781	0.00429521	-0.0102913	0.0109147	-0.0036087	-0.00130994	0.004523	-0.019245	-0.0598862	0.0260011	0.0486071	0.0696701
613	15U	0.219602	0.000243885	0.0224382	-0.0850367	-0.194928	0.0767896	-0.039109	0.0554652	0.00692049	0.143355	0.0249696	0.00444684	-0.0220073	-0.1229	-0.121312	0.031062	0.104339	-0.0462127	-0.0396912	-0.160218	0.0474453	0.000870424	0.0934671	0.0926868	0.0261061	-0.233983	0.247576	0.0741498	-4.54614e-05	-0.111603	-0.0742254	-0.0206618	-0.00297331	0.0732819	0.05757	0.0911024	-0.218981	0.154103	-0.0222539	0.0225737	-0.117893	-0.0365301	0.125228	-0.0580755	-0.0115602	-0.0421187	-0.0134741	-0.148838
614	15V	0.366305	0.152323	-0.0306828	0.0139996	-0.177336	-0.134014	-0.190595	0.00396773	0.160453	0.102922	-0.00806142	0.015354	-0.0521097	0.00479899	-0.0698625	-0.157462	-0.0196623	0.0670828	-7.17185e-05	0.0082778	0.0451509	-0.114189	0.0134116	0.0479238	0.266625	0.163174	-0.153898	-0.134227	0.0101925	0.00953555	-0.0571384	-0.152187	0.655395	-0.170444	-0.0778475	-0.226964	-0.18014	0.139033	-0.0393189	-0.00290773	0.0271859	-0.123992	0.0812766	0.141874	-0.0957683	-0.000371892	-0.12701	-0.050371
615	15W	0.117269	0.0405679	0.0377399	-0.00479032	-0.0813942	-0.00610207	-0.10329	0.0266495	0.00210337	0.0139365	0.0598746	0.0147526	-0.0644495	0.0403112	0.0196396	-0.112818	-0.0600252	0.050726	0.0445892	0.0912959	0.0248002	-0.136366	-0.0150196	-0.000514533	-0.00409235	0.0923566	-0.0336189	-0.0384906	-0.058331	0.0135965	0.0294277	-0.000333536	0.203466	0.0389784	-0.0764422	-0.046571	-0.119431	-0.00942859	-0.0193709	0.0150683	0.0607754	-0.0470442	0.0119426	-0.0632022	-0.0706624	-0.00715218	0.129074	-0.00542952
616	15X	0.0825108	-0.0668473	-0.0458619	-0.0589015	-0.0118719	0.0193411	0.0816307	0.0847223	-0.211264	0.137952	0.015322	-0.0710584	-0.0145583	-0.0477406	0.0127444	0.09388	-0.294135	0.0116067	0.0218815	-0.0201834	0.0709427	0.0454117	0.164475	-0.249816	-0.0490873	-0.023977	0.198832	0.010179	-0.0865161	0.0575392	0.0525752	0.0902716	0.0474723	-0.0470911	-0.0329713	-0.00895133	0.0415414	-0.0304889	-0.0138664	0.0102002	0.0286914	0.00546368	0.0271709	-0.0594595	-0.0144365	0.00236665	0.0443585	0.174383
617	15Y	0.0790128	-0.0329768	-0.0309821	-0.0260663	-0.0268331	0.0221539	0.0156916	-0.0250033	0.0387221	-0.0207628	-0.0153419	0.0294208	-0.00444311	-0.0441654	0.0276993	0.0138742	0.0308182	0.0250768	0.0395048	-0.0497637	-0.0267067	-0.0196077	0.000678311	0.0110444	-0.00142061	0.0710854	0.0445343	-0.0488946	-0.00848423	-0.0537573	-0.0220954	0.00798787	0.0455172	-0.0456191	0.00608499	0.024622	-0.0306052	0.107367	-0.00150059	-0.0527209	-0.0604019	0.00725599	-0.056561	-0.0744667	0.0556116	0.00661424	0.0688019	-0.133988
618	15Z	0.0208895	-0.0416132	0.0434168	-0.0467227	-0.0939097	0.0945994	0.02334	-0.0480139	-0.0190078	-0.121018	-0.0299452	0.0289068	0.0495287	-0.0226875	0.0975398	0.0646968	-0.123344	0.0401289	0.0464589	-0.064083	0.0231097	0.0676978	0.0100322	0.0050869	-0.0733709	0.0555854	-0.144114	-0.0263645	0.010497	-0.00762424	0.0420941	0.138211	-0.138484	-0.156068	0.110161	0.160494	0.0238979	0.0653079	-0.00854698	-0.0200081	-0.0445634	0.00781061	-0.0647513	-0.0261811	0.0701699	0.0189899	0.00177262	-0.127219
619	15AA	0.151423	0.0261238	0.00475136	-0.0905253	-0.00349673	-0.0338803	-0.0543959	-0.0497534	-0.0199099	0.154234	-0.0169142	-0.0024563	-0.0320848	-0.0497406	0.0332637	-0.0166383	0.0997191	-0.0599089	-0.094947	-0.0977887	-0.0968186	0.10629	0.143454	-0.00804801	0.0227868	-0.0304921	0.218498	0.0158952	-0.0284232	-0.0941373	0.00625634	-0.102336	-0.0142603	-0.0299384	0.0248117	0.0214176	-0.00203059	0.0241671	0.00972365	0.00391166	-0.00362539	-0.0341771	-0.115898	0.0361871	0.0600514	-0.00913698	0.0287968	-0.120087
620	15AB	0.0543937	-0.0603316	-0.033855	0.00486817	-0.0579855	0.0653919	0.0275183	0.101137	-0.0136293	0.0394121	-0.0349328	-0.0741863	-0.0791311	0.010186	0.0175256	0.033619	0.0670881	-0.00822494	0.01841	-0.0368717	-0.109494	-0.0110943	0.0801866	0.265253	0.0114831	0.0520339	-0.0717353	-0.0326459	-0.0517825	-0.0602833	-0.0502481	-0.0620747	0.0183744	-0.0859566	0.0408236	0.00918404	0.0175745	-0.0117294	-0.00433723	0.0260976	-0.000904371	-0.00912656	-0.0683307	-0.0292219	0.0217216	0.0152461	0.0605849	-0.0249261
621	15AC	0.046888	0.0442915	0.198106	-0.108691	-0.125258	-0.0379729	-0.0173638	0.0829796	0.124058	-0.173782	-0.023489	-0.0516356	0.0127084	-0.0899817	-0.0263285	0.145471	0.123369	0.145541	0.041943	-0.0718268	-0.029745	-0.0750608	-0.13422	-0.0394831	0.151337	-0.0546527	0.150951	-0.0465412	-0.00870976	-0.159863	0.0179945	-0.0110329	0.135768	-0.00948595	-0.0139481	-0.00648201	-0.105852	0.0212089	-0.0654829	-0.0237163	0.015742	0.0522483	0.0127607	-0.0870239	-0.0367472	0.0692734	0.041737	0.100966
622	15AD	0.0244023	-0.0879652	0.0429291	0.00220347	-0.225991	0.0868143	0.157607	0.0521392	-0.0589248	-0.166775	-0.0412997	-0.106778	0.0245825	0.084124	0.137932	0.0750003	-0.0369434	0.0827035	0.0244475	-0.0707754	-0.0516192	0.0754005	-0.0232135	-0.0113869	-0.0489812	0.1177	-0.216921	-0.0286155	0.101673	-0.0425278	-0.00827688	0.137337	0.0231703	-0.310077	0.138468	0.173236	-0.0247969	0.163763	0.125259	0.0284321	-0.135515	-0.18194	-0.304864	-0.0163286	0.369385	-0.0178473	-0.0303442	-0.233024
623	15AE	0.233518	-0.00810231	-0.0388481	-0.0769256	0.0177385	-0.0807092	-0.0466713	0.23741	-0.0421453	0.0789863	-0.0568972	0.00780672	-0.0627829	-0.110252	-0.0690902	0.0169655	0.201723	-0.0833358	-0.124915	-0.0139281	-0.136089	0.0198142	0.136731	0.114747	0.162387	-0.0406863	0.0356946	-0.107675	-0.0707041	-0.081551	-0.0251876	0.0129757	0.108913	-0.143293	0.0245232	0.0373201	-0.027463	0.00970017	0.00119748	0.0360468	-0.0171156	-0.0298289	-0.207103	-0.047019	0.184594	0.0346306	0.0348971	-0.411282
624	15AF	-0.0654874	-0.104556	-0.253858	1.0627	-0.264858	-0.138134	-0.23581	0.192392	0.0136878	0.0151125	-0.0837024	-0.0409959	-0.0149347	-0.0681674	-0.0337427	0.0203509	0.0875178	0.151392	-0.0270654	-0.0951202	-0.047386	-0.0151753	-0.0541627	-0.134081	-0.0160431	-0.0142053	0.024759	-0.0386521	0.0875323	0.0366931	0.045135	0.00886178	-0.0341822	-0.0781368	0.0382819	0.0169279	0.0571091	-0.0771746	-0.0182502	-0.0430943	0.0881703	0.0503487	-0.0203992	0.0295819	-0.0427842	0.0186579	0.0149437	0.566972
625	15AG	0.135201	-0.0881665	-0.0906273	-0.112847	0.376795	-0.0602683	-0.160087	0.0410312	-0.00171755	0.141292	-0.0379057	0.0256272	-0.128268	-0.120038	0.0282374	0.051741	0.17549	0.0436292	-0.00796135	-0.0616305	-0.0236292	-0.137533	0.0116349	-0.0121893	0.146141	0.0477252	0.0547406	-0.078641	-0.0887875	-0.03624	0.0159117	-0.0486608	0.0726578	0.0353803	0.0069067	-0.0688776	-0.0460672	-0.0361919	0.0172264	0.021523	-0.0290831	0.0265256	-0.0483416	-0.0296407	0.0355606	0.0246532	0.0177685	-0.0838266
626	15AI	0.20604	0.0561736	-0.0272193	-0.0899781	-0.114431	-0.0206899	-0.00989568	-0.0395691	-0.0506663	-0.347044	0.0132019	0.0573137	0.10321	-0.0402277	0.097197	0.206585	0.105288	-0.0085118	-0.122027	-0.0649364	-0.0340541	0.0213293	0.102911	0.0183384	0.0546039	-0.024893	-0.416739	0.0481966	0.0832402	0.0989765	0.0992986	0.0389776	0.0489232	-0.0546149	0.0617829	-0.00720513	-0.0488861	-0.107142	0.0667469	-0.0500945	0.0997307	-0.00924163	0.034255	0.0258017	-0.069931	0.0113665	-0.0014921	-0.0244377
627	15AJ	0.166481	-0.0265544	0.135126	0.0812353	-0.226123	-0.0602579	-0.0699077	0.139683	-0.0121492	-0.0883024	-0.0871547	-0.00975404	-0.0334642	0.107538	-0.023585	0.00718886	0.0295117	0.11532	-0.001736	0.0063237	-0.0647372	-0.0179965	-0.066686	-0.0265958	-0.0448459	0.141004	-0.0941615	-0.0756123	0.0808372	0.101571	0.0271406	-0.109337	0.221816	-0.0217023	0.125861	-0.133775	-0.1922	-0.0994976	0.0223152	-0.125209	0.201993	0.00039911	0.0590897	0.0370114	-0.0690131	-0.0266079	-0.000479986	-0.017539
628	15AK	0.259992	-0.219921	0.172416	0.0604624	-0.34219	0.0508262	0.0184146	0.582896	-0.159956	0.071506	-0.497843	0.287978	-0.386905	0.0087335	-0.142083	0.235673	-0.0808088	-0.116952	-0.15117	0.0355614	-0.0661587	0.15016	0.229368	-0.204514	0.195067	-0.274165	0.488628	-0.456276	0.133015	-0.0886746	0.227779	-0.0208594	0.282005	-0.0371393	0.31837	-0.205368	-0.357868	-0.1046	0.0906614	-0.148433	0.158827	0.00354559	0.356174	0.261805	-0.413519	-0.0480827	-0.156378	-0.0611296
629	15AL	0.0446308	0.00399061	0.151111	0.018675	-0.131735	-0.063932	-0.0227401	0.0382617	-0.0717456	-0.294755	-0.0527996	-0.104009	0.0661227	0.196326	0.123105	0.0994932	-0.0810402	0.292598	-0.0199661	-0.0979152	0.0303807	-0.0372468	-0.0868106	-0.240622	-0.0858526	0.0499874	-0.215876	-0.0244926	0.151655	0.189839	0.196619	-0.0212569	0.17415	-0.154045	0.0709879	-0.0373435	-0.0537495	-0.0405783	0.018652	-0.00509969	0.0290796	-0.00205358	0.0901384	0.109096	-0.0237481	-0.074117	-0.101369	-0.0397897
630	15AM	0.0497449	-0.0823237	0.0622731	0.0168483	-0.134696	0.0817289	0.00642492	0.0771923	0.0186712	-0.149828	-0.0434081	0.0268339	-0.0376649	0.0756717	-0.0203595	0.0528913	0.0634846	-0.0651392	0.0238936	-0.0338831	-0.0291931	-0.0308978	0.0717351	0.0596946	0.0369428	0.10154	0.0309587	-0.0177583	-0.0217945	-0.141138	-0.0464885	-0.00195678	0.0480144	-0.0692531	0.0698889	0.019993	-0.0686432	-0.0067322	0.032318	0.126499	-0.0266741	-0.12541	-0.0870571	-0.0286246	0.0868101	0.0159658	0.0129059	-0.0556988
631	15AN	0.0988841	0.189287	0.180012	-0.0401289	-0.170097	-0.168327	-0.0896295	0.175867	0.0681752	0.138556	-0.092054	0.0423162	-0.0612082	-0.097071	-0.0497816	-0.1248	0.234583	-0.109886	-0.0655275	0.00119773	-0.0185648	-0.0843806	0.0425777	-0.226065	-0.0524085	0.163256	-0.0495712	-0.00752044	0.00714202	0.052865	0.0349432	0.0773586	-0.0998297	0.0999939	-0.0359959	0.00679344	0.0290382	-0.0393368	-0.0217028	-0.0294983	0.107778	-0.0172405	-0.149328	-0.0754601	0.0984214	0.0723313	0.0540357	-0.0796455
632	15AO	-0.000780825	-0.036407	-0.066769	0.029596	0.00505995	0.0508904	0.0184104	0.161093	0.0774625	0.151327	-0.0737977	0.0123957	-0.0168974	-0.139903	-0.0438679	-0.127812	0.278148	-0.142088	-0.0981593	-0.00844605	0.00776199	0.0255128	-0.0627296	-0.161608	0.0542303	-0.152953	0.272137	-0.0505341	-0.019062	-0.0451928	0.0503509	0.0526316	-0.0625641	-0.0157527	0.0462007	0.00879568	0.0233203	-0.0308108	-0.0516868	0.00643591	-0.0164963	0.092558	-0.0813824	-0.0579786	0.0446636	0.0303204	0.064377	-0.0541541
633	15AP	0.022261	-0.0968651	0.0633039	-0.0560798	0.00636352	0.123397	-0.0623808	0.0283415	0.0497525	-0.0987429	-0.0475692	0.0204519	0.0440206	-0.073559	0.00365999	0.0736446	-0.0427887	-0.0839855	0.0138072	0.00417631	0.0510033	0.0524811	0.00530627	0.0502637	0.0417863	0.09961	-0.107661	0.0276082	0.018138	-0.117501	-0.0572793	0.0450352	-0.116176	-0.0387357	0.120689	0.100562	-0.0663396	0.0549332	0.00192082	0.0213618	0.0130591	-0.091275	0.0495595	-0.044749	0.0503315	-0.0233632	-0.0317788	-0.0611378
634	15AR	-0.198843	-0.0723663	-0.0142407	0.0398555	0.0331004	0.121645	0.0908493	0.106453	-0.0551111	0.0802216	0.0550712	0.00141975	-0.164762	-0.0240697	0.0635345	-0.0627576	0.154649	0.168665	0.0920875	-0.256314	-0.0236494	-0.256315	0.120877	-0.105948	-0.00891327	0.0758257	0.00899449	-0.0432168	0.0253288	-0.00451856	-0.0466071	0.099055	0.0263555	-0.0332105	-0.064543	0.0436802	0.0277178	-0.0508716	-0.0700027	-0.0159543	0.0793702	0.0574584	-0.187253	-0.0171473	0.0482554	0.0770808	0.0790644	-0.0619583
635	15AS	0.0880754	-0.167869	0.0605114	-0.0790231	0.0587946	-0.0149553	0.0544661	-0.0331069	0.0107824	0.150211	-0.199713	-0.015569	0.14385	0.0256083	-0.0540932	-0.0279694	0.0455488	0.0327084	-0.0329164	-0.111204	0.0619486	-0.0103295	0.014244	0.124982	-0.0477806	-0.067154	-0.173019	0.22697	0.140219	0.00652244	-0.0745032	-0.136237	0.105953	-0.167491	0.270507	-0.122543	-0.0864254	-0.0411921	0.0203021	-0.0712161	0.247796	-0.15569	0.250624	0.217018	-0.186224	-0.144955	-0.136463	0.100124
636	15AT	-0.0806252	-0.227894	0.147064	-0.0888052	0.229991	-0.0642961	0.0845656	-0.147931	-0.0441632	0.0273016	-0.309817	-0.033179	0.281817	0.428409	-0.0992801	-0.103158	-0.0915838	0.0617025	-0.0638359	-0.196673	0.100398	0.214621	-0.024629	0.124681	-0.140262	-0.124785	-0.264748	0.288349	0.148649	0.134089	-0.165653	-0.000320481	0.247874	-0.101641	0.181132	-0.375404	0.0480395	-0.114358	0.0479618	-0.0927587	0.401633	-0.242478	0.0788517	0.294184	-0.105625	-0.125248	-0.142164	0.0616526
637	15AU	0.025002	-0.0810645	0.0574983	-0.0402913	0.0342108	0.0950069	-0.0903623	0.0531788	0.0700454	-0.170273	0.101964	0.0219164	0.157255	0.104875	-0.182598	-0.156363	0.00492758	-0.0707276	0.179264	-0.147905	0.119168	0.0784356	-0.163163	0.168871	0.0323245	-0.00812535	-0.085505	0.036306	-0.0181152	-0.0489529	-0.0681184	-0.00868503	-0.0168247	-0.145722	0.175539	0.103781	-0.116774	-0.0591328	-0.0358201	0.0581803	0.0786136	-0.041841	-0.0431838	0.0304167	0.00641428	-0.00689861	0.0132514	0.00315385
638	15AV	-0.210252	-0.0400871	0.00767771	0.0989772	0.107676	0.0314517	0.00455669	-0.181821	0.111023	0.133686	0.00197695	-0.0490526	0.114217	0.116731	-0.0660296	-0.180731	-0.0387323	0.00463028	-0.00116922	0.0114657	0.0813058	-0.0289216	-0.0285786	0.0486913	-0.0445676	0.0363525	-0.044678	-0.00237967	-0.0612038	0.0883253	-0.103314	0.0827743	-0.0559531	0.270646	-0.104351	-0.104062	-0.00627935	-0.122626	-0.0394885	0.0578679	0.191136	-0.0868894	0.0345785	0.254296	-0.117292	-0.129728	-0.0418544	0.232682
639	16A	-0.303821	0.120948	-0.0782739	0.0467487	0.222584	0.0707891	-0.0789751	-0.145671	0.133131	0.123545	-0.111691	-0.0160489	-0.0372064	0.192151	0.0482078	-0.186417	-0.190924	0.176024	-0.0853674	0.233974	0.0530102	-0.150999	-0.0357168	-0.0494255	-0.0127212	-0.0805673	0.175652	0.0240286	-0.00841499	0.09299	-0.121288	-0.0202532	-0.188452	0.326643	0.00560112	0.0311871	-0.174979	-0.0047305	-0.0348033	-0.030206	-0.0173892	0.087129	0.132601	0.0985781	-0.0397793	-0.0592075	-0.132192	0.175084
640	16B	-0.135292	-0.0264815	0.0150175	0.132954	-0.0623495	-0.0722552	0.148407	-0.133568	-0.103216	0.303824	-0.00182305	0.0340028	-0.107089	-0.0933667	0.0180826	0.0831528	-0.103853	-0.0520761	0.0380312	-0.117539	-0.037967	0.120641	0.152762	0.0652893	-0.0422782	-0.0754714	0.217197	-0.0202255	-0.0601444	-0.0406612	-0.041278	-0.00242795	-0.153646	0.129604	-0.0154991	0.0235067	0.0160343	0.00537509	-0.0132842	0.00441604	-0.0307836	0.0342767	0.0265867	0.0157445	-0.0652569	0.0461778	-0.023252	-0.034369
641	16C	-0.105016	0.031893	-0.0132291	-0.0388411	0.0134851	0.06692	0.0447884	0.126134	0.0791482	0.169477	-0.198751	-0.0519452	-0.0365733	-0.0242336	-0.0664669	0.00321084	0.0573563	0.0441583	0.0236996	0.0160689	-0.10302	0.0578113	-0.0960742	0.0332531	0.0191211	-0.0453298	0.246532	-0.0821248	-0.11295	-0.0865394	0.036625	-0.00858729	-0.0301708	0.00874259	0.0016936	0.0849916	-0.065257	0.00409709	0.0206218	-0.0131942	-0.0113355	-0.000189202	0.0258983	-0.0215005	-0.0315093	0.0957811	-0.0686696	-0.0154631
642	16D	-0.0534074	-0.0155728	-0.0252303	-0.0443913	0.1142	0.0190211	0.00538086	0.0309427	-0.0804362	0.0548748	-0.0495751	0.144812	-0.0330617	-0.0154805	-0.0209598	-0.0311156	0.0433753	0.0485944	0.0300557	0.0185383	-0.0715633	-0.0213458	-0.0476546	0.0487198	0.0934239	0.0692517	-0.232117	-0.024613	-0.0996519	0.0816763	0.0705613	-0.00725091	-0.201916	0.0591813	0.0385845	0.0698558	0.0342942	-0.0263179	0.096476	-0.0178866	-0.0443148	-0.00795666	0.0657783	-0.070034	-0.0395142	0.00464357	0.0391263	0.00201746
643	16E	0.116686	0.0080122	-0.126809	0.0375227	-0.087445	-0.0585939	0.110627	0.0398288	-0.122953	0.124548	0.0276085	-0.08323	-0.0479497	0.00363118	0.047372	0.0111448	0.219802	-0.177115	-0.0551971	0.160008	0.206731	-0.177115	-0.177115	0.0656907	0.083054	0.0426437	-0.320246	-0.135443	0.0237869	0.070391	0.0613876	0.108735	0.0631016	-0.0131416	-0.0510902	0.0100369	-0.00890671	-0.0102878	0.0177055	-0.00370617	-0.0267161	0.0230047	0.012905	-0.0175644	0.0388097	0.00619912	-0.0403495	-0.0833503
644	16F	-0.0304656	-0.0758306	0.0322484	0.0271657	-0.0256089	0.0274319	0.0450591	0.00699259	0.0173839	0.0647673	-0.00754606	-0.0600916	-0.0399541	-0.0161681	-0.0157524	0.0503685	0.0734726	0.118424	0.0950064	-0.00659524	-0.0654785	-0.0919343	-0.122895	0.0237979	-0.0221527	-0.0144256	0.0432262	-0.0676748	-0.0589173	-0.0330967	0.0681986	0.0610445	-0.0705794	-0.0140273	0.0193972	0.0321001	0.0331094	0.0247014	0.0505739	-0.00709569	-0.0616039	-0.00657564	0.0681078	-0.0689631	-0.0308496	0.044177	-0.0124721	-0.0650752
645	16G	0.0557386	-0.0641009	0.047998	0.00565936	-0.0264256	-0.0823304	0.063461	0.0538682	-0.0153254	0.168387	0.0111366	0.0129908	-0.0117154	-0.317971	-0.0170818	0.11571	0.0813602	-0.155446	0.0426663	0.0160989	-0.0108471	0.10531	-0.0791429	-0.0296932	0.0623719	-0.0827775	0.132117	-0.0457205	-0.0498304	-0.0445324	0.034701	0.0233645	-0.0404575	0.00307601	0.0135523	0.00285586	0.0209734	0.0240606	-0.0100656	-0.000541216	-0.0463587	0.032905	0.0710497	-0.0529895	-0.0358533	0.0157384	0.00205465	0.0774442
646	16H	-0.259195	0.0583281	-0.10704	0.0606546	0.189251	0.0573302	0.00067144	-0.211898	0.0970457	0.0583435	0.156255	0.142127	-0.0577629	0.0991381	-0.0333164	-0.249933	-0.0939137	0.0271103	0.114025	0.172311	-0.0158036	-0.152849	-0.0508812	-0.0379707	0.0474169	-0.000647224	0.103407	0.00606973	-0.0811359	-0.0188971	-0.0564536	0.038211	-0.100925	0.201464	-0.00374058	-0.056737	-0.0400618	-0.0185109	0.0142573	-0.0195236	-0.0659341	0.0897114	0.141236	0.0391206	-0.038615	-0.063574	-0.0781681	0.213813
647	16I	0.105543	-0.301944	0.113446	0.0616453	0.0793713	0.0436451	-0.101707	0.173392	-0.0162393	-0.00101622	-0.0289133	0.0192864	-0.154935	-0.117238	0.0176707	0.107993	-0.0827713	0.099175	-0.116389	-0.279878	0.11377	0.0279646	0.238128	0.0758166	-0.0634743	-0.138443	-0.267613	0.10849	0.100596	0.00263567	0.0666456	0.115347	-0.0134651	-0.0166521	-0.0356317	0.0959809	-0.030232	0.0228843	-0.0230638	0.00268335	-0.00803191	0.00552811	0.0253883	-0.033698	0.00519502	-0.0458501	0.0489648	0.0864495
648	16J	-0.125907	0.0953105	-0.0146688	0.0738199	0.0464116	0.00565798	-0.0806243	-0.0380934	0.0851713	0.0191002	-0.0230447	0.0971603	-0.0232333	0.0257185	-0.025892	-0.116887	0.15268	-0.13077	0.0822211	0.00199598	0.00906033	-0.0385502	-0.0766373	-0.107717	0.00686655	0.0249172	0.0288089	0.0148953	-0.0490204	0.0472039	-0.0351312	0.0691769	-0.167878	0.110469	0.0411279	0.00973813	0.00654245	0.0251629	-0.0441212	-0.038947	0.0104802	0.0474251	0.166938	0.00350096	-0.0209308	-0.0943863	-0.0551224	-0.11123
649	16K	-0.0637145	0.0400212	-0.0491768	-0.0115634	-0.0406535	0.0509325	0.0741545	0.0404129	0.0176163	0.172796	-0.0191944	0.0638181	-0.0937475	-0.144421	-0.0867218	0.0494414	-0.0526361	0.00196866	-0.0144482	0.000395241	-0.0915117	-0.0960488	0.252281	-0.0178238	-0.013083	-0.0557533	0.0894455	-0.0279379	-0.0910273	-0.0115753	0.0667912	0.0609637	-0.0600418	-0.0384233	-0.00681434	0.043432	0.0618474	0.0466256	-0.0494341	-0.00700235	-0.0180009	0.0278118	0.0646216	-0.076981	-0.0424014	0.0327689	0.021992	-0.0226975
650	16L	-0.0552627	0.0118874	-0.0256834	0.00100122	0.0245826	0.0248926	0.0185822	0.0716209	-0.0207176	0.0301603	-0.0623643	0.0251921	-0.0180202	-0.0286103	0.0447894	-0.0420503	-0.120049	0.0477338	0.0266469	0.0410067	-0.0153203	0.0450873	-0.0251051	-0.0281871	0.033709	0.0190777	0.0612864	-0.0311741	0.0134842	-0.0467119	-0.0193358	-0.00214836	0.0731193	-0.00533094	-0.0389348	-0.0243686	-0.00448497	0.0226527	-0.0173301	-0.0128325	-0.0138578	0.0213677	0.0256486	-0.0171596	0.0190061	-0.0417891	0.0142939	0.0369998
651	16M	-0.00970845	-0.092315	-0.0465473	0.0135566	0.0367696	0.00769657	0.090548	0.112944	0.112373	0.12616	-0.034935	-0.0590292	-0.0382795	-0.105957	-0.0505678	-0.0627077	0.21902	0.0257958	-0.355211	-0.0661988	0.0353486	0.0478116	0.0934335	-0.0115248	-0.0432121	-0.028787	0.0542736	-0.00339327	0.0211057	-0.00439845	0.0140613	0.001875	-0.0601056	-0.129796	-0.0195424	0.0053183	0.204126	0.0170917	0.00567261	-0.0389737	-0.00494749	0.0211569	-0.0662792	-0.0139248	0.0314399	0.0224153	0.0263488	-0.130016
652	16N	0.0862332	0.11684	0.0145317	-0.00600477	-0.0584172	-0.0952801	-0.0579029	-0.0565101	-0.0779491	-0.25274	-0.0394382	0.0506546	0.0441099	0.103387	0.152297	0.0761897	-0.0882605	0.118485	-0.168813	0.215053	0.0487882	0.0943608	-0.219614	-0.0557133	0.0338868	0.0519216	-0.0684628	-0.0750766	0.0390835	0.0259658	-0.0111505	0.0595454	0.0231572	-0.00813987	-0.00404563	-0.00238829	-0.00858341	-0.00346519	-0.0402945	-0.0558246	0.0538845	0.0456998	0.106264	-0.0286187	-0.0241927	0.034502	-0.0879547	0.0975979
653	16O	-0.0279377	-0.0486568	-0.0192793	0.0280561	0.0260817	0.0342998	0.00743616	-0.0308711	-0.0631937	-0.127047	0.0165896	0.0801012	0.00714058	-0.031024	0.0616957	0.0866088	0.0434237	-0.0157203	-0.103902	0.150181	-0.0111746	0.067237	-0.130045	0.04643	-0.00515922	-0.010045	0.121099	-0.0689576	-0.0471872	-0.0555517	0.0522112	-0.0328394	-0.0196668	0.00280171	-0.0097904	0.0563902	-0.0297347	0.00599377	0.0357478	0.000640627	-0.0309681	-0.011414	0.0196545	-0.0487765	0.0286919	-0.0121026	0.0125328	-0.095557
654	16P	-0.0344234	0.0772176	-0.0131319	-0.0802515	0.0120681	-0.0025462	0.0410672	-0.00601442	-0.0042858	0.120332	-0.0249608	0.0329237	-0.0273424	-0.076037	-0.0357698	0.0211543	0.0925434	0.00934538	-0.0910808	0.0936478	-0.0488437	-0.0479722	-0.00763985	0.0543577	0.0117636	-0.0497692	0.143101	-0.0542152	-0.0535885	-0.022831	0.00185423	-0.0306727	0.00654068	-0.0271125	-0.0443415	-0.00795749	0.0728708	-0.00135514	0.0359235	-0.00387512	-0.0388373	0.00814414	0.0672466	-0.00475854	0.0181974	-0.0975215	0.016836	0.00144793
655	16Q	-0.0891191	0.197269	-0.0680404	0.0110564	-0.072441	0.0580097	-0.0367343	-0.04093	-0.0175555	0.0438785	0.0621587	-0.0730272	-0.0290084	0.0198472	0.0459487	-0.0113119	0.14087	-0.157053	-0.0715334	-0.0731379	-0.0803885	0.032703	0.20854	0.120898	-0.0359438	-0.118887	0.0940559	-0.0331813	-0.0223498	0.0396566	0.00199227	-0.0462407	0.0726479	0.00290137	-0.0385619	-0.0649299	0.0279425	-0.0281042	-0.0316098	0.0223929	-0.00396173	0.0412829	0.0194681	0.0387039	-0.000357324	-0.0150785	-0.0427362	-0.0110918
656	16R	-0.115779	0.187324	-0.195273	0.0175909	0.265197	-0.180031	0.0209699	-0.00284831	0.253343	0.6075	-0.053171	-0.10751	-0.0788642	-0.105649	-0.236622	-0.276179	0.102643	0.150591	-0.324891	0.0318821	0.0765207	-0.116443	0.0796972	-0.140775	-0.22859	0.0126189	0.401687	0.394495	-0.207664	0.0428006	-0.19412	-0.0804521	-0.238177	-0.0866144	-0.135035	0.0824059	0.377421	-0.05862	-0.185221	0.303488	-0.139337	0.0796898	0.124078	-0.0556563	-0.0216944	-0.0287021	-0.018025	-0.021696
657	16S	0.0728344	-0.053597	-0.00909799	0.0147488	-0.00859062	-0.0647138	0.0484161	0.238194	-0.0104566	0.0739351	-0.0142018	0.075033	-0.0869945	-0.0642728	-0.105601	-0.105635	0.319352	-0.043252	-0.0385693	-0.243513	-0.135075	0.0463514	0.0947065	0.129846	-0.0399423	0.0111449	0.202994	-0.118626	-0.0477701	-0.0915171	-0.0196341	-0.0264955	0.0752856	0.0285625	-0.0734365	-0.0105696	-0.0198419	0.0158589	0.00064012	0.00436893	-0.0391035	0.0182356	0.0191951	-0.0302483	0.000317817	0.00291907	0.00781623	0.0154512
658	16T	0.0299437	-0.0156054	-0.180311	0.0586929	0.0377658	-0.00494673	0.0744601	0.063848	0.060626	0.0858464	-0.0692383	0.0387401	-0.0634147	-0.124198	0.0422049	-0.0344142	0.031289	-0.0366276	-0.0471605	0.0665284	-0.0205626	-0.0679209	0.0744541	0.0366698	0.000596455	-0.0463025	0.0573902	-0.0170978	-0.000170154	0.0195072	-0.0252381	-0.025355	0.122888	-0.00129948	0.0182872	-0.0824571	-0.0574189	-0.0150885	0.0175181	0.0206973	-0.0146737	-0.0084532	0.0323341	-0.0165575	-0.0297692	0.0122763	0.00171633	0.0502902
659	16U	0.0671733	0.00364198	-0.109041	0.0290508	-0.0362411	-0.0258754	0.0712917	0.0192274	-0.0189867	0.0347751	-0.00506936	-0.0292958	0.0331882	-0.143747	0.0187831	0.0911254	-0.323141	0.123587	-0.0414343	0.00400175	0.0515707	0.0626833	0.122733	-0.0627246	0.0153784	-0.0279087	0.10291	-0.0716471	0.00757386	0.00250596	0.0544807	-0.0205683	0.0423401	-0.0562916	0.0344325	0.0174965	-0.0379775	0.0285177	-0.0204315	0.0317668	-0.0414149	0.001562	0.00434779	0.0995081	-0.0772922	-0.0143502	-0.0122135	-0.0115889
660	16W	-0.094266	-0.000601693	0.0064721	0.0374857	0.00301341	0.0882894	-0.0403929	0.0950484	0.1087	0.0397304	0.00165669	0.0501852	-0.127648	-0.0438411	-0.06267	-0.0611611	0.199852	0.0467684	-0.00609327	-0.147099	-0.066153	-0.105555	0.0782804	-0.145967	-0.00675924	0.16028	0.0664042	-0.0710969	-0.061307	0.0464567	-0.0165366	0.0285251	-0.0835604	0.0804313	-0.0283693	0.0422202	-0.0107218	-0.00710984	-0.032515	-0.00676719	0.0869111	-0.0405191	0.0239003	0.238548	-0.0663634	-0.102558	-0.0935262	-0.103755
661	16X	0.0445097	-0.0651885	-0.0175799	-0.00104819	-0.036079	0.0513428	0.0240431	0.122692	-0.114596	-0.0694005	-0.0383797	0.0599865	0.0157233	-0.0724505	0.0449667	0.0514589	0.00115741	0.0304465	0.0211553	-0.000229809	-0.0273577	-0.0164682	-0.00870359	0.0565156	0.00587281	-0.0318441	0.105807	-0.061454	-0.0849007	-0.0436303	0.0719504	-0.0183167	0.0416484	-0.0136522	0.0478595	-0.0264779	-0.0493779	0.0379448	0.0157448	-0.0286569	-0.00115333	-0.0238794	-0.186684	0.0213308	-0.10724	-0.137396	0.409989	-0.0605516
662	16Y	0.0596223	-0.0302781	0.0607483	-0.023175	-0.0617193	0.0190741	-0.0242721	0.0459133	-0.0845293	-0.126934	-0.0242854	0.0399925	0.0302243	-0.026883	0.0853946	0.0611066	-0.0521537	0.0427921	0.0368654	-0.007351	-0.0435624	0.0415241	-0.0181144	0.10337	0.00246361	0.0486478	0.0160645	-0.0392215	-0.0499512	-0.0525376	-0.0577411	0.0289059	-0.100672	0.0093195	0.0852302	0.0515132	-0.0453913	0.0417666	-0.0139841	-0.0179692	-0.0185642	0.00875081	-0.0142438	-0.0586777	0.0812443	-0.00499255	-0.00333031	-0.109427
663	16Z	0.0195577	-0.0114878	0.128445	0.0379097	-0.10013	0.0510502	-0.125344	-0.0493734	0.0799293	0.122906	0.100051	-0.0308351	-0.0344325	0.0115286	0.0211293	-0.220903	0.0665454	0.0294875	-0.0398424	0.037897	0.0525298	-0.129828	-0.016789	-0.0833857	0.0528449	0.205455	0.021557	-0.06842	-0.0941151	0.0285912	-0.109862	0.047335	0.0497999	0.0477281	-0.0121326	0.0219582	-0.107354	0.02866	-0.0295461	-0.0325296	0.0758187	-0.042403	-0.0746585	-0.076145	0.0196206	0.117095	0.0140883	0.0721684
664	16AA	-0.12218	-0.0390899	0.044898	0.000949379	-0.0138379	0.133788	-0.00452807	0.0519059	0.419225	0.157904	0.015389	-0.103901	-0.159118	-0.229968	-0.0999623	-0.0514745	0.0592309	-0.0393253	-0.00167367	0.110644	-0.075018	-0.027714	-0.026144	-0.118581	-0.00243703	0.171274	0.0795282	-0.0729666	-0.042755	-0.00364396	-0.0561608	0.0457427	-0.0147668	0.00777102	0.00435642	0.0524872	-0.0498478	-0.0485492	-0.0202623	-0.00841625	0.153893	-0.0766658	-0.0404146	-0.0243581	0.0575643	0.0112899	-0.00408143	-0.0564276
665	16AB	0.0715187	0.041032	-0.04505	-0.0159044	-0.061134	-0.0392398	0.0487774	-0.0303614	0.173565	0.0876848	-0.0723953	-0.0832456	-0.081233	-0.0265199	0.0125067	0.0199981	0.160545	-0.0465506	-0.0689893	-0.0595969	-0.0602816	0.056189	0.0186842	-0.0706517	-0.0206888	0.100879	-0.16928	-0.0914031	0.110595	0.146857	0.0378761	-0.044182	0.124028	-0.129356	0.179333	-0.0903613	-0.083644	-0.0512821	-0.0363939	-0.0370076	0.149852	-0.0251684	-0.0525419	0.0217218	-0.10304	0.0627018	0.0711583	-0.0404504
666	16AC	-0.00459567	-0.0761746	0.0108478	-0.0456062	-0.0218644	0.0233935	0.114	0.0570083	0.00277528	-0.422127	0.0150177	0.0140723	-0.0291953	0.2778	0.0347128	0.049936	0.0345321	0.0419868	0.00110198	-0.219002	0.0597496	0.0517591	0.0298725	-0.0763376	-0.0191307	-0.0590376	0.129318	-0.0418687	0.0125438	-0.0105301	0.0170265	0.0480168	-0.0609887	-0.0835995	0.0696563	0.0211833	0.0537486	0.0311428	-0.0216334	0.022581	-0.0142367	-0.0178536	-0.118392	-0.0578848	0.0459777	0.0235467	0.106752	-0.0273604
667	16AD	0.352863	-0.174311	-0.0459642	-0.0968393	-0.190711	-0.0138345	0.168797	0.0224301	0.078434	0.258884	-0.151672	-0.104174	0.00805552	-0.0195282	0.0226294	-0.115059	0.241518	0.0272308	-0.156034	-0.0839365	-0.114977	-0.0575268	0.143725	-0.147859	-0.0724014	0.225145	0.000139718	-0.212256	0.0599654	0.230476	-0.010209	-0.0730025	0.336346	-0.301783	0.203632	-0.148751	-0.089444	-0.107128	0.0137754	-0.10341	0.277773	-0.0810099	0.226721	0.0420152	-0.202264	-0.00235768	-0.0641147	-0.205416
668	16AE	-0.200607	-0.0531641	0.0771621	0.131415	-0.0403674	0.0864028	-0.000841357	0.0104966	0.151999	0.173506	0.0456473	-0.0442462	-0.0537202	-0.105223	-0.115637	-0.0628225	0.225069	-0.186756	-0.187141	-0.0402704	0.126022	-0.141153	0.20423	-0.182269	-0.0570266	0.231138	-0.107647	-0.104714	-0.0670574	0.113225	0.0483483	0.126003	0.0483896	-0.0937516	0.0148929	0.0806915	-0.0502224	-0.0500529	-0.020213	-0.026768	0.132209	-0.0351748	-0.0197545	-0.0361022	0.0857179	-0.0217866	-0.00807467	-0.0434995
669	16AF	-0.0487834	-0.0456359	0.124036	0.1028	-0.0521698	0.0218825	-0.102129	0.331967	-0.0181741	-0.0515723	-0.0434602	-0.0268847	-0.0235973	0.00577587	-0.0584255	-0.115628	0.0680554	-0.0272431	0.0449762	-0.0151407	-0.0019815	-0.072192	0.00352576	-0.130171	0.00332009	0.203698	0.0264872	-0.0918031	-0.0797918	0.032296	-0.00267795	0.0386419	0.0519645	0.0830669	-0.0392077	0.00450086	-0.100324	-0.0397163	-0.0147854	-0.00429367	0.117544	-0.0587491	-0.039971	-0.0275661	0.0786724	-0.0116755	0.000540199	-0.0307405
670	16AG	0.0117748	0.144498	-0.0870747	-0.03821	-0.0139165	-0.0453107	0.0282389	0.19998	0.0453507	0.301807	-0.0165072	0.0872895	-0.0160697	-0.0985527	-0.388948	-0.114349	0.125644	-0.0635888	-0.0679413	-0.0897932	-0.0605982	0.0426363	0.113641	0.0258968	-0.0187322	-0.0247213	0.146222	-0.0555234	-0.0248596	-0.0442178	0.0221354	-0.0262	-0.123522	0.06076	0.0159236	0.0314864	0.0153525	0.0061561	0.00402051	0.0260093	-0.00931908	-0.0268668	-0.0702149	0.0202553	0.0313638	-0.00406964	0.0226654	0.0681974
671	16AH	-0.0200154	0.0140841	0.106247	0.14452	-0.122208	-0.0247968	-0.0978306	0.0843343	0.0259187	0.0331102	-0.0200784	-0.000165956	-0.0509557	0.000985314	0.00648411	-0.0796326	0.0668762	-0.0518289	0.0179874	0.0858702	-0.00626898	-0.0689257	-0.0437103	-0.103082	-0.0515547	0.185817	0.0498042	-0.100713	-0.0544094	0.0540791	-0.00966251	0.0297218	-0.0905821	0.21756	-0.084525	-0.00627898	-0.0361743	-0.0184549	-0.00566458	-0.0291901	0.120545	-0.0672351	0.0111824	-0.000685976	0.0545433	-0.0983372	0.0332975	-0.015013
672	16AI	0.00383608	-0.0944746	-0.0605474	-0.015166	-0.0889236	0.0669684	0.188307	-0.141958	0.0303362	0.0596411	-0.187144	0.00194321	0.0532673	-0.00192571	0.106071	0.0797686	0.192551	0.166322	-0.105615	-0.100335	-0.168026	-0.0593963	0.0745006	-0.0314488	-0.0446452	-0.100675	0.14374	-0.14055	0.0336891	0.0692837	0.108595	-0.0379893	0.118416	-0.0447437	0.113321	-0.134318	-0.0526745	-0.0887559	0.000648671	-0.0481903	0.115662	0.0206359	0.0689142	0.0364518	-0.0659693	-0.00980537	-0.0295913	0.0215659
673	16AJ	0.0371806	-0.0826121	-0.11578	0.160532	-0.178965	-0.0467531	0.226398	0.134262	0.018749	0.504438	-0.170015	0.0195881	-0.22804	-0.122865	-0.1444	-0.0117172	0.234409	-0.0380211	-0.215215	-0.0972473	-0.119933	-0.0843066	0.320314	-0.152503	-0.193897	-0.118044	0.622946	-0.0394657	0.0537048	0.0818786	-0.129237	-0.125382	0.175219	-0.0261751	0.192209	-0.164052	-0.177201	-0.0754801	0.034337	0.0517345	0.085807	-0.0963983	0.191868	0.10366	-0.12377	-0.0917585	-0.0800001	0.010112
674	16AK	0.00541365	-0.0570732	0.0205538	0.0151341	-0.0693076	0.0419642	0.0433151	0.219809	0.16747	-0.0184005	-0.0909354	-0.0278428	-0.160168	-0.0809366	0.0237387	-0.032734	0.24909	0.0552411	-0.102015	-0.173386	-0.026834	-0.113335	0.111239	-0.124149	-0.0673571	-0.0141357	0.108257	-0.0716932	-0.00256888	0.0431446	0.0576242	0.0708783	-0.0590754	-0.0304017	0.053025	0.00515713	0.031295	-0.0232336	0.00361697	-0.00402811	0.0197635	0.0038813	-0.048401	-0.0574522	0.00792052	0.052642	0.0452907	-0.191492
675	16AL	-0.0616111	-0.00285583	0.0102319	-0.0640803	-0.0702763	0.102584	0.0860075	0.111948	-0.00996224	0.227928	-0.04826	-0.0771435	-0.144875	-0.0169792	-0.0365659	-0.00608908	0.383215	-0.164531	-0.336189	0.053136	-0.0307867	0.088313	0.00684297	0.0420378	-0.0398895	-0.0170761	0.105461	-0.0332566	-0.0399097	-0.0585517	-0.00254591	0.0437306	-0.204174	0.00650085	0.0799726	0.0631011	0.0545997	0.00391469	-0.00597241	0.0390991	-0.0288528	-0.00818857	-0.0105269	-0.0535018	0.145951	-0.0323347	-0.0495871	0.0534655
676	16AM	0.0351205	0.0205403	-0.0754097	-0.0524881	-0.119342	-0.0564309	0.248009	-0.120527	0.0331033	-0.0745946	0.0899086	0.0222792	0.0434992	-0.0844568	0.0455417	0.0452467	0.214591	-0.165856	-0.0679742	0.00387115	0.00295299	0.0166738	-0.00425894	0.00714574	-0.0567813	-0.00745136	-0.0344893	-0.0482193	0.112315	0.0774875	-0.0139839	-0.0360235	0.0521157	4.41764e-05	0.0715137	-0.0446751	-0.0789985	0.00347773	-0.0169099	-0.0140119	0.00774365	0.0197005	-0.0438091	0.00402853	0.00270423	0.0219405	0.0151358	0.0372004
677	16AN	0.104282	-0.0729324	-0.0164071	0.0216102	-0.0898869	-0.0107202	0.0640546	0.144639	0.119212	-0.036993	-0.0805031	0.0196078	-0.0647324	-0.13139	0.0184379	0.0117217	0.0271965	-0.035164	-0.0512581	0.0269809	-0.0382997	-0.0183311	0.0888756	0.0207854	-0.00303677	0.00689165	0.140985	-0.00040965	0.00374157	-0.0798545	-0.0380463	-0.0510566	0.0106114	-0.0429802	0.0427685	0.0209184	-0.0313182	-0.00473735	0.0127212	0.10258	-0.00668069	-0.103883	-0.0300626	-0.0524072	0.041482	0.0296858	0.011302	-0.0414013
678	16AO	0.125354	-0.0703824	-0.0164815	-0.047988	-0.0111291	-0.00277699	0.023404	0.13374	0.1121	-0.0563216	-0.0465553	-0.0230643	-0.000179504	-0.12058	-0.0134621	0.0143226	0.103011	-0.077162	-0.0473525	-0.00437814	0.0109054	0.0797771	-0.0648005	-0.0315115	-0.0546669	-0.00216983	0.0996869	-0.043099	-0.0628378	-0.0279267	0.0572747	0.0652502	-0.0316877	-0.0329687	0.0311602	0.0188242	0.0146721	-0.0127468	-0.0330137	0.0580437	0.0223297	-0.034613	-0.0371808	-0.0791591	0.0162592	0.0671306	0.03295	-0.0591379
679	16AP	0.0172829	0.0125212	-0.00987933	-0.0422377	0.000333543	0.0154373	0.00654205	0.0153134	0.0647077	0.0758557	-0.101585	-0.0142688	0.0155264	-0.067487	0.0119433	-5.65187e-06	0.0140543	0.0501665	0.0540028	-0.0142382	0.0370946	-0.17505	0.0339703	-0.0108329	-0.00587766	0.0252756	0.0123118	-0.00139104	-0.049473	0.0267788	-0.0133237	0.0165321	0.0190659	-0.0281921	-0.105023	0.0347048	0.0794442	0.0207793	-0.0564963	0.0175694	-0.00151922	0.0196668	-0.0754634	-0.0814656	0.101147	0.0483603	0.00742202	-0.0259808
680	16AQ	-0.0682935	-0.258734	-0.0257778	-0.082048	0.233793	0.15383	0.0472307	0.205537	0.0522627	0.0442137	-0.0359098	-0.0513615	-0.0753827	0.0242844	0.0659428	-0.229587	0.102235	-0.222361	-0.0174799	0.143921	0.136988	-0.290133	0.146829	-0.0143434	0.0222823	-0.0890046	-0.0435099	0.0773073	-0.00597977	-0.0431882	0.0712179	0.0252185	0.035223	0.0238176	-0.0738926	0.0779955	-0.0631435	-0.0276984	-0.000627248	0.00900582	0.0198243	-0.000504397	-0.0101186	-0.0345128	0.00992067	0.0367982	-0.0020875	0.00795337
681	16AR	-0.251595	-0.145028	0.0367241	0.0420865	0.26935	0.0787837	-0.030321	-0.332681	0.01731	0.227437	-0.204983	-0.0307012	-0.0161761	0.25398	0.0816569	0.00415781	-0.182783	-0.116882	0.00393131	0.183793	0.105159	-0.0934828	0.100265	0.158901	-0.0519338	0.112197	-0.0934673	0.0264714	-0.146498	0.0848799	-0.0922692	0.0017189	0.0215885	0.210725	-0.0242832	-0.0914365	-0.116594	-0.0527769	-0.0361385	-0.0108463	0.192708	-0.0929465	0.0255506	0.021403	0.0371207	-0.0119029	-0.0721714	0.142573
682	16AS	-0.0157192	-0.0490512	0.0590519	-0.0164458	0.0159675	-0.0222551	0.028452	0.202285	0.146056	0.0660902	-0.0384268	0.0291174	-0.0462721	-0.0651898	-0.125932	-0.167727	0.159642	-0.0929683	0.0451096	0.00681348	0.0340322	-0.0122589	-0.14037	0.0818623	-0.0134917	0.0531033	-0.0901466	0.00156271	-0.0365077	-0.0152344	-0.00556138	0.0244135	0.00333957	0.00933028	0.0496314	-0.0327823	-0.029519	-0.0286295	-0.0594082	0.0495282	0.070256	-0.0317465	-0.0233985	-0.0144488	0.00772827	0.0368915	-0.0067725	-0.0266099
683	16AT	-0.11495	-0.0301321	-0.0459315	-0.0295918	0.247835	-0.012749	-0.0144805	-0.0665352	0.0539649	0.0980963	-0.0549839	-0.0256199	0.0160502	0.259663	-0.147409	-0.133226	-0.00351276	0.0110305	-0.0330565	0.00710744	0.0740276	-0.039317	-0.0162793	0.106511	-0.0887664	-0.0101566	-0.117686	0.207478	-0.0782516	0.150507	-0.166971	-0.00266352	-0.166732	0.0840634	-0.157069	-0.114363	0.3541	-0.0452392	-0.0278825	0.110825	0.0647799	-0.102483	-0.0608994	0.176455	0.0590272	-0.114887	-0.0596958	0.0013763
684	16AU	-0.130323	-0.127171	0.0772388	-0.026999	0.17764	-0.0843684	0.113983	-0.0441245	-0.0202067	0.152688	-0.107063	-0.0625212	0.0930068	0.104649	-0.100511	-0.015916	-0.0137638	-0.0626272	-0.0149584	-0.102975	0.00549484	0.109059	0.0797699	0.246804	-0.0825489	-0.0766811	0.0163588	0.0607176	-0.119009	0.088867	-0.12373	-0.0107778	0.0690697	0.0173326	-0.0101471	-0.109516	0.0332605	-0.0918228	-0.0404802	0.0395349	0.176906	-0.0841375	-0.0635847	0.188623	-0.0327377	-0.0781732	-0.0141274	0.0486229
685	17C	0.123467	0.11873	0.178414	0.164908	-0.255856	-0.0738072	-0.255856	0.0619566	-0.0872037	0.220831	-0.0685798	-0.044109	0.711022	-0.192742	-0.300588	-0.300588	0.123268	0.0716441	0.101179	-0.023262	-0.0792469	-0.321293	0.127711	-0.245735	0.131208	0.069378	0.16875	0.0956544	0.0231794	-0.245735	0.042747	-0.0394464	-0.158046	0.0975473	0.0832177	-0.158046	0.135328	0.191584	-0.100086	-0.00403296	-0.0379329	-0.0495322	0.0373055	-0.0819242	-0.0596918	0.179065	-0.0747551	0.08467
686	17D	-0.151777	-0.0651924	-0.0742042	-0.0461201	0.014238	-0.0502121	0.373268	-0.277477	-0.0851062	-0.0605524	-0.0677485	0.0794967	-0.00649307	0.228314	0.130345	0.0592211	-0.216916	0.409354	-0.0287785	-0.0130557	0.0285797	-0.0628822	-0.116301	-0.128011	-0.132636	-0.0234965	-0.092181	-0.0894749	0.160288	0.23122	0.00851299	0.0657787	-0.101486	0.0186288	0.0180657	-0.0463779	0.11117	0.0564289	0.123722	-0.0400926	-0.0913559	-0.0487025	-0.171234	0.0980636	-0.278118	0.19393	0.157358	-0.130589
687	17E	-0.129191	-0.133143	0.00314743	-0.0489816	0.074192	0.0845245	0.149451	-0.112251	-0.0615868	-0.152774	-0.00524478	0.0928713	-0.0271068	0.073779	0.0545002	0.137814	-0.173416	0.148521	0.107165	0.0143304	-0.0190592	0.0323847	-0.109925	-0.080669	-0.101585	0.0163759	-0.112825	-0.0274582	-0.138086	-0.055331	0.265757	0.233822	-0.31505	0.0467919	-0.174487	0.125768	0.316977	0.135292	0.0747768	-0.00398334	-0.204352	-0.00173365	-0.109275	-0.148854	-0.163187	0.264291	0.157026	-0.237305
688	17F	-0.0960846	-0.153055	0.0921804	-0.0140785	-0.00985722	0.0351249	0.14577	-0.0501784	-0.0789585	-0.0721791	-0.000987826	0.0236227	0.00485092	0.00493017	0.0521648	0.116735	-0.0928597	0.0071464	0.0652818	-0.00851909	-0.00382022	-0.00973804	0.0425089	-0.0153007	-0.117591	0.0256	-0.166574	-0.0399458	-0.0994006	-0.0135429	0.219605	0.207151	-0.125921	0.00477583	-0.154957	0.0566715	0.219431	0.139606	-0.0344026	0.123217	-0.216466	-0.011954	0.0911733	-0.096674	-0.149093	0.119442	0.0351526	-0.18089
689	17G	0.0254792	-0.00265984	0.0104088	-0.00941539	0.0174328	-0.0858664	0.0446208	0.0127057	-0.0883545	0.0570999	0.0244405	-0.0192262	-0.0444584	0.0105129	-0.00905336	0.0563336	-0.00305685	0.0683438	0.0401518	-0.0674615	0.0337693	-0.142944	0.0711973	-0.047114	-0.0158533	-0.101559	0.00574264	0.0499954	0.0151399	0.0340712	0.0330659	0.0265111	0.00156621	0.0274991	-0.0455755	0.00330173	0.0132085	0.0364968	-0.0300382	0.0245543	-0.0503699	0.0193571	0.109917	-0.0707927	-0.0980161	0.0764666	-0.0175744	0.0322521
690	17H	-0.0767902	0.00774741	-0.0796853	0.00284892	0.11985	-0.124217	0.150246	-0.190476	-0.11485	-0.0796317	0.11736	0.018551	-0.0671308	0.235001	0.0868108	-0.00563345	-0.00835381	0.202699	0.00573712	-0.153047	0.0055641	0.0156042	-0.0682029	-0.130217	-0.132698	-0.0605947	-0.110417	-0.008128	0.119958	0.190791	0.138008	-0.00670314	0.047242	-0.0710533	0.0585195	-0.0980408	0.0633326	-0.00101814	-0.04259	-0.0102924	0.00857852	0.0453221	0.0283139	0.101207	-0.193896	0.0453462	0.0190287	0.00709751
691	17I	-0.131187	-0.10058	0.0511992	-0.0072471	0.0778281	0.0585673	0.051419	-0.0530064	-0.0538837	-0.116531	0.0336756	0.0613999	-0.0368199	0.0535666	0.00574004	0.105859	0.0653693	-0.0392632	0.0611007	-0.0205115	-0.0675222	0.0863862	-0.0855593	-0.0217171	-0.0468298	0.0228652	-0.0829546	-0.0126351	-0.0711245	-0.0635761	0.170781	0.105191	-0.239075	-0.00517625	-0.0514535	0.192225	0.10348	0.192438	-0.0665793	0.000248287	-0.114353	-0.0117533	0.00310818	-0.203085	-0.169631	0.119196	0.250412	-0.1874
692	17J	-0.0593595	-0.0607123	0.0189616	0.0242354	-0.0225481	0.0502401	0.0491828	-0.030367	-0.018334	-0.0582832	-0.00574747	0.0211467	-0.000791967	-0.0108787	0.017857	0.0853987	0.0370582	-0.0849416	0.0389117	-0.0323925	0.00340446	0.04716	-0.0092003	0.0138944	-0.0173516	-0.00562573	-0.0135724	-0.0315046	-0.072417	-0.0655653	0.0991705	0.0929717	-0.152529	0.033553	-0.0987629	0.132247	0.0854919	0.195806	-0.0646602	-0.0298912	-0.111354	0.0100993	-0.0190123	-0.082847	-0.0891406	0.0100437	0.180956	-0.0215865
693	17K	0.0885019	0.0791202	0.0081342	0.0134604	-0.033911	-0.0866415	-0.0686641	0.0980777	0.0924021	0.130016	-0.00164022	0.0182894	0.0535706	-0.139114	-0.138966	-0.112635	0.0396918	-0.00196354	-0.0237253	0.043488	-0.070346	-0.0982826	0.111138	0.0556665	0.0880494	0.0740155	0.0810303	-0.0055714	-0.027092	-0.0883652	-0.060077	-0.117656	0.148862	-0.00834941	-0.0414297	-0.052426	-0.046657	0.128127	-0.0350172	-0.0868312	0.114209	-0.120487	0.0918297	-0.0109835	-0.140423	-0.140323	0.1999	0.0737407
694	17L	0.0160675	0.0961471	-0.120676	-0.00466387	0.070334	-0.0990262	0.0418179	-0.177187	-0.0925959	-0.103804	0.134016	-0.0113765	0.0629623	0.140432	0.00646821	0.0410851	-0.0518708	-0.0251192	0.0199434	-0.0294009	0.0994326	0.00499531	-0.0179805	0.0434348	-0.0727407	-0.00225907	-0.083806	0.0404456	-0.0262357	0.0607949	0.0587425	-0.0183762	0.0121759	-0.120965	-0.165679	0.0228611	0.251606	-0.0255416	-0.0253807	-0.0172053	0.00836139	0.0597662	-0.00674816	0.0348058	-0.0554984	-0.0163729	0.0438137	-0.0385288
695	17M	0.0580475	0.159119	-0.0533988	0.0304759	-0.0788545	-0.057701	-0.0576887	0.271213	-0.00452709	0.063224	-0.0409601	-0.0602562	-0.0584528	-0.108118	-0.0546592	-0.00746336	0.302019	-0.0538391	-0.126302	-0.0740026	-0.146102	-0.0129622	0.111188	0.228466	0.0182052	0.0277519	0.00408225	-0.0445228	-0.0535532	-0.101673	-0.0236306	-0.0551263	0.219846	-0.0328996	-0.0619586	-0.0397844	-0.0852029	0.13045	-0.0394526	-0.0442734	-0.048576	0.00185197	0.0193187	-0.0390366	-0.0110057	-3.95554e-05	0.0307632	0.0390087
696	17N	-0.112045	0.106129	-0.0412488	0.0545245	0.0687193	-0.00796513	-0.0681148	-0.203577	0.0243918	0.0543495	0.0913412	0.0868365	-0.0122513	0.0774346	-0.00685554	-0.11167	0.0942199	0.069096	-0.241199	0.161241	0.0356432	-0.0724289	-0.0465722	-0.0516327	0.00980445	0.0940763	0.0457597	-0.0318049	-0.0422813	-0.0129855	-0.0171458	0.00620961	0.0258677	0.12337	-0.0766414	-0.00803178	-0.0645645	0.0172557	-0.0105231	-0.0515677	0.013375	0.0314601	0.0463048	0.0416059	0.0223936	-0.0259942	-0.0843102	0.0178916
697	17O	0.115808	0.0582818	-0.00854359	0.0603358	0.0900593	0.0105598	-0.326501	0.0205699	0.135597	-0.281867	0.0391957	0.0930662	0.029575	-0.134601	0.0520966	0.0463671	0.215047	0.0221778	0.015379	0.0595682	-0.144059	-0.338794	0.170682	0.0670661	0.186184	0.0940984	0.108161	-0.0712002	-0.0483027	-0.149695	-0.129898	-0.0564141	0.00349217	-0.00941604	0.0217012	0.052275	-0.0680523	0.145704	0.0447224	-0.0313334	-0.0385865	-0.120506	-0.0316693	-0.0676713	-0.0301438	0.0377892	0.0916951	-0.196471
698	17P	0.00669967	-0.0870954	0.00661781	-0.0589874	0.0136234	0.0683935	0.0507484	0.131689	-0.0820949	-0.0693678	-0.00689575	-0.000467031	-0.0292627	-0.0520224	-0.00719819	0.11562	0.0797672	-0.0290982	-0.0111144	0.0870932	-0.00263198	-0.0393912	-0.0846245	0.188916	0.0511668	0.0393295	-0.166908	-0.0437197	-0.048606	-0.0521386	0.0498722	-0.0179114	-0.111763	0.0690076	-0.0806681	0.100984	0.02244	0.0180173	-0.000686597	-0.00749759	-0.0330333	0.0232001	-0.0502477	-0.0424783	0.0286753	-0.0572752	0.121326	0.0976604
699	17Q	0.15566	0.0796896	-0.00512868	-0.128902	0.0433596	-0.134744	-0.00993491	0.129266	-0.103221	0.118533	-0.102157	0.0403986	0.00942118	-0.0221335	0.0312403	-0.101347	0.82061	-0.213944	-0.444322	-0.159085	-0.126593	0.055304	0.0680296	0.382945	-0.13163	0.109741	-0.0649432	-0.100539	0.00370689	-0.0909461	0.0789207	-0.187256	0.244143	-0.0483493	-0.0289218	-0.123006	-0.0438665	-0.0272725	-0.0484513	0.0110737	0.0367495	0.0279007	0.170023	0.100521	-0.132818	-0.0643743	-0.0733512	-0.00964358
700	17R	0.0292379	-0.0449774	-0.0641421	0.000261364	0.0127726	0.0756673	-0.00881966	0.145619	-0.0466209	-0.0070493	-0.0297006	0.00275439	-0.048137	-0.0672369	-0.0281237	0.0784951	0.07936	-0.0325166	0.0495632	-0.0041849	-0.0292655	0.0338418	-0.096798	0.0437319	-0.0176218	0.00783385	-0.0302685	-0.0291102	-0.0554062	-0.0254563	0.0290524	0.0772449	0.0699102	0.00501092	-0.0495065	0.0224052	-0.0478198	0.0805739	-0.0236409	-0.0177136	-0.0688411	0.0296217	-0.0268078	-0.034105	0.0620801	-0.0508835	0.0497161	0.0376014
701	17S	-0.0800058	-0.115201	0.0212287	-0.0322391	0.053829	0.136243	0.0161454	-0.0135533	-0.0600187	-0.0915679	-0.00674064	0.00461059	0.00908371	-0.0104675	0.00978883	0.158865	-0.131203	0.0167844	0.0594789	0.0351058	-0.0338111	0.0700411	-0.0163956	-0.0878451	-0.0282942	0.032283	-0.0418655	-0.0139498	-0.026928	-0.0526432	0.107598	0.111644	-0.0790955	-0.0151941	-0.0240447	0.0888833	0.029451	0.0120149	-0.00429738	-0.0123693	-0.0532002	0.057852	-0.194111	0.118485	0.0563753	-0.0330614	0.0523125	-0.142277
702	17T	0.00300758	0.124171	0.0624722	0.000414229	-0.278443	-0.0402657	0.128644	0.0812489	0.0348693	0.208415	-0.0701013	-0.0636027	-0.0748255	-0.0166725	-0.0714524	-0.0278792	0.124096	-0.0584185	-0.071826	-0.190685	-0.0146348	0.0895202	0.121948	-0.213743	0.117843	-0.265909	0.272966	0.0407565	0.04982	-0.0597958	0.0184474	0.0396152	0.104662	0.173897	-0.27483	-0.0323378	0.0286095	0.11426	-0.0133132	-0.0108128	-0.104395	0.0142614	0.019522	0.0642192	-0.011967	-0.0668868	-0.00488743	0.0110364
703	17U	0.100373	0.00507638	-0.171831	-0.0532213	0.0519963	0.0381577	0.0294489	0.203328	-0.158509	0.11119	0.00772951	0.0492827	-0.0265205	-0.126361	0.063268	-0.123408	0.242687	0.0893813	-0.184274	-0.223484	-0.0817849	0.136587	0.0208873	0.238029	-0.0876179	0.0478726	-0.0867619	-0.0827001	0.0545061	0.071671	-0.0437334	-0.111265	0.367835	-0.0940523	-0.00281633	-0.150735	-0.120231	-0.0226375	0.0533921	0.0963863	-0.132258	0.00511706	0.0183534	0.226941	-0.0417339	-0.0815798	-0.12198	0.0639416
704	17V	0.150425	0.0588859	-0.00818607	0.00893677	-0.129933	0.0708693	-0.150998	0.114538	0.0483321	-9.15687e-05	0.099749	0.00803688	-0.0458734	-0.13236	0.0263929	-0.118724	0.203345	0.132892	0.00972261	-0.0462446	-0.0841513	-0.0947608	-0.120803	0.0953069	0.253988	-0.0111648	0.0364491	-0.104412	-0.147191	-0.105751	-0.0939577	0.0767322	0.392755	0.0139442	-0.15443	-0.100742	-0.151527	0.222234	0.374717	-0.173147	-0.241559	-0.182245	0.156772	0.171266	-0.0288254	-0.127654	-0.171558	0.281371
705	17W	-0.0402179	0.0829542	0.0409973	0.0190675	-0.0352704	0.020228	-0.0877587	0.238929	0.0482672	0.187999	0.0110315	-0.126855	-0.0412788	-0.173737	-0.0194781	-0.124878	0.124532	0.122126	0.00327257	-0.0227715	-0.0437739	-0.129578	-0.0538067	0.0892905	0.419318	0.0605679	0.0123488	-0.145456	-0.177147	-0.158234	-0.00974286	-0.0909454	0.415913	0.0360216	-0.0839627	-0.149102	-0.21887	0.222293	-0.0443395	-0.0312826	-0.0847651	-0.061906	0.190317	0.158419	-0.0217696	-0.141699	-0.185267	0.176865
706	17X	-0.0140838	-0.121947	0.129803	-0.0421768	0.0534648	-0.00724091	0.00218086	0.0336019	-0.149995	-0.0420924	0.0111672	-0.0455527	0.0199606	0.00650704	0.0269115	0.139492	-0.0406932	0.0646174	-0.0211063	-0.0176971	0.0087939	0.0236774	-0.0175921	-0.0545469	-0.0505498	-0.0193133	0.0368228	-0.000697612	0.040184	0.0378526	0.0725208	-0.0622726	0.114761	-0.0153613	-0.0498595	-0.0653835	0.0158438	0.0303968	-0.037994	0.00917265	0.0407608	-0.0423363	-0.271344	0.404593	-0.317948	-0.302995	0.487693	0.0374359
707	17Y	0.0386431	0.100319	-0.0522211	-0.0694184	-0.0288617	0.00409736	0.0074415	-0.030295	-0.115845	-0.0476931	0.104006	-0.0421623	0.13526	0.0324177	-0.041838	0.00615071	0.0479752	0.225147	-0.0174493	-0.0903103	-0.0726494	-0.0524824	-0.040231	-0.0128161	-0.0930469	0.00399325	0.132466	-0.0277375	-0.0656463	0.0912192	-0.0357385	0.00730738	-0.00859953	-0.118984	-0.0825359	0.0447996	0.16532	0.0084695	-0.0278354	0.00526346	-0.0466957	0.0607982	-0.0432805	0.178716	-0.0130751	-0.0768887	-0.0454716	-0.0111999
708	17Z	-0.107693	-0.199429	0.0084252	-0.0653	-0.0193803	0.266478	0.116899	0.0386694	-0.0873609	-0.19106	-0.0176429	0.0187011	0.0164334	-0.00258021	0.0987332	0.126106	-0.0895927	-0.0243074	0.0703471	-0.0691276	0.011724	0.0971723	0.00378425	-0.0257853	-0.0523782	0.0918326	-0.12997	0.0671992	-0.0569885	-0.00152033	-0.00743241	0.115043	-0.145364	-0.108288	0.116947	0.11619	0.0205144	0.0460793	0.00235126	0.0834891	-0.0778649	-0.0540547	-0.306387	-0.229463	0.393985	0.0643075	0.0775579	-0.214178
709	17AA	-0.0144911	-0.00873641	-0.00348742	-0.00478882	0.00849667	0.0375889	-0.0145818	-0.0315983	-0.0647471	-0.144487	0.0358181	-0.0453936	0.0613809	0.132676	0.029338	0.0270126	-0.121253	0.143757	0.0226023	-0.0425008	-0.0241054	0.0439067	-0.0224066	0.0414071	-0.0706176	0.00693301	-0.0491533	0.00603398	-0.0284217	0.135041	-0.0327603	-0.00846231	-0.0362398	-0.178435	0.0685121	0.0891741	0.0569883	-0.00898783	-0.0474575	-0.0205378	0.059894	0.017089	-0.18008	-0.13353	0.167728	0.0407797	0.105101	-0.0604829
710	17AB	-0.0416814	-0.0699358	0.0296952	-0.0298865	-0.0432159	0.0952832	0.0597412	-0.0194571	-0.0467956	-0.0293852	0.0539761	-0.0480012	-0.011501	0.0159863	0.081526	0.00365177	-0.045352	0.0729774	-0.0921312	-0.0842706	-0.0250895	0.086078	0.0877879	0.0747435	-0.149549	0.0289691	-0.0192872	0.0276457	0.0390693	0.0408234	-0.00541764	-0.0369972	0.0800269	-0.0741446	0.0251293	-0.0143749	-0.0166366	-0.00144123	-0.0511725	0.0615884	0.0932868	-0.102262	-0.274425	-0.0998224	0.244235	-0.0096801	0.139693	-0.0617674
711	17AC	-0.0863269	-0.184506	0.0875221	-0.0346905	-0.0866679	0.224977	0.0796924	-0.000413595	-0.143892	-0.103007	-0.00041267	0.0157714	0.00429961	-0.0330294	0.160978	0.0997056	-0.044599	-0.0373365	-0.0632824	-0.12818	0.0299441	0.139131	0.104323	-0.0149122	-0.137769	0.0807523	-0.140934	0.0603873	-0.0142242	-0.0134071	0.0864238	0.0936831	-0.102603	-0.0962918	0.105824	0.110061	-0.0169901	-0.0213136	0.00718171	0.0699862	-0.00665247	-0.0492018	-0.298886	-0.119336	0.263593	0.0349006	0.119729	-0.242311
712	17AD	0.144823	0.0259512	0.0443839	-0.0297503	-0.097769	0.0432472	-0.130886	0.0857775	0.0570334	-0.0310663	-0.0396379	-0.121164	-0.00906817	0.132341	-0.0120033	-0.0622125	-0.00663347	0.0395281	0.02601	0.0312729	0.0212886	-0.0746474	-0.0368187	0.0189028	0.0732758	0.144581	-0.0856816	-0.0533128	-0.107736	0.0545081	-0.0695414	0.0250048	0.1682	0.0242368	-0.0721794	-0.00248573	-0.117772	0.0402493	-0.0495678	-0.0048943	0.0698367	-0.0556239	0.0534417	-0.0517531	0.0748063	-0.0467815	-0.0297135	0.10056
713	17AE	0.0377819	0.038867	0.0256862	0.0198395	-0.0506624	-0.0093742	-0.0621381	0.0482915	-0.0358378	0.0552034	-0.0288206	-0.116187	0.0423577	0.0406038	-0.0151019	0.00949043	-0.0928368	0.160912	0.00167596	-0.168077	0.0369894	0.0770987	-0.0157621	-0.0620508	0.00385318	-0.0401566	0.0398421	0.0655037	0.0194782	0.059458	-0.0439621	-0.0419657	0.0899702	-0.143908	-0.0147812	0.0552778	0.0134413	0.013364	-0.0658742	-0.0153088	0.0322008	0.0356182	-0.163013	-0.0516526	0.181193	-0.0139418	0.0474151	-0.0183045
714	17AF	0.0819351	-0.064742	0.158285	0.0542755	-0.149291	-0.0197816	-0.0606817	0.0146662	-0.00913189	0.0347673	-0.0332136	0.00682868	0.0153075	0.00555088	-0.0560461	0.021271	-0.0517661	-0.00513694	-0.00360113	-0.00918152	0.056794	-0.0126457	0.0255375	-0.0945081	-0.0388915	0.394659	-0.126205	-0.0963091	-0.00998857	0.023019	0.041965	-0.0937398	0.122884	-0.0604271	0.0554218	-0.00527448	-0.112605	-0.062838	-0.0313751	-0.0717981	0.229504	-0.0634928	-0.0784873	0.20203	-0.00768099	-0.0938485	-0.0220127	0.0232215
715	17AG	0.0653352	-0.0750558	0.0664336	-0.0721771	-0.0998687	0.0511023	0.0642305	-0.0945183	-0.0107738	-0.0435039	-0.0473824	-0.0071127	0.0344696	0.00110845	0.0364628	0.13125	0.0330666	0.0567267	0.00423691	-0.0631215	0.0129709	0.0237522	-0.0676318	-0.069399	-0.105217	0.0692637	-0.149773	0.0429059	0.107287	0.00827479	0.101939	-0.00528168	0.0681864	-0.127775	0.0458339	0.0300551	-0.0163008	-0.0614157	-0.0176638	0.0120758	0.0408662	0.0261375	-0.211645	0.0245058	0.202479	-0.073373	0.0580338	0.016697
716	17AH	-0.0859327	-0.0433534	0.0738638	0.119224	-0.0317544	0.0503053	-0.0823528	0.0481439	0.0501384	0.101075	0.0172879	0.0283136	-0.0840456	-0.0163944	-0.0413883	-0.10313	-0.0816487	0.00268323	-0.01352	0.137773	0.0433182	-0.115825	0.0272188	-0.00421605	-0.062783	0.205851	-0.00874513	-0.0832459	-0.0918989	0.0369252	-0.0207183	0.0288306	0.0421137	0.0972663	-0.0868834	0.0399535	-0.0924501	0.0392565	-0.00803769	0.016411	0.0119181	-0.0595479	0.0204425	-0.0485514	0.0861507	-0.0758728	0.0178311	-0.0544761
717	17AI	0.13016	0.0105324	-0.0138615	-0.0405856	-0.0725484	0.00785888	-0.0215557	0.116	-0.0621582	0.0265162	-0.140039	-0.0571779	0.00421588	0.116571	-0.0622943	0.0583666	0.0305061	0.11455	-0.0704051	-0.101047	0.0355743	-0.0793824	0.0702046	0.0407351	-0.0038886	0.0728516	-0.175484	0.0363652	0.0811218	0.0435281	0.0100787	-0.105307	0.094155	-0.2758	0.106016	0.0797539	-0.00412489	-0.0241085	-0.037794	0.0727194	-0.00300896	-0.00780805	-0.122171	-0.210962	0.368978	-0.0865811	0.0507356	0.0140718
718	17AJ	0.0257669	-0.054885	0.0759728	0.0452641	-0.0581499	0.0541107	-0.0880797	-0.0610814	0.0457392	0.184845	-0.0122792	0.0174141	-0.0681574	0.0254177	-0.0666118	-0.0652868	-0.0052219	-0.0675582	0.0483067	0.106897	0.0391615	-0.0934745	-0.0281107	0.0693697	0.0499682	0.0987632	0.0680484	-0.0962259	-0.0582174	-0.0481611	-0.0901463	0.00660111	0.0547386	0.0366002	-0.00842836	0.0187342	-0.101645	-0.0131727	0.0872888	-0.0395754	-0.0430438	0.008503	-0.0118034	-0.0301761	0.0756479	-0.0573441	0.0236757	0.0393559
719	17AK	0.278351	0.126414	0.0939939	-0.105128	-0.17592	-0.0813063	-0.136405	-0.0622737	0.121388	-0.0497572	0.0179736	0.059971	-0.057048	-0.0102343	-0.104028	0.0840086	0.124507	-0.0232099	0.0359583	0.0558971	-0.00130094	-0.16722	-0.0246321	0.0231398	-0.0233057	0.133324	-0.126755	0.00660311	-0.0412933	0.0243277	0.00278783	0.00117212	0.47649	0.0882784	-0.160068	-0.152793	-0.251907	0.0726365	-0.0144739	-0.0298216	-0.0227815	-0.00555955	0.1099	-0.193046	0.291453	-0.0816722	-0.126634	0.304495
720	17AL	0.0245827	-0.00217753	-0.0480888	0.0288749	-0.0874139	0.0883161	-0.00409342	0.145098	0.0628558	0.0798867	-0.0986141	-0.0285002	-0.0718271	0.000340197	-0.049117	-0.0401222	0.0278988	-0.0123119	-0.00585146	0.000294077	-0.0491696	-0.018329	0.0574691	0.0949941	-0.0487491	0.115348	-0.0275383	0.00157572	0.0107501	-0.0608135	-0.05493	-0.0306365	0.128846	-0.00853362	0.0133299	-0.0136627	-0.119979	-0.0897859	-0.000183707	0.181003	-0.0352588	-0.0557741	-0.0724805	-0.0250427	0.115597	-0.0309592	0.0128858	0.053048
721	17AM	-0.00289242	0.00611958	0.00123972	-0.0135283	-0.00916112	0.0419846	-0.023762	0.00691857	0.0359287	-0.052639	-0.0130748	-0.0671648	0.0324034	0.090866	-0.0726254	0.0393873	-0.0949711	0.214233	-0.0139294	-0.101843	0.0171001	-0.0375175	0.0169274	-0.0346805	-0.0636848	0.0675095	-0.204851	0.0404278	0.0714424	0.125765	0.0166491	-0.018577	-0.036422	-0.094281	-0.0342922	0.126529	0.0384663	-0.0491605	-0.0189335	0.028851	-0.04511	0.084353	-0.0145306	-0.12193	0.134811	-0.0204613	0.0221118	-0.0586562
722	17AN	0.145711	0.255736	0.0369	0.0473586	-0.158465	-0.0737063	-0.253535	0.303453	0.210093	0.0824429	-0.0953409	-0.132092	-0.0438289	-0.165502	-0.0806576	-0.0785678	0.225017	0.00839486	-0.103285	-0.139219	-0.0228319	-0.109041	0.140965	0.0542793	0.0837426	0.220916	0.0675823	-0.0185002	-0.140868	-0.143859	-0.0299723	-0.0933208	0.145903	0.175206	-0.122875	-0.0321333	-0.1661	0.180547	-0.070849	0.123062	-0.086441	-0.146319	0.156495	-0.0454906	0.069724	-0.0607649	-0.119963	0.0951745
723	17AQ	-0.000624393	-0.00251829	-0.019912	-0.0646117	0.105125	0.0357415	-0.0531999	-0.0291796	0.0415756	-0.0391309	-0.0817545	-0.0611888	0.0524889	0.117487	-0.0161107	0.0158132	-0.019281	0.039646	0.0211461	-0.0630267	0.0467607	-0.00354119	-0.0217038	0.0172575	-0.0377916	0.0449374	0.0174307	0.059098	0.036208	0.0317241	-0.0322349	-0.136629	0.74134	-0.301571	-0.0599556	-0.137411	-0.242402	-0.0504815	-0.0471625	0.00958854	0.0585272	0.0295282	-0.0654946	0.00782263	0.133249	-0.0765526	0.000975739	-0.00154433
724	17AR	0.204096	-0.00840497	-0.00520761	0.0432123	-0.0597479	-0.0364469	-0.137501	0.205146	0.0956934	0.11928	-0.14748	-0.0319002	-0.0497461	0.0421676	-0.0736304	-0.159531	0.149728	-0.0884224	0.0634871	0.0411539	-0.00696521	-0.126428	-0.0325538	0.0607919	0.0440883	0.147015	-0.0720504	-0.037857	-0.0543898	-0.0499803	-0.0678099	0.0301924	0.274678	0.174495	-0.120776	-0.0707774	-0.257619	0.088973	-0.0743916	0.0445856	0.00665532	-0.0658223	0.0108139	-0.00117456	0.154633	-0.130191	-0.0340812	0.160373
725	17AU	-0.0507865	0.0324627	-0.04469	-0.143299	0.273252	0.0771525	-0.144092	-0.163627	-0.0529194	-0.053036	0.0755149	-0.179125	0.349516	0.298346	-0.19764	-0.0770304	-0.0350101	0.0896579	0.0234431	-0.251273	0.207162	0.12588	-0.159859	0.18711	-0.0443167	-0.0162856	-0.352778	0.272825	0.145841	-0.0471034	-0.0632606	-0.0820312	-0.143079	-0.271788	0.208149	0.0377224	0.168995	-0.105186	-0.150995	0.0448266	0.278486	-0.0671325	-0.00622856	0.174809	0.109742	-0.229434	-0.048888	0.0496414
726	17AV	-0.0773091	-0.104023	0.0370077	-0.126548	0.294631	0.178884	-0.202643	-0.242407	-0.0798208	-0.0649285	0.205533	-0.263892	0.509637	0.305903	-0.26595	-0.104074	-0.0746077	0.0839115	0.0880288	-0.347323	0.225799	0.297475	-0.273284	0.237567	-0.0251049	0.0466876	-0.409581	0.399807	0.190183	-0.121001	-0.217998	-0.10056	0.0810588	-0.276437	0.206178	0.130875	-0.141674	-0.308532	-0.189554	0.0156126	0.373297	0.109176	0.128251	0.187406	0.127036	-0.32751	-0.115183	0.000449554
727	18A	-0.316977	0.0426122	0.114859	0.0818763	0.025363	0.0643509	-0.0120838	0.146129	0.0976164	0.0320038	-0.103447	0.0273265	-0.0458224	-0.153736	-0.0451631	0.0450934	-0.073789	0.0295391	-0.0508089	-0.0384595	-0.0770193	0.0943011	0.116236	-0.110356	-0.0038597	0.0651348	0.0854834	-0.057349	-0.0900828	0.094201	0.0619397	-0.0451119	0.00774543	0.0185694	-0.106801	-0.0271583	0.107645	0.389051	-0.0898065	-0.103339	-0.130744	-0.0651613	0.00343914	-0.0195058	-0.0154201	0.0650795	-0.0335928	-0.0907246
728	18B	-0.150417	0.0568847	0.0284653	0.0991884	0.0531707	-0.0565799	-0.0307124	-0.118919	0.0771142	0.0246306	-0.0354631	0.0335466	-0.0322244	0.0617149	0.00931365	-0.0197134	-0.211457	0.0310969	0.0316744	0.148067	0.0847135	-0.0269728	-0.057122	0.178453	0.0122626	0.0503159	-0.0368926	-0.040845	-0.0983068	0.00189808	-0.0859355	0.0190507	-0.377903	0.236622	-0.0173539	0.168822	-0.0101861	0.152249	-0.018711	0.00505193	-0.145326	0.00673623	0.00702942	-0.0584672	0.0448145	0.0167548	-0.0101315	0.0501818
729	18C	0.0212339	-0.061949	0.0684153	0.00866273	-0.0115178	-0.0838384	0.0589933	0.151428	0.0537765	0.230979	0.0476957	-0.386103	-0.0185063	-0.0837884	-0.0715281	0.0760458	0.160229	0.0799389	-0.0338359	-0.000290257	-0.0334079	-0.0640502	-0.108583	-0.340034	0.0464921	0.0378127	0.347171	-0.0568862	-0.0773632	-0.0758397	0.0398367	0.0788109	0.0531727	-0.0783801	-0.00390473	0.00930683	0.0198053	-0.00602959	-0.0308271	0.00215527	-0.025944	0.0606454	-0.102661	-0.141634	-0.00426908	0.171645	0.0769194	-0.0626276
730	18D	-0.125111	-0.0314405	0.0325398	0.0178351	-0.0329579	0.0074173	0.131717	-0.0233696	0.038925	0.0135007	-0.0570552	0.0536385	0.0449623	-0.0774535	-0.062547	0.0693988	0.0726004	0.094535	0.0560997	-0.0125982	-0.0745881	-0.133811	-0.00223777	0.098157	-0.019846	0.130917	-0.022537	-0.144635	-0.178349	-0.0132067	0.0859553	0.0635446	-0.104457	-0.00503357	-0.0693391	0.0165209	0.162309	0.0656818	0.0932252	-0.0325529	-0.0989809	-0.0273732	-0.116916	-0.112288	-0.00918224	0.0843174	0.154069	-0.132363
731	18E	0.056553	-0.0431508	-0.00592232	-0.0237973	-0.0634617	0.0263663	0.0534129	0.0967595	-0.0197179	0.155127	-0.0643035	0.017871	-0.0483468	-0.0626673	-0.0410269	-0.0336947	0.100969	-0.0801518	-0.0976372	-0.018206	-0.0281748	0.0355985	0.0876019	0.0953208	0.127871	0.114602	0.125384	-0.310429	-0.0875719	-0.0584009	-0.0033807	-0.00339617	0.0811409	-0.0247692	-0.0131903	-0.0559759	0.0127945	0.051058	-0.0686106	0.0177981	-0.0221845	0.021939	0.132509	-0.013888	-0.0651616	0.00969741	-0.0631567	0.111146
732	18F	0.140258	0.139646	-0.173082	-0.0364414	-0.17946	-0.124586	0.233664	-0.138456	0.0675496	0.104434	-0.144872	0.0608812	-0.0808338	0.149009	-0.0675719	0.0498596	0.059455	0.0941177	-0.097728	-0.171976	-0.0541917	-0.0811195	0.251443	0.432592	0.173265	-0.183118	0.0245159	0.00545984	-0.0846006	-0.0701795	-0.195692	-0.102242	0.0296783	-0.00603317	-0.0583728	-0.0105653	0.0452929	0.100253	0.0175226	-0.0438492	-0.0472245	-0.0267022	0.185415	-0.0200883	-0.148326	0.00250182	-0.019502	0.173098
733	18G	-0.10544	-0.100146	0.114911	0.012318	0.0154089	0.00433341	0.0586151	0.010829	-0.0921358	-0.0524791	0.000366199	0.0460923	-0.0343615	-0.00377841	0.0448004	0.0806668	0.0860567	-0.00332903	0.00704145	-0.0412674	-0.0498119	0.0149625	-0.0136524	-0.0096344	-0.0490873	0.0279017	-0.0482639	0.0131176	-0.108119	-0.0461324	0.071771	0.148447	-0.217843	0.00198251	-0.100662	0.148571	0.167951	0.134569	0.0471646	0.0618258	-0.189749	-0.0538103	0.100165	-0.123888	-0.150101	0.06051	0.113314	-0.21171
734	18H	0.116542	-0.0897242	-0.0472831	-0.0675759	0.0472362	0.0451105	-0.00430539	0.0496654	0.0117208	0.0641002	0.00424568	0.0125919	0.0146553	-0.0541782	-0.0700862	-0.0327151	0.123422	-0.00798713	-0.0278762	-0.0892361	-0.014283	-0.0389666	0.054927	0.123065	-0.0661563	0.0906079	0.120359	-0.118817	-0.0426727	-0.0828091	-0.0681355	0.0445589	-0.0205508	-0.0052515	-0.0372123	0.0420833	0.0209313	0.049767	-0.0403424	-0.0266511	-0.0317151	0.0489416	-0.00700879	-0.0554908	-0.00197072	0.0446819	0.0197884	0.121345
735	18I	0.103797	-0.0108465	0.0452253	-0.0147419	-0.0211901	-0.167382	0.0651387	0.0264754	0.0618497	-0.242678	0.0155503	0.147503	0.081665	-0.242678	0.0291937	0.123119	0.0832655	-0.25265	0.108349	0.107374	-0.298734	0.058444	0.193951	0.251658	0.0757307	-0.164677	0.180004	-0.274208	-0.141821	-0.0165554	0.0896292	0.000239865	0.0567806	-0.0764427	0.305546	-0.112593	-0.173292	0.101454	0.0132273	0.00717809	-0.128709	0.00684892	-0.064937	-0.0729519	-0.029881	0.09265	0.0751199	0.130053
736	18J	0.0951181	0.123918	-0.0759033	0.0184235	-0.0369465	-0.0930963	-0.0315133	-0.0320196	-0.000202067	-0.0198006	-0.0069782	0.0734698	0.0318073	-0.0181606	-0.0441655	0.0160494	0.101767	0.033057	-0.0359804	-0.0890252	-0.0669791	0.0280796	0.0290807	0.413983	0.1274	-0.0221768	-0.277219	-0.04466	-0.144425	0.0903744	-0.0518685	-0.0914072	-0.0374954	-0.024497	-0.0314368	0.0233465	0.0700827	0.200918	-0.076359	-0.0817043	-0.0409359	-0.00191877	0.0444781	0.0276157	-0.101302	0.031632	-0.00242388	0.0974096
737	18L	0.476164	0.0891372	-0.128305	-0.167285	-0.128636	-0.226923	0.085848	-0.216006	0.328621	0.342313	0.0442423	0.0966974	0.151677	-0.246141	-0.247614	-0.253789	0.118372	0.0262258	-0.0178166	-0.0399912	-0.132805	0.0384713	0.007544	0.623814	0.0747732	-0.168275	0.213906	-0.175372	-0.18559	-0.143881	-0.116158	-0.123216	0.311069	-0.0347335	-0.0861726	-0.12796	-0.0622034	0.122281	-0.0925368	0.0139043	-0.0131402	-0.030508	0.0428106	0.134004	-0.104261	-0.0658626	-0.0066902	0.18707
738	18M	-0.014527	-0.0794607	0.0242074	-0.00704336	0.0459674	0.0357353	-0.00487886	0.0545138	-0.00158211	0.0639732	-0.0412969	0.0393112	-0.0241318	-0.0926273	-0.0327406	0.0345805	0.0429498	-0.0303543	-0.0381864	-6.263e-05	-0.0664471	-0.016053	0.108154	0.00103013	0.0223878	-0.0293234	0.0689867	-0.0466738	-0.00209439	-0.0819912	0.00852756	0.0591506	0.0440588	0.00535345	-0.0526559	0.00279945	0.000444136	-0.0171268	-0.00766378	-0.0346531	0.0172369	0.0422068	-0.00176138	-0.013249	-0.0129833	-0.0146719	0.0426655	0.0159458
739	18N	0.139834	0.102343	-0.153229	-0.0506144	-0.0360201	-0.0596974	0.057383	0.0523736	-0.0603499	-0.0618559	0.0624217	0.0758684	-0.019112	-0.0326807	0.0463967	-0.0630621	-0.0752791	0.028007	-0.157877	0.0663108	-0.0137843	0.11232	0.0403033	0.00882342	0.0870429	0.00153528	0.196261	-0.157991	0.12398	-0.260168	-0.0494691	0.0499851	0.321088	-0.11579	-0.139481	-0.0569582	-0.00885892	0.0630912	-0.0523954	-0.0636407	0.0539388	-0.000993947	0.189362	0.0310172	-0.130558	-0.0261113	-0.0637101	0.183596
740	18O	0.525438	-0.313427	-0.0917189	-0.121658	-0.0893494	-0.0598441	0.150559	0.33934	-0.0730865	0.35171	-0.228131	0.0619236	-0.356694	-0.202106	0.066284	0.0407593	0.114189	-0.205245	-0.654365	0.0329162	-0.0840594	0.304383	0.492182	-0.12196	0.498811	0.0481539	0.687401	-0.323737	-0.0983621	-0.265993	-0.196227	-0.228087	0.188899	0.288771	-0.00721319	-0.234416	-0.236042	0.00927499	0.128331	-0.149829	0.0931458	-0.0809228	0.170539	0.159772	-0.272087	-0.0505266	-0.00769727	0.337634
741	18Q	0.0749422	0.100104	-0.0867482	-0.0825998	0.166053	-0.0395986	-0.132153	0.0225147	0.10705	0.191424	0.112163	-0.0852033	0.0380288	-0.0948302	-0.161371	-0.129776	0.188118	-0.083162	-0.187376	-0.0498023	0.012991	-0.00530786	0.124538	-0.0570203	0.587312	0.000801042	0.0969717	-0.128289	-0.217162	0.0407388	-0.157947	-0.165405	0.0923641	0.0194831	-0.0557604	0.0792762	-0.135363	0.180244	0.0443659	-0.0531295	-0.0931442	-0.0783357	0.545532	-0.0951777	-0.230283	-0.00310269	-0.216969	0.108709
742	18R	0.12639	0.201673	-0.169622	-0.161254	-0.0210207	-0.068148	0.0919819	-0.0247075	-0.0307277	0.0614196	-0.0233034	-0.0454668	-0.119418	0.0316748	0.0587546	0.0917742	0.294478	-0.0554194	-0.134405	-0.0254098	-0.0867055	-0.0326485	0.0401093	0.0461466	-0.0184321	-0.146383	0.236034	-0.0316389	0.0444286	0.0289536	-0.0558324	-0.103277	0.0607347	-0.0356052	-0.0172289	-0.00379488	-0.00410569	0.0291059	0.0195612	0.0142206	-0.033296	-0.0295917	0.148626	-0.0151475	-0.0509724	-0.0674962	-0.0150101	0.132202
743	18S	0.209283	-0.0207258	0.0695316	-0.109804	-0.0681669	-0.122932	0.0428138	0.127572	0.23386	0.0367067	-0.132006	-0.0765446	0.130203	-0.182735	-0.0538736	-0.0831829	0.0858292	-0.0373863	-0.0127021	0.0502908	-0.081126	0.0213255	-0.0262312	-0.0254933	0.370981	-0.0855408	0.0686855	-0.107195	-0.0793398	-0.134052	0.0478763	-0.0559219	0.213829	0.0519733	-0.0995455	-0.0450323	-0.121224	0.0759733	-0.0213331	0.0265149	-0.0379486	-0.0432065	-0.0608495	0.161314	-0.0859886	-0.0284397	0.0139642	-0.0864489
744	18T	-0.142094	0.11686	-0.0116271	-0.105931	0.161392	0.128516	-0.147116	0.126355	-0.0578997	-0.322549	0.106386	0.226048	0.0659583	0.0162855	0.0904214	-0.251006	-0.186082	0.144284	0.00853088	-0.0477379	0.221505	0.123889	-0.264389	0.113359	0.758766	-0.104269	-0.247747	-0.11823	-0.0122549	-0.135825	-0.0854736	-0.168324	-0.028571	0.119467	0.0385938	-0.0643473	-0.065142	0.062937	-0.155297	0.0241594	-0.00970337	0.0779039	-0.0284158	-0.0471066	0.19205	-0.104582	-0.0119463	-0.21379
745	18U	0.081285	0.00398599	-0.0192261	0.0601879	0.00177694	-0.0086541	-0.119356	0.126528	-0.0116381	0.14972	-0.0639219	-0.0901933	-0.0667302	-0.0625441	-0.0171206	0.0359001	0.114121	0.0194926	0.0241229	0.038926	-0.212308	-0.095745	0.11139	-0.00256624	0.212089	0.0223941	0.135674	-0.0741591	-0.0987604	-0.124938	-0.00987574	-0.0598573	0.078549	0.0604653	-0.00411481	0.0519862	-0.186886	0.0329609	0.0136007	0.0260288	-0.130633	0.0580426	-0.0132686	0.14547	-0.0470585	-0.0588601	-0.026283	-0.0851661
746	18V	0.186396	0.0138239	-0.050328	-0.109656	-0.0507591	-0.0512465	0.061769	-0.0657529	0.0460768	0.2583	-0.0611944	-0.0546306	-0.0750092	-0.025424	-0.157164	0.134799	0.177408	-0.0749336	-0.0482057	-0.0246215	-0.049899	-0.0522813	0.0725329	0.0710007	-0.0456318	-0.0367202	0.264684	-0.0548598	-0.0341308	-0.0951756	-0.0359592	-0.0332069	-0.00415964	0.0706816	0.0491388	-0.176162	0.0605008	0.0867837	-0.0158692	-0.00514057	-0.0857366	0.0199627	-0.0821745	0.247391	-0.0689514	-0.0785505	-0.0177151	-0.0336391
747	18W	0.185166	0.0404244	-0.100937	-0.264443	0.0404666	-0.0516007	0.150924	0.11361	0.259283	-0.333427	-0.110446	-0.00194931	0.0563902	-0.0338504	0.0223024	0.0280863	0.0273486	-0.00579248	-0.338571	0.0393374	-0.04268	0.0451242	0.275234	0.0314034	0.688792	-0.0996621	0.000859961	-0.120494	-0.0540638	-0.361445	-0.0669998	-0.0183901	0.205887	-0.0536159	-0.00615506	0.00446273	-0.150579	0.0977064	-0.03922	-0.03019	-0.0213001	-0.00699639	-0.132641	0.411189	-0.0933924	-0.117359	-0.0677965	0.0778813
748	18X	-0.0747368	0.0170989	0.154246	-0.0377605	0.0271545	0.0117008	-0.0977025	0.04541	0.91677	-0.0977546	-0.119721	-0.0929009	-0.0552873	-0.067831	-0.185902	-0.342783	0.0212761	0.10156	-0.119909	-0.104033	0.0200292	0.0260531	0.0550233	0.272172	1.12752	-0.190881	-0.142321	-0.180102	-0.37926	-0.0803657	-0.256066	-0.1707	0.0866781	0.169607	-0.0340596	-0.0813076	-0.140918	0.145739	-0.116873	-0.00892967	-0.137183	0.117247	0.0409337	-0.182123	0.23568	-0.118891	0.0244003	0.0779186
749	18Y	-0.0849192	-0.0955094	0.0248653	-0.00574656	-0.0135585	0.142176	0.0326924	-0.0274543	-0.150583	-0.0768411	0.0436142	0.0439738	0.070844	-0.023822	0.0109193	0.109349	-0.0741625	0.045835	0.0108257	-0.0770589	-0.00519444	0.0665077	0.0332475	0.00329612	0.0371304	0.0375736	0.000352831	-0.0193017	-0.0509761	-0.027007	-0.0278156	0.0467475	-0.081286	-0.0405202	0.0730726	0.0487863	-5.27651e-05	0.0302514	-0.0126655	0.0424766	-0.0501752	-0.00988729	-0.395562	0.849302	-0.127038	-0.193567	-0.133134	-0.106116
750	18Z	0.103645	0.0188346	0.00638422	0.0875065	-0.00359768	-0.186566	-0.0262061	0.0382983	0.0554284	0.148236	0.00584179	0.00123693	-0.0720071	-0.0637784	-0.120786	0.00753047	-0.324847	0.106902	-0.0614417	0.022405	0.0409131	0.0154705	0.200598	0.0654484	0.0332151	-0.0752456	0.0349085	-0.00637073	-0.0325017	-0.00420902	0.0241596	-0.0394044	-0.00828045	-0.0356203	0.00177373	0.032111	0.010016	0.0813016	0.00820567	-0.0324135	-0.0386456	-0.0184481	0.0264288	-0.0345718	0.0341771	-0.0712986	0.0452645	0.202191
751	18AA	0.119032	0.0581987	0.0600012	-0.273999	-0.0925618	-0.00389806	0.133227	-0.0726965	-0.157194	0.217722	-0.0563322	0.0187945	-0.010596	-0.0515551	0.0553206	0.0565373	0.0969432	-0.0826117	-0.0288908	-0.192895	0.0356015	-0.038762	0.210615	-0.00675673	0.0131804	-0.0719553	0.262679	0.0266951	-0.117833	-0.0895911	-0.0522775	0.035859	0.0784855	-0.0264848	-0.00809153	0.0679465	-0.111856	0.174746	-0.0054723	-0.0472096	-0.0884006	-0.0336639	0.0911065	-0.0581354	0.0399357	-0.0360825	-0.0368243	-0.0428263
752	18AB	0.308923	0.0398994	0.0984957	-0.025945	-0.115285	-0.134144	-0.171944	0.0699027	0.0358122	-0.0185763	-0.0493225	0.00222806	0.00554913	-0.0801734	-0.0440011	0.0785812	0.00107891	0.0909493	-0.0815838	-0.0386381	-0.10478	-0.00353813	0.136512	-0.121664	0.171932	0.00667274	0.0831785	-0.150607	-0.00612372	0.160324	-0.0700697	-0.0736429	0.191384	0.00529843	0.00500083	-0.108433	-0.0932506	-0.020328	-0.0473817	-0.0300654	0.104771	-0.00699576	0.0368965	0.0919712	-0.0629839	-0.0439379	-0.0219459	-0.00875467
753	18AC	0.0893918	-0.107048	0.0252181	-0.104711	0.0144662	0.0554573	0.0272254	0.0490801	-0.104821	-0.0317812	0.0146263	-0.0067067	-0.0100556	-0.0628024	0.0404946	0.111966	-0.0581393	-0.0275531	-0.107985	-0.0299995	0.0438432	0.15039	0.0294441	0.000226249	-0.135089	0.0235861	-0.0815751	0.0488269	0.0180216	0.0853136	0.0987757	-0.0580863	0.0181911	0.167866	-0.0614782	0.0261425	-0.150721	-0.0756778	-0.0238884	-0.0214676	0.109328	0.0117061	-0.0864598	-0.00309621	0.0382456	-0.00200478	0.0533152	-0.11819
754	18AD	0.176791	0.0788735	-0.011689	-0.150428	-0.0246703	0.00278168	-0.0716589	-0.0490375	0.0114982	0.168057	-0.0116326	0.00672629	0.0269805	-0.0978524	-0.0411698	-0.0135696	-0.0182146	-0.0071936	-0.165751	-0.0391387	0.010245	0.0930022	0.127051	0.117717	0.00221376	-0.0712054	0.0719001	-0.00254644	-0.0318142	-0.0714541	-0.00713327	-0.00767748	-0.0453481	-0.107954	0.0915853	0.0571732	0.00454406	0.0233755	-0.0449796	-0.00148564	0.0277974	-0.00470774	0.0511445	-0.0491965	0.00191299	-0.0153634	0.0115024	0.157911
755	18AE	-0.00841456	-0.082377	0.0465162	-0.0361185	-0.0698132	0.0758622	0.0743449	0.00190179	-0.0359485	-0.0507513	-0.0380893	-0.0366006	0.030704	0.0452329	0.0142826	0.0692686	-0.100307	-0.0237645	0.0640023	-0.0947269	-0.00103015	0.136174	0.0196531	0.0219276	-0.12718	0.0363047	-0.049841	0.0545361	-0.0318841	-0.0275742	0.0625944	0.0611164	-0.0642487	-0.0812469	0.0847643	0.0778879	-0.0171567	-0.0282922	0.0150898	0.0379804	-0.00796217	-0.0168158	-0.318388	-0.215215	0.408976	0.0417877	0.0828401	-0.110388
756	18AF	-0.0150395	0.0456567	-0.0397067	0.0368221	-0.0228701	-0.0148432	0.00998077	0.0602291	0.0837654	-0.36526	0.0864262	0.0508566	0.0948961	-0.0635853	-0.0839442	0.136616	0.124864	-0.112643	0.0562734	-0.0607989	-0.11129	0.105461	-0.00186711	-0.0121863	0.111835	0.171846	0.0698159	-0.0789625	0.018631	-0.0840779	-0.0525189	-0.144382	0.105788	-0.0244837	-0.0460832	-0.0344883	-0.000732437	0.0530152	-0.0208372	-0.0137536	-0.00205513	-0.0163692	-0.0220798	-0.00716641	0.0522033	-0.00479487	-0.0181622	0.0722739
757	18AG	0.110895	0.0861679	0.029104	0.0707302	-0.0541774	-0.322799	0.0800794	0.00613287	0.123649	0.0136694	-0.00863104	-0.00254693	-0.071199	-0.0233961	0.0267144	-0.0643929	0.104225	-0.0812219	-0.14685	-0.0971928	0.0145448	0.0944734	0.112021	0.0892128	-0.0543548	0.0234307	0.224449	-0.0319539	-0.141054	-0.0232303	-0.0639987	-0.0225005	0.0968515	0.0442359	-0.0277656	-0.041999	-0.0713227	0.119228	0.016969	0.0247465	-0.0954644	-0.0654794	0.187845	-0.0742102	-0.0971639	-0.023787	0.00731579	0.135379
758	18AH	0.154232	0.0840274	-0.0733951	0.0593523	-0.0617004	-0.0333709	-0.129145	0.0179559	-0.0712739	0.0277669	-0.0476502	0.039709	-0.0406712	-0.0404985	0.0523246	0.0623373	0.0907558	0.0409511	0.00272707	-0.186804	-0.0497716	0.00386399	0.0982774	0.15254	0.137434	-0.0919742	-0.373526	-0.00751294	0.00322165	-0.037077	0.142206	0.0746883	-0.131022	-0.0234803	0.0210308	0.0718571	0.0616148	0.228452	-0.0489847	-0.0338106	-0.085491	-0.0601655	-0.157749	-0.0510816	0.200971	-0.0415704	0.0494302	0.17456
759	18AI	0.195437	-0.0434431	-0.0396131	-0.08934	0.0275993	-0.0429742	-0.00766627	0.119287	-0.0107267	-0.0184507	-0.0491928	-0.103774	-0.0819534	-0.00833512	0.0249227	0.128222	0.0424404	0.0473045	-0.0198485	-0.0772227	-0.0381831	-0.0132216	0.0587311	0.00628599	0.0438197	0.0704068	0.18785	-0.048859	-0.0172275	-0.0639544	-0.0550478	-0.123274	0.0225817	0.00654044	0.0726374	-0.0341472	-0.0676123	0.0457737	-0.00350955	0.0299081	-0.0364944	-0.0356779	-0.290333	-0.126652	0.357107	-0.030265	0.0901426	-0.00832676
760	18AJ	0.0270537	-0.0927795	-0.015909	-0.0257754	0.078015	-0.00711698	0.0365122	0.0565792	0.0510689	0.0545289	-0.0376755	0.0187206	-0.0481785	-0.066542	-0.0671261	0.0386245	0.0820784	-0.0216098	-0.0770007	-0.10744	-0.0365522	0.00561361	0.154911	0.122355	0.135364	-0.0621955	0.0284486	-0.0150667	-0.0115348	-0.0810029	-0.022384	-0.0939835	0.0587056	-0.0854061	0.00545155	0.100038	-0.0787894	0.0916444	0.0238667	-0.00825189	-0.0252409	-0.0820183	-0.0341629	-0.0546601	0.0351372	-0.0235998	0.0772856	0.0713395
761	18AK	0.117492	0.148422	0.166812	0.174859	-0.131661	-0.240866	-0.235059	0.243998	0.137244	0.2483	0.0244619	-0.0357333	-0.123459	-0.178681	-0.129932	-0.186199	0.13255	0.014177	-0.046407	-0.0273124	-0.0224214	-0.157198	0.106611	0.0629859	0.0937987	-0.00744851	0.132687	-0.00698304	-0.0830222	0.00468553	-0.0937427	-0.102961	0.396368	0.056687	-0.16007	-0.0715074	-0.221478	0.191393	-0.078281	-0.0548813	-0.0267894	-0.0314415	0.223118	-0.0145212	-0.0791456	-0.0898843	-0.0395665	0.214699
762	18AL	0.0493126	-0.0485112	-0.0247111	0.352792	-0.119837	-0.144816	-0.0642295	0.0399693	-0.0589009	-0.0106116	0.0289084	-0.0567241	0.00472727	-0.0641529	0.0402724	0.0765121	0.027734	-0.00272891	-0.357002	0.0102642	0.0627314	0.11686	0.142141	0.165646	0.140852	-0.0951136	0.271041	-0.149071	-0.29468	-0.0247043	-0.0168379	0.00286819	0.0635109	-0.069467	0.0117485	0.041399	-0.0471914	0.0129828	-0.000954586	0.0412635	-0.038132	-0.0151596	-0.0471878	0.014848	0.0391824	-0.0155253	0.00868275	0.0347288
763	18AM	0.172677	-0.00350198	-0.166918	-0.0816393	-0.0382877	-0.02329	0.14096	0.111439	0.0291118	-0.324124	-0.0884995	0.0785167	0.00258636	-0.0129354	0.0635699	0.140335	0.179915	0.0635222	0.0765202	0.143824	0.0113929	-0.237587	-0.237587	0.147169	0.211882	0.124585	-0.314014	0.0913747	0.0417199	-0.314014	0.0171476	-0.00584996	0.141507	0.00206802	-0.0509827	-0.0358622	-0.05673	0.0318214	-0.023298	0.00969197	-0.0216462	0.00343083	0.0896608	-0.0451647	0.0247013	-0.0582129	-0.0109845	0.162143
764	18AN	0.10802	-0.0790479	0.0426435	-0.0521726	-0.00218444	-0.0263866	0.00912803	-0.095642	0.138628	0.0775256	-0.000810249	0.0291535	0.0139933	-0.165408	-0.0312166	0.0337761	0.141013	-0.0177484	-0.0700625	-0.018401	0.00917988	0.0136394	-0.0576205	0.00691324	0.129866	-0.0393915	-0.262369	0.307986	0.0163553	-0.0918043	-0.0186713	-0.0488845	0.0414776	-0.126025	0.0625342	0.0524044	-0.0303913	0.0668541	-0.044749	-0.00246786	-0.0258866	0.00624944	-0.0354638	-0.0132088	0.129019	-0.0661214	-0.014225	-0.0559482
765	18AO	0.0847655	0.0648999	0.152072	0.0726865	-0.0300626	-0.0832943	-0.261067	0.101509	0.139641	0.0548384	0.000325919	-0.00199911	-0.0396879	-0.0813291	-0.0890318	-0.0842661	0.0954062	0.00753173	0.0306753	0.0530874	-0.0173474	-0.0782548	-0.0910985	0.192421	0.108399	-0.0142513	0.0903226	-0.0936676	-0.118546	-0.0717374	-0.0404057	-0.0525343	0.206497	0.105894	0.00233191	-0.105446	-0.209278	0.0191077	-0.0206541	-0.0740188	0.0544434	0.0211217	0.187976	0.0260696	-0.0146807	-0.125045	-0.0743205	0.243041
766	18AP	0.134355	0.0686603	-0.0485999	-0.0213704	-0.204951	0.0436533	0.0282533	0.207765	-0.0539408	0.20562	-0.103653	-0.0166112	-0.0628804	-0.150994	-0.0796912	0.0543861	0.279773	0.0641562	-0.312874	-0.0691274	-0.0591572	0.0267645	0.0704649	0.217301	0.110826	0.0526471	-0.184168	0.183913	-0.184168	-0.108799	-0.0142538	-0.073299	0.156962	-0.0453736	0.00944945	-0.0384338	-0.0826045	0.0565474	-0.0229121	-0.0608279	0.0705082	-0.0433156	0.0173154	0.0207162	-0.0272573	-0.115871	0.105096	0.0744927
767	18AQ	0.175879	0.0829187	0.0576818	0.137873	-0.04925	-0.140452	-0.26465	0.122606	0.0105735	0.112185	-0.0411983	0.046647	-0.0746788	-0.0159883	-0.0127509	-0.147395	0.167107	0.0691575	-0.0477668	0.0188858	-0.143485	-0.189544	0.125646	0.122311	0.127208	0.0220723	-0.00635767	-0.0174823	-0.0946752	-0.0753255	-0.0404969	-0.0372538	0.136568	0.203602	-0.125259	-0.0908184	-0.124094	-0.0815253	-0.0369673	-0.0270671	0.140071	0.00548853	0.0987839	0.00908704	0.0137816	-0.0395161	-0.0821364	0.25156
768	18AR	-0.0692367	-0.215702	0.0434356	-0.0428913	0.0488032	0.204432	0.0311587	0.0263779	0.0195726	-0.170945	-0.107772	-0.0364	0.0334229	0.164447	-0.00791741	0.0792135	0.0577577	-0.123954	0.0444965	-0.0187241	0.0212242	0.0298257	-0.0106255	0.133409	0.0300145	0.135154	-0.301694	0.0860601	0.045402	-0.127178	0.0190081	-0.0201758	-0.0661362	-0.0646423	0.124642	0.107146	-0.10101	0.0750885	0.0258818	0.135572	-0.052198	-0.184344	-0.0398952	-0.0237292	0.239003	-0.108937	-0.0664413	-0.10836
769	18AS	-0.107419	-0.0605053	0.018572	-0.079933	0.15385	0.0770514	-0.00161557	-0.0309127	-0.00196817	0.0680337	-0.0805796	-0.0578023	0.0153929	0.0758016	-0.0252331	0.0372676	0.0215962	-0.0347509	0.0509804	-0.0651198	0.0314377	-0.0136509	0.00950739	0.07968	-0.0128017	0.048044	-0.0802642	0.117515	0.0648803	-0.101402	-0.0352642	-0.0803872	0.0233926	-0.0599443	0.13026	-0.0432894	-0.0504188	-0.0325327	-0.0686838	0.0768849	0.164678	-0.140346	-0.0431376	0.0743104	0.0889193	-0.0936045	-0.0264876	0.0280649
770	18AT	-0.221833	0.080371	0.194859	-0.0899139	0.14575	-0.0950956	-0.0141371	-0.0217349	-0.222893	-0.613332	0.0423773	-0.260809	0.0875052	0.510365	0.0451966	0.433325	-0.317331	0.157299	0.00407766	-0.239725	0.0965747	0.372242	-0.0731374	0.400259	-0.14902	-0.0469074	-0.427268	0.569786	0.0610906	0.038497	-0.124092	-0.322344	-0.0692418	0.109083	-0.157232	-0.301666	0.419057	-0.147168	-0.0504644	0.0231099	0.476877	-0.302355	0.268241	0.304032	-0.0923086	-0.187959	-0.292005	0.0540879
771	19A	-0.0503373	-0.0242336	0.0606645	0.0657021	-0.0297251	-0.0583829	0.0363123	-0.0688613	-0.0260064	0.103363	-0.0620557	0.00628126	-0.00123405	0.00783276	-0.0207783	0.0614585	0.100286	-0.0317401	0.0578043	-0.115953	0.0371523	-0.303423	0.255874	-0.16424	-0.0710769	0.0671243	0.138662	-0.0564179	-0.012879	0.0264758	0.0416332	0.0307181	-0.0668666	0.0162825	-0.0496803	0.0217194	0.0785451	0.241605	-0.072862	-0.0652289	-0.0731935	-0.0303203	-0.0702446	-0.0693272	-0.0615541	0.113781	0.0873444	-0.0166716
772	19B	-0.21045	0.0980157	0.181299	0.0987267	-0.0830211	-0.204026	0.119456	-0.162741	0.0123566	-0.119593	-0.0548619	0.0159606	-0.03389	-0.0229378	0.151653	0.214053	-0.232949	0.105432	0.0375136	-0.00259766	-0.0298997	0.255333	-0.132833	-0.0292373	-0.0051096	-0.0230564	0.113487	-0.0225465	-0.0519689	-0.00560783	0.0318043	-0.00776504	-0.167372	0.178862	-0.0788874	-0.0293876	0.0967849	0.0336442	-0.037826	0.021957	-0.0751996	0.0574245	-0.0199033	-0.0618894	0.030933	0.0391147	0.011745	-0.190288
773	19D	-0.0157948	0.0576882	0.0574226	-0.0556745	0.0385408	-0.0471932	-0.034989	-0.0979182	0.106359	-0.15759	-0.0173947	0.189053	-0.0275105	-0.020323	0.0635594	-0.0382361	-0.186011	0.155454	0.0647896	0.100799	-0.0585874	0.212564	-0.289007	-0.046677	0.0361205	0.0578593	0.0240364	-0.102034	-0.0457148	-0.00496793	0.0202001	0.0611773	-0.133401	-0.00615158	0.00879867	0.0348848	0.0958691	0.0497182	-0.0254823	0.0331991	-0.0976736	0.0402385	0.0157374	-0.121601	0.0212856	0.0531492	0.0314284	-0.209093
774	19E	-0.00175937	-0.0862359	0.16367	0.233662	-0.118839	-0.136756	-0.0537422	0.117561	-0.258195	0.19181	0.0476805	0.0375888	0.0466311	-0.0273487	0.102468	-0.258195	0.203379	0.0220708	-0.280189	-0.280189	0.0236745	0.102603	0.208649	0.0954142	0.0843331	-0.017794	0.13706	-0.345839	0.0384157	-0.0412689	0.0290601	0.020619	-0.0171596	0.00599029	-0.0464195	-0.0317125	0.0893012	0.0323505	-0.0195558	-0.0164141	-0.0191563	0.0227758	0.0212152	-0.0498872	-0.0067695	-0.000739295	0.0361808	0.0211417
775	19F	-0.0743808	0.056596	-0.0420024	-0.0175721	0.0962557	-0.0882546	0.0693582	-0.0670092	0.0393059	-0.118696	-0.0238579	-0.0283085	-0.0750142	0.101789	0.157329	0.0144624	-0.106226	0.138857	0.0103764	-0.0634699	-0.0337431	0.173371	-0.119165	0.0102816	-0.0811813	0.00126319	-0.0692746	-0.0534063	-0.0187609	0.150719	0.0438091	0.0165505	-0.101538	-0.0510296	0.00375361	-0.024522	0.173336	0.0513586	-0.0708207	-0.0567386	-0.0263414	0.102542	0.133721	0.0811009	-0.153394	0.0280933	-0.0895214	-0.181325
776	19G	-0.13498	-0.0921769	0.0780783	0.0131988	0.0962404	0.0276769	0.011962	-0.0359778	-0.0570524	-0.177783	-0.0466607	0.0714585	-0.134507	0.100381	0.160786	0.119355	-0.110787	-0.0172096	0.0520044	0.0199616	-0.0438252	0.14955	-0.0496939	0.017956	0.0226559	0.0727699	0.0148363	-0.0127211	-0.103455	-0.0575104	-0.00575359	0.0512216	-0.155838	0.00909941	-0.0907566	0.138198	0.0992982	0.0416322	0.0291094	0.00224679	-0.0854514	0.012463	0.0881768	-0.0885809	-0.0345487	0.0647857	-0.0298328	-0.0866259
777	19H	-0.0612881	-0.164737	-0.150341	0.018008	0.208295	-0.0446999	0.194763	-0.0257169	-0.0151873	-0.00664789	-0.0994733	0.101894	-0.12758	-0.0224643	0.0802526	0.114923	-0.0453465	0.043443	-0.109336	-0.036713	-0.072482	0.182144	0.0382906	-0.12194	-0.062205	-0.161073	0.162725	-0.0379748	0.146241	0.0130199	0.0474325	0.0137738	0.24365	-0.0402944	-0.0503472	-0.112022	-0.0409866	-0.0114074	0.012213	-0.0342724	0.0465453	-0.0130786	0.111131	0.00630048	-0.13259	0.0750045	-0.0598457	-0.0422264
778	19I	0.00666132	-0.0585239	0.0285032	0.090287	-0.126554	-0.0279609	0.0875874	0.0970435	0.15614	0.245433	-0.0869269	0.007035	-0.233472	0.000375026	-0.233472	0.0478439	0.15918	-0.18911	-0.0632365	-0.065796	-0.0127341	-0.0733495	0.245046	-0.0255275	-0.0688034	-0.153631	0.275187	-0.0219989	-0.0151923	0.0164081	0.0540301	-0.0604725	-0.035651	-0.0258462	-0.0508721	0.0833206	0.0290487	0.00754553	-0.00755778	-0.00403617	-0.0185657	0.0226142	0.01461	-0.0412295	-0.0298438	0.0211684	0.0352949	0.0154037
779	19J	0.0481572	-0.0299116	0.056451	0.0250896	-0.0345319	0.0219975	-0.0872519	0.0261169	-0.0635134	-0.0449734	0.0147639	0.052967	-0.00344728	-0.0569056	0.0127413	0.0622506	0.0048951	-0.0187432	0.0613251	-0.0315177	-0.0161616	0.00874959	-0.00854719	0.117057	0.0493895	0.0314656	-0.0342782	-0.050333	-0.0793417	-0.0580806	-0.0115761	0.0356978	-0.135944	0.0214812	-0.0863834	0.131251	0.0695954	0.122168	0.00588744	-0.0219154	-0.0773896	-0.0287504	-0.0156973	-0.098935	0.0810876	0.0666582	-0.0331135	-0.0648195
780	19K	0.178276	0.122806	-0.0103422	-0.0254045	-0.186103	-0.235882	0.15665	0.255639	0.000472449	0.0925973	-0.133644	0.0234337	-0.0627478	-0.0285634	-0.073189	-0.0739991	0.0494916	-0.103103	0.0330303	0.0721674	0.0295259	-0.131654	0.0505416	-0.238463	-0.0878657	0.0130012	-0.00466051	-0.0158568	0.00675555	0.141711	0.0449844	0.140394	-0.104491	0.0568067	-0.0373773	0.0662536	0.0188081	0.051143	0.00136802	-0.0201124	-0.0079143	-0.0244843	-0.0991456	0.0179597	0.0920447	0.0684405	-0.0792992	-0.0170201
781	19L	-0.0981437	-0.0268213	0.0404775	0.0427138	0.070897	0.00878236	-0.0379058	-0.0020305	-0.0232882	-0.153378	0.0706754	0.0765017	-0.0531912	0.00544019	0.0314438	0.0478266	-0.0171183	-0.0324962	0.0798588	0.00881896	-0.0239561	0.0756836	-0.0907907	0.1258	0.0914418	-0.0649244	0.160474	-0.0612913	-0.0821856	-0.0853308	-0.0449346	-0.0390489	-0.0402546	0.0442727	-0.037104	0.0431306	-0.0100447	-0.00716006	0.00554721	-0.000939457	0.00431037	-0.00175806	0.0464588	-0.0524448	0.0094384	0.00784471	-0.0112971	0.0332577
782	19N	0.354	0.192423	-0.0463482	-0.210586	-0.119678	-0.094825	-0.0749857	-0.188884	0.149396	0.326717	0.185071	-0.126422	-0.0737702	-0.126843	-0.055044	-0.090222	0.0127243	0.137614	-0.101681	0.0235518	0.0153131	-0.156502	0.0689804	0.18392	0.0375151	-0.00218941	-0.407404	0.0305391	0.0309331	0.128239	0.0306043	-0.0321572	0.303178	0.168868	-0.153213	-0.180355	-0.138478	0.237289	-0.0200902	-0.0653663	-0.0717909	-0.0800415	0.03022	0.0237304	-0.0332732	-0.00776888	-0.0129083	-0.142974
783	19O	-0.00780129	-0.0766352	-0.0259581	-0.0393426	0.0186349	0.0614636	0.0696387	-0.00440684	-0.0676333	-0.106502	0.0228723	0.0662353	-0.0198683	-0.0234004	0.0480595	0.0846434	-0.0628857	0.030118	-0.00920173	0.0603565	-0.0394683	0.0958062	-0.0747249	0.0962564	0.0812764	-0.000540273	0.0929286	-0.086113	-0.0583105	-0.126836	0.0115108	-0.0101723	-0.0948175	0.0713134	-0.119863	0.16652	-0.0231533	-0.0521235	0.0294155	-0.0161353	0.00101049	0.0378328	0.0576429	-0.0255044	0.0399823	-0.0570774	-0.0150433	-0.140462
784	19P	0.0454676	-0.0506162	-0.0353647	-0.0651023	0.0253363	0.140098	-0.0598192	0.0459248	-0.0769346	-0.00948442	0.041825	-0.0375011	-0.0226385	-0.0549354	0.0355189	0.0782253	-0.0553259	0.0150772	-0.00417207	0.132164	-0.0742428	0.0275308	-0.0410314	-0.0471422	0.275619	-0.0319853	0.14187	-0.170541	-0.0494036	0.0201773	-0.0184181	-0.120176	-0.0263027	0.0589299	-0.0575078	0.0539183	-0.0290377	-0.0336211	0.0212657	-0.00936862	-0.00602714	0.0277512	0.0707342	0.07239	0.020732	-0.12862	-0.0352365	-0.0145609
785	19Q	0.228611	0.00939018	-0.0352696	-0.0443991	-0.0489563	-0.14997	0.0405928	-0.31136	0.0356451	0.117975	0.0789066	0.00697288	-0.0629774	-0.039136	0.0753748	0.0985988	0.19469	0.00693218	-0.10489	-0.0416177	-0.12817	0.0422811	0.0307748	0.128352	0.205141	0.0660129	0.116437	-0.071203	-0.297532	-0.0128996	-0.122703	-0.0116064	0.127162	-0.0283795	0.00866428	-0.0430191	-0.0644281	0.117416	-0.0605398	-0.0149637	-0.0300182	-0.0118944	0.0412887	0.0235289	-0.0260085	-0.0417927	0.00298355	0.0831289
786	19R	0.149943	0.0819703	-0.0388101	-0.0345671	-0.190116	0.018019	0.013561	0.0608434	0.117496	-0.229781	-0.229781	0.0859861	-0.000627709	0.0472985	0.157179	-0.00861358	0.182941	0.0834793	-0.0642519	-0.00707813	-0.320674	0.0829391	0.0426451	0.0659244	-0.0479296	-0.034043	0.160928	-0.00211236	-0.116319	-0.100838	0.0489431	0.0254465	0.161102	-0.0353059	-0.119326	0.00946688	-0.0159369	-0.050613	-0.0321176	0.00241862	0.0259605	0.0543515	0.0250019	-0.0161723	0.0677148	-0.0558232	-0.0207211	0.0834905
787	19U	0.0721939	-0.0399748	-0.0151895	-0.0636903	0.03846	0.0840594	-0.0758587	0.0348738	0.189063	-0.251368	0.23506	-0.0369665	-0.0374883	-0.0160565	0.0675425	-0.184661	0.409583	-0.267741	0.313977	0.365786	-0.283803	-0.206528	-0.331274	-0.250747	0.798348	-0.0178889	0.0201983	-0.126969	-0.086807	0.0057405	-0.255464	-0.0864107	0.271717	-0.0372648	-0.309303	0.250283	-0.175432	-0.0876456	0.298887	-0.13175	-0.169055	0.0895637	0.376602	-0.08813	-0.0330641	-0.188198	-0.0672103	-0.113646
788	19V	0.0987762	-0.0427073	0.0651405	-0.00622799	0.0510278	-0.0766782	-0.0893311	0.150667	0.20119	0.124881	-0.145295	-0.029227	-0.167032	-0.108071	-0.0464231	0.0193107	0.205342	-0.222626	0.0197338	0.00859571	-0.0733298	-0.00389774	0.066182	0.330833	0.137713	0.150942	-0.153462	-0.0145187	0.0361302	-0.102464	-0.122771	-0.262403	0.403393	-0.162643	-0.222016	0.229471	-0.248205	-0.0432389	0.0271886	-0.00205466	0.0211065	-0.00300154	0.0159698	0.0528078	-0.0845156	0.0581338	-0.0423958	0.0624054
789	19Y	0.264582	-0.0224542	0.102384	-0.0808763	-0.183577	-0.128366	0.0483078	0.109957	0.184154	0.0795193	-0.0146992	-0.0273617	0.0337064	-0.147091	-0.0161197	-0.202065	0.348442	-0.0421513	0.0990192	0.273876	-0.123794	-0.187243	-0.368149	-0.374419	0.608488	-0.0639924	0.262234	-0.0271334	-0.406073	0.0791974	-0.0828715	0.00457001	0.567046	-0.23256	-0.132988	0.174531	-0.376029	0.0310458	0.288957	-0.155095	-0.154597	-0.010311	0.513142	-0.0819335	-0.0964837	-0.178246	-0.156478	0.0800306
[truncated: 579 more rows]
[truncated: 54 more columns]
